# Supplementary material for: Differential Accumulation of Metabolites and Transcripts Related to Flavonoid, Styrylpyrone, and Galactolipid Biosynthesis in Equisetum Species and Tissue Types
Source: Metabolites. 2022 Apr 29;12(5):403. doi: 10.3390/metabo12050403 (PMC9146389; doi:10.3390/metabo12050403)
Supplement: Supplementary file 1 [file metabolites-12-00403-s001.zip]

Archive with 4 entries (4 files):
- ParrishEtAl_EquisetumMultiOmics_SupplFigS1.pdf
- ParrishEtAl_EquisetumMultiOmics_SupplTableS1.xlsx
- ParrishEtAl_EquisetumMultiOmics_SupplTableS2.xlsx
- ParrishEtAl_EquisetumMultiOmics_SupplTableS3.xlsx
