# Supplementary material for: Differential Accumulation of Metabolites and Transcripts Related to Flavonoid, Styrylpyrone, and Galactolipid Biosynthesis in Equisetum Species and Tissue Types
Source: Metabolites. 2022 Apr 29;12(5):403. doi: 10.3390/metabo12050403 (PMC9146389; doi:10.3390/metabo12050403)
Supplement: Supplementary file 1 [file metabolites-12-00403-s001.zip › ParrishEtAl_EquisetumMultiOmics_SupplTableS1.xlsx]

## Sheet: Summary
Mass (Profinder)	RT (min.)	Mono-Mass	Δ		Ea - rhiz	Ea - stem	Eh - rhiz	Eh - stem	Et - rhiz	Et - stem	Max sp.	Max part	Max. Area	Max. Samp.	Max. (%)	PC1	PC2	PC3	Greatest PC1-3 Rank	Δppm	Molecular Formula	Alt. Mono.	Alternate Mono-Mass	Alternate Molecular Formula	Δ	Most Abundant MS (ESI-Positive)		Tentative Annotations	References; Further Evidence	Notes		Mass (Profinder)	RT (min.)	REMOVED FROM DATA (not in PCA) because:	Molecular Formula	Most Abundant MS (ESI-Positive)		Tentative Annotations	Chemical Class from PubChem/ChemSpider/Wikipedia/ChEBI	References; Further Evidence
113.084	3.672	113.084	0.0001		0.00151381	0.00101278	0.00143416	0.00112606	0.0030715	0.00187815	Et	Rhiz	Et-S	Et-R	0.0030715	296	21	395	21	-0.931667	C6H11NO					[M+H]+	114.091					102.046	1.711	RSD(MFE) > 5.0 ppm	C8H6	[M+NH4]+	120.081
134.031	7.261	134.037	0.0054		0.000465486	0.00108094	0.000269692	0.00112619	0.000287459	0.00126919	Et	Stem	Et-S	Et-S	0.00126919	81	355	298	81	0.47	C8H6O2					[M+H]+	135.044					114.047	2.529	RSD(MFE) > 5.0 ppm
134.036	4.644				0.000691698	0.00164381	0	0	0.000180817	0.00058326	Ea	Stem	Ea-S	Ea-S	0.00164381	282	77	39	39													118.042	3.49	%RSD(MFE) = NaN
140.05	7.265				0.00118807	0.003528	0.000803737	0.00302639	0.000728033	0.00347587	Ea	Stem	Et-S	Ea-S	0.003528	82	380	250	82													145.005	7.267	%RSD(MFE) = NaN
141.057	2.526				0.000707984	0.000817687	0	0.000370805	0.000506586	0.000287371	Ea	Stem	Ea-S	Ea-S	0.000817687	238	91	75	75													145.053	2.523	RSD(MFE) > 5.0 ppm	C9H7NO	[M+H]+	146.06
148.052	1.71	148.052	0.0003		0.0143254	0.00343652	0.00169662	0.00482422	0.00628501	0.00418137	Ea	Rhiz	Ea-R	Ea-R	0.0143254	316	144	135	135	-2.29	C9H8O2					[M+NH4]+	166.087	Cinnamic acid	phenolic acid	(3,4)		164.048	1.332	RSD(MFE) > 5.0 ppm
166.062	20.468	166.063	0.001		0.00160725	0.00103683	0.00136454	0.00108933	0.0029038	0.00164551	Et	Rhiz	Et-R	Et-R	0.0029038	311	9	354	9	-3.06833	C9H10O3					[M+H]+	167.071					179.082	8.324	RSD(MFE) > 5.0 ppm
176.047	4.537	176.047	0.0004		0	0	0	0	0.00710811	0.00033501	Et	Rhiz	Et-R	Et-R	0.00710811	331	3	362	3	1.6175	C10H8O3					[M+H]+	177.054					185.107	1.937	RSD(MFE) > 5.0 ppm
178.063	9.001				0.000266684	0	0.000600027	0	0.000372414	0	Eh	Rhiz	Eh-R	Eh-R	0.000600027	528	259	173	173													187.063	2.517	Suspected duplicate entry
187.063	2.53	187.063	0.0001		0.00959273	0.0104549	0.00101144	0.00433094	0.00690073	0.00399031	Ea	Stem	Ea-S	Ea-S	0.0104549	236	148	46	46	0.074	C11H9NO2					[M+H]+	188.071					206.129	9.522	RSD(MFE) > 5.0 ppm
187.063	3.883	187.063	0.0001		0.00135093	0	0.000289624	0	0	0	Ea	Rhiz	Ea-R	Ea-R	0.00135093	486	479	184	184	0.435	C11H9NO2					[M+H]+	188.071					216.042	4.859	RSD(MFE) > 5.0 ppm	C12H8O4	[M+H]+	217.05
194.058	7.753				0.00183468	0.00109888	0	0	0	0	Ea	Rhiz	Ea-R	Ea-R	0.00183468	319	430	8	8													216.146	3.303	RSD(MFE) > 5.0 ppm
201.115	5.883	201.115	0		0	0	0	0	0.00288258	4.27954e-05	Et	Rhiz	Et-R	Et-R	0.00288258	339	1	359	1	0.133333	C13H15NO					[M+NH4]+	219.149					218.142	5.876	%RSD(MFE) = NaN	C13H18N2O	[M+H]+	219.149
209.178	21.739				0.000206507	0	0.000119924	0	0.000691579	0	Et	Rhiz	Et-R	Et-R	0.000691579	519	185	145	145													224.138	11.763	RSD(MFE) > 5.0 ppm
210.014	2.692				0	0.00112906	0	0	0.000539405	0.00169524	Et	Stem	Et-S	Et-S	0.00169524	192	55	58	55													226.155	10.777	RSD(MFE) > 5.0 ppm
212.142	21.271	212.141	0.0003		6.30887e-05	0.000427762	8.35671e-05	0.000835024	0.000578312	0.00105237	Et	Stem	Et-S	Et-S	0.00105237	101	115	411	101	0.603333	C12H20O3					[M+H]+	213.148	Traumatin	monounsaturated fatty acid	(3)		226.156	8.275	RSD(MFE) > 5.0 ppm
216.043	12.344	216.042	0.0004		0.000725895	0	0.000226979	0	0.000303751	1.29862e-05	Ea	Rhiz	Ea-R	Ea-R	0.000725895	472	134	264	134	1.12	C12H8O4					[M+H]+	217.049					231.024	8.39	%RSD(MFE) = NaN
217.111	3.489	217.11	0.0008		0	0	0	0	0.0342608	0.00131582	Et	Rhiz	Et-R	Et-R	0.0342608	330	4	363	4	2.12	C13H15NO2					[M+NH4]+	235.144					234.136	3.507	%RSD(MFE) = NaN
218.059	13.258	218.058	0.0006		0.00238591	0	0.00098549	0	0	0	Ea	Rhiz	Ea-R	Ea-R	0.00238591	488	483	205	205	2.24	C12H10O4					[M+H]+	219.065					236.069	10.436	RSD(MFE) > 5.0 ppm	C12H12O5	[M+Na]+	259.058
218.094	8.201				0.000317428	0.000131736	0.000280294	0.000262378	0	2.203e-05	Eh	Rhiz	Eh-S	Ea-R	0.000317428	261	539	263	261													236.104	7.214	RSD(MFE) > 5.0 ppm	C13H16O4	[M+H]+	237.113
218.094	11.274				0	0	0.000530258	0.000153273	0.000106234	4.02414e-05	Eh	Rhiz	Eh-R	Eh-R	0.000530258	343	206	535	206													238.107	1.328	RSD(MFE) > 5.0 ppm
219.111	2.283				0.000390372	0.000715299	0.000339771	0.000827649	0.000681458	0.0013635	Et	Stem	Et-S	Et-S	0.0013635	89	147	390	89													238.13	1.339	RSD(MFE) > 5.0 ppm
220.11	7.602				0	0	0	0	0.000714323	0	Et	Rhiz	Et-R	Et-R	0.000714323	408	43	195	43													248.033	7.523	RSD(MFE) > 5.0 ppm
222.089	3.851	222.089	0.0001		7.859e-05	0	0.00116766	0	0	0	Eh	Rhiz	Eh-R	Eh-R	0.00116766	470	508	231	231	1.995	C12H14O4					[M+H]+	223.097					248.139	13.261	RSD(MFE) > 5.0 ppm	C15H20O3	[M+H]+	249.149
228.146	1.341	228.147	0.001		0.00114126	0.00140528	0.00193039	0.00163977	0.0016897	0.00115447	Eh	Rhiz	Eh-S	Eh-R	0.00193039	188	436	372	188	0.706667	C11H20N2O3					[M+H]+	229.155					250.085	10.544	RSD(MFE) > 5.0 ppm	C13H14O5	[M+Na]+	273.074
229.241	19.359				0.000628014	0.000214891	0.000936877	6.88322e-05	0.000844659	0.000131727	Eh	Rhiz	Eh-R	Eh-R	0.000936877	499	249	63	63													250.132	2.57	RSD(MFE) > 5.0 ppm	C13H18N2O3	[M+H]+	251.14	Caffeoylputrescine	phenolic acid conjugate	(3)
231.089	2.575	231.089	0.001		0	0	0	0	0.00733299	0.000552156	Et	Rhiz	Et-R	Et-R	0.00733299	323	8	367	8	-0.918	C13H13NO3	X	231.997	C6H4N2O8	0.9083	[M+H]+	232.46					250.192	25.99	RSD(MFE) > 5.0 ppm
232.036	5.884				0.000562395	0	0.00185864	0	0.000151324	0	Eh	Rhiz	Eh-R	Eh-R	0.00185864	527	309	180	180													252.065	4.869	%RSD(MFE) = NaN
232.037	10.31	232.037	0		0.00111738	0	0	0	0.000963779	0	Ea	Rhiz	Ea-R	Ea-R	0.00111738	458	101	107	101	0.385	C12H8O5					[M+H]+	233.045	8-Hydroxybergapten	coumarin	(3)		252.1	8.532	%RSD(MFE) = NaN
232.072	6.831	232.074	0.0012		0.000193671	0	0.00150899	0	0	0	Eh	Rhiz	Eh-R	Eh-R	0.00150899	473	502	225	225	-3.75	C13H12O4					[M+H]+	233.082					260.032	5.879	%RSD(MFE) = NaN
232.145	12.447	232.146	0.001		0	0.000424356	0	0	0	0	Ea	Stem	Ea-S	Ea-S	0.000424356	165	399	19	19	1.12	C15H20O2					[M+H]+	233.153	Sesquiterpenoid	sesquiterpenoid	(3)		264.147	3.156	%RSD(MFE) = NaN
232.204	22.159				0.000248276	0.000114943	0.000142608	6.46007e-05	0.000622462	0.000154079	Et	Rhiz	Et-R	Et-R	0.000622462	411	29	77	29													266.151	8.363	RSD(MFE) > 5.0 ppm	C15H22O4	[M+H]+	267.16
238.084	4.824	238.084	0.0001		0.00323109	0	0.00188239	0.000102172	0.00635491	0	Et	Rhiz	Et-R	Et-R	0.00635491	516	350	386	350	-0.71	C12H14O5					[M+H]+	239.092					270.143	10.402	RSD(MFE) > 5.0 ppm
240.148	1.367	240.147	0.0002		0.00094817	0.00106414	0.00121795	0.00111772	0.00110247	0.000770651	Eh	Rhiz	Eh-S	Eh-R	0.00121795	136	465	247	136	-0.365	C12H20N2O3					[M+H]+	241.155					274.048	10.304	RSD(MFE) > 5.0 ppm
246.053	13.258	246.053	0.0004		0.0013563	0	0.000588078	0	0	0	Ea	Rhiz	Ea-R	Ea-R	0.0013563	485	482	206	206	-1.495	C13H10O5					[M+H]+	247.06					275.096	1.379	RSD(MFE) > 5.0 ppm
246.053	8.136				0.000297272	2.24033e-05	0.000196743	2.03111e-05	0.00148915	7.07611e-05	Et	Rhiz	Et-R	Et-R	0.00148915	493	84	183	84													280.095	11.71	RSD(MFE) > 5.0 ppm
246.219	23.83	246.22	0.0008		0.00053409	0.000181873	0.000312178	0.000109783	0.00150629	0.000257549	Et	Rhiz	Et-R	Et-R	0.00150629	390	162	74	74	1.78	C14H30O3					[M+Na]+	269.209					280.115	1.971	%RSD(MFE) = NaN
247.121	4.529				0	0	0	0	0.0154183	0.000811512	Et	Rhiz	Et-R	Et-R	0.0154183	325	7	365	7													282.152	5.164	%RSD(MFE) = NaN
248.068	4.853	248.069	0.0002		0.0019086	0	0.00468142	0.000297391	0.00038869	0	Eh	Rhiz	Eh-R	Eh-R	0.00468142	508	427	440	427	-1.17333	C13H12O5					[M+H]+	249.076					284.163	8.37	RSD(MFE) > 5.0 ppm	C15H24O5	[M+Na]+	307.152
248.141	8.372	248.141	0.0001		0	0.000525086	0	0	0	0	Ea	Stem	Ea-S	Ea-S	0.000525086	173	409	12	12	-0.81	C15H20O3					[M+H]+	249.149					289.082	2.805	%RSD(MFE) = NaN
250.087	13.681				0.000341708	0	0.00257609	0	0	0	Eh	Rhiz	Eh-R	Eh-R	0.00257609	475	501	221	221													290.184	15.556	RSD(MFE) > 5.0 ppm
252.1	7.792	252.01	0.0905		0.000647505	0	4.28533e-05	0	0	0	Ea	Rhiz	Ea-R	Ea-R	0.000647505	477	475	169	169	3.78	C13H16O5					[M+H]+	253.108					290.187	14.684	RSD(MFE) > 5.0 ppm
255.256	29.39				0.000584666	0.000200272	0.00026553	0.000194964	0.000337735	0.000467026	Et	Rhiz	Et-S	Ea-R	0.000584666	322	169	238	169													291.075	6.976	RSD(MFE) > 5.0 ppm
257.272	22.043				0.00104914	0.00024417	0.00135168	0.000105323	0.00130853	0.000243348	Et	Rhiz	Eh-R	Eh-R	0.00135168	413	224	73	73													292.058	5.887	RSD(MFE) > 5.0 ppm	C14H12O7	[M+H]+	293.067
260.015	18.063				0.000502968	0.000305566	0.000427462	0.000341597	0.00049047	0.000287969	Ea	Rhiz	Et-R	Ea-R	0.000502968	372	468	222	222													296.11	1.42	RSD(MFE) > 5.0 ppm
260.234	25.393				0.000479757	0.000176916	0.000288312	0.000129776	0.00111734	0.000217275	Et	Rhiz	Et-R	Et-R	0.00111734	439	52	114	52													297.265	20.272	RSD(MFE) > 5.0 ppm
262.229	27.768				0.000354236	0.000149679	6.9987e-05	0.000149594	0.000472785	0.000139761	Et	Rhiz	Ea-R	Et-R	0.000472785	335	65	110	65													300.158	3.699	%RSD(MFE) = NaN
264.135	11.634	264.136	0.0009		0	0.000291788	0	0	0	0	Ea	Stem	Ea-S	Ea-S	0.000291788	176	413	17	17	0.553333	C15H20O4					[M+Na]+	287.125	Sesquiterpenoid	sesquiterpenoid	(3)		302.046	11.739	RSD(MFE) > 5.0 ppm
264.147	4.529	264.147	0.0009		0	0	0	0	0.0168654	0.000806496	Et	Rhiz	Et-R	Et-R	0.0168654	329	5	364	5	-1.34333	C14H20N2O3					[M+H]+	265.155	Feruloylputrescine	phenolic acid conjugate	(3)		306.075	13.263	%RSD(MFE) = NaN
266.08	8.655	266.079	0.0007		0.00344609	0	0.00182424	0	0.00281841	0	Ea	Rhiz	Ea-R	Ea-R	0.00344609	536	251	155	155	-3.78333	C13H14O6					[M+Na]+	289.069					306.076	13.264	Suspected duplicate entry
266.099	1.472				0	0.000755438	0	0.000443677	0	0.000679884	Ea	Stem	Ea-S	Ea-S	0.000755438	11	321	295	11													307.188	1.398	RSD(MFE) > 5.0 ppm
266.113	11.513	266.114	0.0008		0	0.00144081	0	0.000498422	0	0.00142512	Ea	Stem	Et-S	Ea-S	0.00144081	2	304	274	2	2.52167	C12H16N3O4					[M+H]+	267.121					308.089	6.805	RSD(MFE) > 5.0 ppm	C15H16O7	[M+Na]+	331.08
267.096	1.745	267.097	0.0005		0.00120815	0.000610196	0.00150125	0.00124815	0.000831838	0.002923	Et	Stem	Et-S	Et-S	0.002923	257	219	450	219	-1.73	C10H13N5O4					[M+H]+	268.104					310.068	10.19	RSD(MFE) > 5.0 ppm	C14H14O8	[M+Na]+	333.059
268.168	12.451	268.168	0.0003		0	0.00612565	0	0	0	0	Ea	Stem	Ea-S	Ea-S	0.00612565	175	412	18	18	-1.47	C15H24O4					[M+H]+	269.175	Sesquiterpenoid	sesquiterpenoid	(3)		310.069	10.191	RSD(MFE) > 5.0 ppm
270.256	33.893	270.256	0.0003		0.00101397	5.32779e-05	0.000434121	7.87502e-05	0.000754527	4.86507e-05	Ea	Rhiz	Ea-R	Ea-R	0.00101397	521	240	176	176	0.338	C17H34O2					[M+H]+	271.263					316.152	7.834	RSD(MFE) > 5.0 ppm
273.267	17.822				0.000362291	0.000418349	0.000596787	0.00038349	0.000901275	0.000294906	Et	Rhiz	Eh-S	Et-R	0.000901275	354	222	127	127													318.126	2.388	RSD(MFE) > 5.0 ppm
276.064	6.82	276.063	0.0003		0.000340865	0	0.00203655	4.58862e-05	0	0	Eh	Rhiz	Eh-R	Eh-R	0.00203655	434	530	441	434	-2.88	C14H12O6					[M+Na]+	299.054					320.09	16.5	RSD(MFE) > 5.0 ppm
276.064	12.328	276.063	0.0008		0.0217882	1.96909e-05	0.00655655	0.000226465	0.00968168	0.000573832	Ea	Rhiz	Ea-R	Ea-R	0.0217882	517	182	398	182	-2.70833	C14H12O6					[M+H]+	277.071					322.198	9.678	RSD(MFE) > 5.0 ppm
276.208	23.739				0.000288282	0.000126456	0	0.000654572	0.000309454	0.000309846	Eh	Stem	Eh-S	Eh-S	0.000654572	223	88	149	88													324.104	4.839	%RSD(MFE) = NaN	C15H16O8	[M+Na]+	347.075
278.224	28.352	278.225	0.0003		0.00165301	0.000652083	0.000357226	0.00563596	0.000833491	0.00333178	Eh	Stem	Eh-S	Eh-S	0.00563596	157	226	474	157	-0.025	C18H30O2					[M+H]+	279.232	Linolenic acid	polyunsaturated fatty acid	(2) (Cheng et al., 2012)		324.143	2.979	%RSD(MFE) = NaN
279.059	18.064				0.000777005	0.00047563	0.000629942	0.000525068	0.000742825	0.000436518	Ea	Rhiz	Ea-S	Ea-R	0.000777005	288	437	81	81													324.229	21.023	RSD(MFE) > 5.0 ppm
280.24	29.533				0.000729131	8.11318e-05	0.000146794	0.000725102	0.00038635	0.000337991	Eh	Rhiz	Eh-S	Ea-R	0.000729131	342	184	471	184													330.095	1.56	RSD(MFE) > 5.0 ppm
283.287	31.964	283.288	0.0002		0.000661421	0.000214547	0.000332737	0.000248775	0.00050256	0.000518375	Et	Rhiz	Et-S	Ea-R	0.000661421	350	145	333	145	1.525	C18H37NO					[M+H]+	284.295					330.147	9.84	RSD(MFE) > 5.0 ppm
284.069	14.389				1.06832e-05	0.000458442	0	0	0	0	Ea	Stem	Ea-S	Ea-S	0.000458442	264	428	4	4													330.275	23.273	RSD(MFE) > 5.0 ppm
284.128	6.563				0.00240509	0.000118803	0.000186787	0.000115006	5.13917e-05	6.88402e-05	Ea	Rhiz	Ea-R	Ea-R	0.00240509	394	477	116	116													332.199	31.759	%RSD(MFE) = NaN
284.282	28.306				0.000932572	0.000693343	0.000763804	0.000533049	0.000968596	0.000841723	Et	Rhiz	Et-S	Et-R	0.000968596	262	149	120	120													334.25	32.467	RSD(MFE) > 5.0 ppm	C21H34O3	[M+H]+	335.292	Diterpenoid	diterpenoid	(3)
285.136	2.072				0	0.000852891	0	0.00182775	0	0.0011129	Eh	Stem	Eh-S	Eh-S	0.00182775	50	324	337	50													338.103	7.618	RSD(MFE) > 5.0 ppm
286.048	16.24				0	0	0	0.000467796	0	0.0021334	Et	Stem	Et-S	Et-S	0.0021334	158	172	497	158													339.275	27.676	RSD(MFE) > 5.0 ppm
288.063	13.258	288.063	0.0005		0.00132798	0	0.00062193	0	0	0	Ea	Rhiz	Ea-R	Ea-R	0.00132798	487	484	208	208	-1.395	C15H12O6					[M+H]+	289.067					340.136	9	RSD(MFE) > 5.0 ppm
288.245	29.724				0.000979231	0	0	0	0	0	Ea	Rhiz	Ea-R	Ea-R	0.000979231	430	383	103	103													346.117	12.289	RSD(MFE) > 5.0 ppm
290.08	15.828				0.000593568	0	0.000272248	0	0.000213004	3.47551e-05	Ea	Rhiz	Eh-R	Ea-R	0.000593568	497	155	314	155													346.117	11.898	RSD(MFE) > 5.0 ppm
292.058	4.852	292.058	0.0003		0.00275387	0	0.00631964	0.000441916	0.000424157	5.63438e-05	Eh	Rhiz	Eh-R	Eh-R	0.00631964	451	290	525	290	-0.706667	C14H12O7					[M+H]+	293.066					346.165	8.808	RSD(MFE) > 5.0 ppm
292.059	10.266	292.058	0.0005		0.0444024	0.000100437	0.00199041	0.000688608	0.0367763	0.00139888	Ea	Rhiz	Ea-R	Ea-R	0.0444024	453	99	311	99	-1.89091	C14H12O7					[M+H]+	293.066					348.145	10.28	RSD(MFE) > 5.0 ppm
292.152	3.575				0.000117279	0	0	0	0	0.00140567	Et	Stem	Et-S	Et-S	0.00140567	313	168	328	168													348.178	2.824	RSD(MFE) > 5.0 ppm
292.24	31.904	292.24	0.0004		0.00137582	0.00021633	0.000615795	0.000456526	0.00105114	0.00019178	Ea	Rhiz	Ea-R	Ea-R	0.00137582	510	272	294	272	0.91	C19H32O2					[M+H]+	293.247					352.137	4.211	RSD(MFE) > 5.0 ppm
294.192	28.355				0.000326359	0.000145988	9.55793e-05	0.000843319	0.000196658	0.000485603	Eh	Stem	Eh-S	Eh-S	0.000843319	160	235	472	160													352.26	21.798	RSD(MFE) > 5.0 ppm
294.255	33.088	294.256	0.0006		0.000518826	0	0.000270878	0	0.000387508	0	Ea	Rhiz	Ea-R	Ea-R	0.000518826	538	254	154	154	1.61333	C19H34O2					[M+H]+	295.263					354.097	5.87	RSD(MFE) > 5.0 ppm	C16H18O9	[M+Na]+	377.085	Caffeoylquinic acid (chlorogenic acid)	phenolic acid	(1,2) Veit et al. (1992b; 1995a)
296.053	7.251				0.000261933	0.000694146	0.000121177	0.000973518	0.000160735	0.00137513	Et	Stem	Et-S	Et-S	0.00137513	162	425	338	162													356.111	5.97	%RSD(MFE) = NaN	C16H20O9	[M+Na]+	378.506
298.142	10.092	298.142	0.0005		0	0.000665335	0	0	0	0	Ea	Stem	Ea-S	Ea-S	0.000665335	167	407	21	21	-0.51	C15H22O6					[M+Na]+	321.131					356.111	5.867	Suspected duplicate entry
299.281	21.338	299.282	0.0015		0.00155081	0.000162123	0.000197478	0.00273322	0.000525216	0.00197165	Eh	Stem	Eh-S	Eh-S	0.00273322	233	189	453	189	1.425	C18H37NO2					[M+H]+	300.29	Sphingosine	sphingolipid	(3)		361.211	2.437	%RSD(MFE) = NaN
300.14	4.388				0.000836264	0.000955996	0	0	0.000144937	0.000121756	Ea	Stem	Ea-S	Ea-S	0.000955996	297	85	36	36													362.163	4.172	%RSD(MFE) = NaN
300.158	5.13	300.157	0.0003		0	0.00203896	0	0	0	0	Ea	Stem	Ea-S	Ea-S	0.00203896	174	403	13	13	-0.65	C15H24O6					[M+Na]+	323.147					364.171	2.118	RSD(MFE) > 5.0 ppm
301.117	4.641				0.00011995	0.000438141	0	0.000394161	0	0.000873618	Et	Stem	Et-S	Et-S	0.000873618	123	382	202	123													365.158	1.544	RSD(MFE) > 5.0 ppm
306.076	13.267	306.074	0.0017		0.0643986	5.46788e-05	0.0311734	0.00018392	0.000309171	0.000145326	Ea	Rhiz	Ea-R	Ea-R	0.0643986	498	466	281	281	-2.48429	C15H14O7					[M+H]+	307.082					370.129	10.028	RSD(MFE) > 5.0 ppm
308.237	29.093				0.000581939	0	0	0	0.000513531	0	Ea	Rhiz	Ea-R	Ea-R	0.000581939	457	100	104	100													370.219	8.077	RSD(MFE) > 5.0 ppm
310.125	10.64	310.12	0.0041		8.97514e-05	8.85721e-05	0.000158405	0.00024532	0	6.2165e-05	Eh	Stem	Eh-S	Eh-S	0.00024532	229	536	339	229	-0.55	C19H18O4					[M+H]+	311.128	Coniferylcinnamate	phenolic acid conjugate	(3)		372.123	8.802	RSD(MFE) > 5.0 ppm
311.318	36.007				0.000211663	0.000118552	0.000194107	0.000148601	0.000501101	0.000273168	Et	Rhiz	Et-R	Et-R	0.000501101	337	18	410	18													372.213	11.911	RSD(MFE) > 5.0 ppm	C19H32O7	[M+Na]+	395.205
311.318	32.612				0.000415821	0.000354812	0.000371901	0.000290389	0.000548739	0.000269242	Et	Rhiz	Et-R	Et-R	0.000548739	285	170	84	84													372.214	12.58	RSD(MFE) > 5.0 ppm
312.044	3.397	312.048	0.0043		0	0	0	0	0	0.000715914	Et	Stem	Et-S	Et-S	0.000715914	215	119	420	119	2.98	C13H12O9					[M+Na]+	335.037	Caffeoyl tartaric acid (caftaric acid)	phenolic acid conjugate	(1,2) (Veit, Beckert, et al., 1995)		374.229	11.122	RSD(MFE) > 5.0 ppm
312.046	4.643				0.000846797	0.00303039	0	0	0	0.00118876	Ea	Stem	Ea-S	Ea-S	0.00303039	228	255	43	43													376.154	11.305	RSD(MFE) > 5.0 ppm
312.137	25.868				0.000807931	0.000606367	0.00059538	0.000443833	0.000578251	0.00032333	Ea	Rhiz	Ea-S	Ea-R	0.000807931	320	473	41	41													384.143	6.336	RSD(MFE) > 5.0 ppm	C18H24O9	[M+H]+	385.149
312.266	33.931	312.266	0.0004		0.000343834	0.00205616	0.000406781	0.00242269	0.000330349	0.00234238	Eh	Stem	Et-S	Eh-S	0.00242269	70	372	356	70	-0.75	C19H36O3					[M+H]+	313.274					384.143	6.342	RSD(MFE) > 5.0 ppm	C18H24O9	[M+Na]+	407.132
312.266	36.533	312.266	0.0001		0.000284756	0.000728524	0.000312769	0.000793614	0.000354652	0.000843328	Et	Stem	Et-S	Et-S	0.000843328	78	283	336	78	2.175	C19H36O3					[M+H]+	313.273					386.158	5.385	RSD(MFE) > 5.0 ppm	C18H26O9	[M+Na]+	409.147
312.305	31.046				0.00100738	0.00115435	0.00082491	0.000813552	0.00128946	0.00101679	Et	Rhiz	Ea-S	Et-R	0.00128946	141	163	88	88													386.177	19.69	RSD(MFE) > 5.0 ppm
312.313	30.622				0.00085814	0.000627557	0.0007177	0.000449231	0.000906425	0.000753528	Et	Rhiz	Et-S	Et-R	0.000906425	273	146	95	95													387.117	8.095	RSD(MFE) > 5.0 ppm
318.144	5.001	318.143	0.0008		0.00161499	0.000792851	0.000217366	0.00022266	0	0	Ea	Rhiz	Ea-R	Ea-R	0.00161499	336	543	90	90	-1.694	C13H22N2O7					[M+H]+	319.151					392.134	7.273	RSD(MFE) > 5.0 ppm	C16H24O11	[M+Na]+	415.122
319.239	37.318				0.000306766	0.000223061	0.000444303	0.000219223	0.000258855	0.000232974	Eh	Rhiz	Eh-R	Eh-R	0.000444303	308	463	257	257													392.146	7.666	%RSD(MFE) = NaN
320.142	7.453	320.141	0.001		0.000400487	0.000800635	0.000102943	0.000237144	0.000581513	0.000339502	Ea	Stem	Ea-S	Ea-S	0.000800635	317	180	50	50	0.52	C21H20O3					[M+Na]+	343.13					392.182	11.728	%RSD(MFE) = NaN
322.128	3.644	322.126	0.0017		0	0	0	0	0.000241441	0.000645233	Et	Stem	Et-S	Et-S	0.000645233	301	11	391	11	0.646667	C13H22O9					[M+Na]+	345.115					392.182	11.747	%RSD(MFE) = NaN
324.085	4.843	324.084	0.0003		0.00638207	0	0.0152151	0.000517621	0.000543292	0.000131208	Eh	Rhiz	Eh-R	Eh-R	0.0152151	452	292	521	292	-0.1825	C15H16O8					[M+Na]+	347.075					398.16	9.485	RSD(MFE) > 5.0 ppm
324.107	1.5				0	0.000653074	0	0.000262918	0	0.000463464	Ea	Stem	Ea-S	Ea-S	0.000653074	7	319	271	7													400.171	9.134	RSD(MFE) > 5.0 ppm
324.229	21.362	324.23	0.0014		0	0.000180672	0	0.000388534	0	0.000211797	Eh	Stem	Eh-S	Eh-S	0.000388534	59	351	350	59	3.59	C19H32O4					[M+H]+	325.236					400.182	7.707	RSD(MFE) > 5.0 ppm
324.35	26.227				0.000961136	0.000488614	0.00070349	0.000252246	0.00113585	0.00045934	Et	Rhiz	Et-R	Et-R	0.00113585	393	175	86	86													407.17	4.678	RSD(MFE) > 5.0 ppm
325.336	36.684	326.342	1.0067		0.000148935	9.60481e-05	0.00013501	0.000109531	0.000388523	0.000211855	Et	Rhiz	Et-R	Et-R	0.000388523	315	14	389	14	0.4	C21H43NO					[M+H]+	326.342					408.106	9.966	Suspected duplicate entry
326.193	6.775				0.000323009	0.000278362	0.000109454	0.000107606	0.000504182	0.000416616	Et	Rhiz	Et-S	Et-R	0.000504182	258	31	65	31													410.195	10.917	%RSD(MFE) = NaN
326.224	26.151				0	0.000318458	0	0.000130556	0	0.000307678	Ea	Stem	Et-S	Ea-S	0.000318458	3	306	277	3													410.196	12.378	RSD(MFE) > 5.0 ppm
330.147	10.664				0	0.000204706	0	0	0	0.000333366	Et	Stem	Et-S	Et-S	0.000333366	113	195	67	67													419.151	5.345	%RSD(MFE) = NaN
330.276	28.728				0.000491899	0.000829673	0.000286544	0.000954897	0.000576025	0.00067471	Ea	Stem	Eh-S	Eh-S	0.000954897	121	188	186	121													420.23	30.64	RSD(MFE) > 5.0 ppm
330.276	22.86				0.000140794	0.000303096	0.000253127	0.000256332	0.00013779	0.000336961	Eh	Stem	Et-S	Et-S	0.000336961	206	471	346	206													422.125	7.6	RSD(MFE) > 5.0 ppm	C21H26O9	[M+H]+	423.164
332.184	9.415				0.000273364	0.00063559	0	0	0	0.00160569	Et	Stem	Et-S	Et-S	0.00160569	225	238	47	47													422.264	23.486	RSD(MFE) > 5.0 ppm
334.03	3.406				0	9.93118e-05	0	0	0	0.00144926	Et	Stem	Et-S	Et-S	0.00144926	153	150	270	150													424.101	8.951	RSD(MFE) > 5.0 ppm	C19H20O11	[M+Na]+	447.09
334.199	12.937				0	0.000246421	0	0	0	0.000912749	Et	Stem	Et-S	Et-S	0.000912749	114	186	72	72													424.179	13.166	RSD(MFE) > 5.0 ppm
334.251	33.686	334.251	0.0002		0	0.00298886	0	0.00238301	0	0.00267496	Ea	Stem	Et-S	Ea-S	0.00298886	31	335	309	31	-2.65667	C21H34O3					[M+H]+	335.259	Diterpenoid	diterpenoid	(3)		428.241	13.4	RSD(MFE) > 5.0 ppm
336.265	35.858				0.000250235	0.000135852	0.000239968	0.000102027	0.000164748	0.000142995	Ea	Rhiz	Ea-R	Ea-R	0.000250235	370	423	132	132													430.149	8.636	RSD(MFE) > 5.0 ppm
339.35	34.614				0.000558284	0.000489485	0.000514002	0.00041459	0.000765338	0.000359463	Et	Rhiz	Et-R	Et-R	0.000765338	278	176	85	85													430.151	7.233	RSD(MFE) > 5.0 ppm
340.346	33.154	340.345	0.0008		0.00983896	0.00836362	0.00853955	0.00672868	0.0129902	0.00790832	Et	Rhiz	Et-R	Et-R	0.0129902	260	133	96	96	-1.69167	C21H44N2O					[M+H]+	341.353					430.185	9.436	RSD(MFE) > 5.0 ppm
340.346	32.73	340.345	0.001		0.00734499	0.00529641	0.00623731	0.0041439	0.00795204	0.00632576	Et	Rhiz	Et-S	Et-R	0.00795204	268	140	121	121	-0.861429	C21H44N2O					[M+H]+	341.353					434.279	28.209	RSD(MFE) > 5.0 ppm
342.112	11.212				0.000376168	0	0.000704872	0	0	0	Eh	Rhiz	Eh-R	Eh-R	0.000704872	478	500	217	217													438.115	10.688	RSD(MFE) > 5.0 ppm	C24H26N2O6	[M+Na]+	461.167
344.148	5.468				0	0.00159652	0	0	0	0.000537037	Ea	Stem	Ea-S	Ea-S	0.00159652	110	208	55	55													438.118	10.972	Suspected duplicate entry
346.068	4.848				0.00458164	0	0.00924082	0.000546963	0.000686194	0.000114375	Eh	Rhiz	Eh-R	Eh-R	0.00924082	448	276	524	276													438.124	7.595	RSD(MFE) > 5.0 ppm
346.14	8.795	346.142	0.0014		0	0.000457299	0	0	0	0	Ea	Stem	Ea-S	Ea-S	0.000457299	164	398	25	25	-3.22	C19H22O6					[M+Na]+	369.132					438.195	13.328	RSD(MFE) > 5.0 ppm
346.213	12.884				0.000604271	0	0	0	0.000493833	0	Ea	Rhiz	Ea-R	Ea-R	0.000604271	459	102	106	102													439.15	2.843	%RSD(MFE) = NaN
348.194	31.393				0	0	0	0.000678157	0	0	Eh	Stem	Eh-S	Eh-S	0.000678157	245	444	505	245													440.107	3.854	RSD(MFE) > 5.0 ppm
350.16	5.134				0.000156668	0	0.000618789	0.000170792	0	0	Eh	Rhiz	Eh-R	Eh-R	0.000618789	415	531	459	415													442.183	9.605	RSD(MFE) > 5.0 ppm
352.26	21.419				8.1033e-05	0.000240209	9.69763e-05	0.000155044	6.61378e-05	0.000240117	Ea	Stem	Et-S	Ea-S	0.000240209	94	393	213	94													446.122	12.992	%RSD(MFE) = NaN	C22H22O10	[M+H]+	447.129
352.26	26.831				0.000563161	0.00107371	0.000349578	0.00218347	0.000568125	0.000946302	Eh	Stem	Eh-S	Eh-S	0.00218347	103	269	368	103													446.252	8.786	%RSD(MFE) = NaN
352.26	23.482				0.000147464	0.000338985	0.000264514	0.000820065	0.000126657	0.00043796	Eh	Stem	Eh-S	Eh-S	0.000820065	98	450	449	98													446.299	13.434	RSD(MFE) > 5.0 ppm
352.26	23.153				0.000202525	0.000503479	0.000170869	0.000389493	0.000278418	0.000398285	Ea	Stem	Ea-S	Ea-S	0.000503479	92	298	156	92													446.368	36.627	RSD(MFE) > 5.0 ppm	C29H50O3	[M+H]+	447.383
352.261	26.581				0.000823671	0.000555118	0.000246222	0.000591909	0.00114593	0.000843836	Et	Rhiz	Et-S	Et-R	0.00114593	235	57	207	57													448.101	11.362	RSD(MFE) > 5.0 ppm
354.275	28.02	354.277	0.0023		0.000671528	0.000335425	0.00029008	0.00106859	0.000486213	0.000299411	Eh	Stem	Eh-S	Eh-S	0.00106859	269	282	409	269	0.94	C21H38O4					[M+H]+	355.284	Linoleoyl glycerol	glycerolipid	(3)		448.131	11.78	RSD(MFE) > 5.0 ppm
354.275	27.768				0.000902314	0.000197321	0.000208176	0.000397384	0.00115181	0.000351909	Et	Rhiz	Ea-R	Et-R	0.00115181	385	71	260	71													448.207	12.271	%RSD(MFE) = NaN
356.112	5.882				0.000212647	0	0.00189442	0	0.0002092	0	Eh	Rhiz	Eh-R	Eh-R	0.00189442	523	297	201	201													450.211	10.398	RSD(MFE) > 5.0 ppm
357.083	2.287				0	0	0	0	0	0.000380379	Et	Stem	Et-S	Et-S	0.000380379	214	126	423	126													454.113	7.883	%RSD(MFE) = NaN
360.155	18.034				0.00077221	0.000770668	0.000634325	0.00053504	0.000510664	0.000375096	Ea	Rhiz	Ea-S	Ea-R	0.00077221	240	505	60	60													456.202	13.322	RSD(MFE) > 5.0 ppm
367.381	36.428				0.00280582	0.00282047	0.00269822	0.00230638	0.0041003	0.00189185	Et	Rhiz	Et-R	Et-R	0.0041003	263	198	79	79													456.206	13.322	RSD(MFE) > 5.0 ppm
368.148	7.994				0	0	0.00147769	0	0	0	Eh	Rhiz	Eh-R	Eh-R	0.00147769	421	495	377	377													456.357	29.513	%RSD(MFE) = NaN
368.377	35.08	368.377	0.0007		0.0109703	0.00698733	0.0103791	0.00680881	0.0147096	0.00715643	Et	Rhiz	Et-R	Et-R	0.0147096	368	135	182	135	-1.34273	C23H48N2O					[M+H]+	369.384					458.298	12.884	RSD(MFE) > 5.0 ppm	C28H42O5	[M+H]+	459.311
368.384	34.667				0.00258504	0.00164477	0.00226922	0.00143463	0.00286337	0.00215028	Et	Rhiz	Et-S	Et-R	0.00286337	309	139	163	139													458.299	12.597	RSD(MFE) > 5.0 ppm	C28H42O5	[M+H]+	459.311
370.2	11.748	370.199	0.0005		7.68526e-05	0.00268605	4.08948e-05	0.00266182	0.000239615	0.00249223	Ea	Stem	Eh-S	Ea-S	0.00268605	71	212	272	71	-0.435	C19H30O7					[M+Na]+	393.189					460.194	8.362	RSD(MFE) > 5.0 ppm
370.213	12.605	370.214	0.001		0.000575609	0	0	0	0.000305782	0	Ea	Rhiz	Ea-R	Ea-R	0.000575609	462	110	98	98	1.13	C23H30O4					[M+H]+	371.222					460.317	14.275	RSD(MFE) > 5.0 ppm
372.227	11.731				0	0.000981866	0	0	0	0	Ea	Stem	Ea-S	Ea-S	0.000981866	172	401	14	14													460.317	14.282	RSD(MFE) > 5.0 ppm
378.19	3.925				0.00065233	0	0.000901141	0	0	0	Eh	Rhiz	Eh-R	Eh-R	0.000901141	479	499	215	215													464.093	5.308	RSD(MFE) > 5.0 ppm
380.23	30.626				0	0	0	0.000508136	0	4.95901e-05	Eh	Stem	Eh-S	Eh-S	0.000508136	146	261	530	146													468.129	10.001	RSD(MFE) > 5.0 ppm
380.343	36.624				0.000113704	0.00055385	0.000101528	0.000428135	0.000238397	0.000325174	Ea	Stem	Ea-S	Ea-S	0.00055385	77	220	211	77													470.321	25.256	RSD(MFE) > 5.0 ppm
380.413	30.412				0.00048308	0.000342892	0.000366003	0.000222245	0.000688034	0.000344668	Et	Rhiz	Et-R	Et-R	0.000688034	340	107	76	76													471.42	38.162	RSD(MFE) > 5.0 ppm
382.36	31.046				0.00147103	0.000571045	0.00116354	0.000509559	0.00174948	0.000701253	Et	Rhiz	Et-R	Et-R	0.00174948	494	104	125	104													472.155	7.96	RSD(MFE) > 5.0 ppm
386.188	21.346	386.188	0.0003		0.000461815	0.000377328	0.000469439	0.000395911	0.000468695	0.000335871	Eh	Rhiz	Ea-S	Eh-R	0.000469439	254	388	371	254	0.554	C26H26O3	X	386.187	C24H24N3O2	0.001	[M+Na]+	409.177					472.2	11.787	RSD(MFE) > 5.0 ppm
386.195	7.466				0	0.00052571	0.00012652	0.000214923	0.000897012	0.000441854	Et	Stem	Et-R	Et-R	0.000897012	161	171	373	161													473.368	25.621	Suspected duplicate entry
388.209	8.279	388.21	0.0003		0	0	0	0.00261575	0.00014154	0.00106152	Eh	Stem	Eh-S	Eh-S	0.00261575	232	86	522	86	0.72	C19H32O8					[M+Na]+	411.199	Debiloside B	megastigmane glucoside	(2) (Xu et al., 2006)		474.21	10.012	RSD(MFE) > 5.0 ppm
389.141	3.953				0	0	0.00080691	4.06736e-05	0	0	Eh	Rhiz	Eh-R	Eh-R	0.00080691	364	526	496	364													474.223	14.683	%RSD(MFE) = NaN
390.093	8.795	390.095	0.0022		0	0.000439337	0	0	0	0	Ea	Stem	Ea-S	Ea-S	0.000439337	163	397	26	26	-2.21	C19H18O9					[M+Na]+	413.084					474.223	14.683	%RSD(MFE) = NaN
390.275	34.087				0.000608209	0.000684681	0.000480242	0.000492457	0.000875527	0.000688579	Et	Rhiz	Et-S	Et-R	0.000875527	138	97	91	91													474.292	11.83	RSD(MFE) > 5.0 ppm
392.029	2.692				0	0.0017717	0	0	0.00172976	0.00288294	Et	Stem	Et-S	Et-S	0.00288294	202	49	59	49													476.308	12.857	RSD(MFE) > 5.0 ppm
392.265	30.422	392.267	0.0027		0	0.000222868	0	0.000600886	0	0.000201947	Eh	Stem	Eh-S	Eh-S	0.000600886	62	357	351	62	-4.87	C22H36N2O4					[M+H]+	393.277					477.156	10.668	%RSD(MFE) = NaN
394.359	30.622				0.000248435	0.000611862	9.33664e-05	0.000220943	0.00014749	0.000241954	Ea	Stem	Ea-S	Ea-S	0.000611862	97	323	49	49													478.361	38.157	RSD(MFE) > 5.0 ppm
395.412	37.979	395.413	0.0007		0.00298706	0.00261221	0.00296553	0.00258745	0.00448964	0.00193343	Et	Rhiz	Et-R	Et-R	0.00448964	283	191	140	140	1.87	C26H53NO					[M+H]+	396.42					482.153	2.21	%RSD(MFE) = NaN
396.106	7.171				0.000226221	0	0	0	0.00137248	0	Et	Rhiz	Et-R	Et-R	0.00137248	449	92	117	92													486.137	7.267	RSD(MFE) > 5.0 ppm
396.375	31.885				0.00179574	0.000687293	0.00130614	0.000609854	0.00203231	0.000783906	Et	Rhiz	Et-R	Et-R	0.00203231	496	113	97	97													494.146	12.593	RSD(MFE) > 5.0 ppm
396.375	38.566	396.372	0.0039		0.00130222	0.000721779	0.00108455	0.000945971	0.00173241	0.000942688	Et	Rhiz	Et-R	Et-R	0.00173241	352	27	452	27	-0.68	C24H48N2O2					[M+H]+	397.379					494.202	9.979	RSD(MFE) > 5.0 ppm
396.408	36.805	396.408	0.0001		0.0301036	0.0184211	0.0289855	0.0218287	0.0462633	0.02645	Et	Rhiz	Et-R	Et-R	0.0462633	328	79	401	79	-0.937333	C25H52N2O					[M+H]+	397.415					494.319	12.87	RSD(MFE) > 5.0 ppm	C28H46O7	[M+H]+	495.332
398.243	25.504				0.000648072	0.000344772	0.000446871	0.000702895	0.000928543	0.000345577	Et	Rhiz	Eh-S	Et-R	0.000928543	349	160	345	160													494.321	14.443	RSD(MFE) > 5.0 ppm
398.353	38.861	398.355	0.0014		0.000998085	0.000244762	0.00059223	0.000363162	0.00270372	0.000743722	Et	Rhiz	Et-R	Et-R	0.00270372	428	24	384	24	3.28833	C28H46O					[M+H]+	399.361					494.321	12.591	RSD(MFE) > 5.0 ppm	C28H46O7	[M+H]+	495.332
400.021	2.693				0	0.000728864	0	0	0.00044672	0.000761895	Et	Stem	Et-S	Et-S	0.000761895	198	53	56	53													495.337	23.845	RSD(MFE) > 5.0 ppm
400.138	4.827	400.137	0.0007		0.00774031	0	0.00492835	0.000241378	0.012124	0.000108378	Et	Rhiz	Et-R	Et-R	0.012124	489	190	500	190	-0.96375	C18H24O10					[M+Na]+	423.127					502.168	9.332	RSD(MFE) > 5.0 ppm
402.154	3.855	402.153	0.0009		0.000955349	0	0.0152256	0.000179727	0.000233725	0	Eh	Rhiz	Eh-R	Eh-R	0.0152256	450	474	442	442	-1.56714	C18H26O10					[M+Na]+	425.143					508.34	14.059	%RSD(MFE) = NaN
403.139	4.633				0.000570272	0	0.00021274	0	0.000114096	0	Ea	Rhiz	Ea-R	Ea-R	0.000570272	537	281	151	151													512.405	35.349	RSD(MFE) > 5.0 ppm
405.135	2.977	405.137	0.0011		0	0	0.0124511	0.00339018	0	0	Eh	Rhiz	Eh-R	Eh-R	0.0124511	351	525	509	351	1.51667	C27H19NO3					[M+H]+	406.143					518.364	37.329	Suspected duplicate entry
406.15	9.091	406.149	0.0011		0.00166956	0	0.000599586	0	0.00105884	0	Ea	Rhiz	Ea-R	Ea-R	0.00166956	533	247	152	152	0.97	C18H22N4O7					[M+H]+	407.156					520.198	8.557	RSD(MFE) > 5.0 ppm
406.343	38.161	406.381	0.0383		0.000261854	0	0.000242589	0.000383362	0.000207155	0.000359322	Eh	Stem	Et-S	Eh-S	0.000383362	426	196	536	196	-1.9	C27H50O2					[M+Na]+	429.371					522.212	10.507	RSD(MFE) > 5.0 ppm
408.106	10.506				0.000437598	0	0.000718342	0.000434825	0.00139503	0.000279423	Et	Rhiz	Et-R	Et-R	0.00139503	437	178	532	178													524.407	39.507	Suspected duplicate entry
408.106	9.966	408.106	0.0009		0.020729	2.95347e-05	0.0401976	0.00166924	0.0373414	0.00119102	Eh	Rhiz	Eh-R	Eh-R	0.0401976	514	217	457	217	-1.308	C19H20O10					[M+H]+	409.114	3'-Deoxyequisetumpyrone	styrylpyrone glycoside	(2) (Veit, Geiger, et al., 1995)		530.358	39.561	RSD(MFE) > 5.0 ppm
411.123	3.959				0	0	0.0029477	0.000314212	0	0	Eh	Rhiz	Eh-R	Eh-R	0.0029477	367	516	489	367													532.376	34.942	RSD(MFE) > 5.0 ppm
412.183	2.239				0	0	0	0	0.000484924	0	Et	Rhiz	Et-R	Et-R	0.000484924	406	36	191	36													534.101	11.391	RSD(MFE) > 5.0 ppm
414.153	7.786	414.153	0.0007		0.02396	0	0.00215091	0	0	0	Ea	Rhiz	Ea-R	Ea-R	0.02396	481	478	179	179	-1.38	C19H26O10					[M+Na]+	437.143	Equisetumoside D	styrylpryone glycoside	(2) (Thai et al., 2008)		534.104	12.549	RSD(MFE) > 5.0 ppm
414.155	7.437				0.00194106	0.000176734	0.000450752	9.16235e-05	0.00109051	0	Ea	Rhiz	Ea-R	Ea-R	0.00194106	438	454	68	68													534.268	9.005	RSD(MFE) > 5.0 ppm
414.204	21.83	414.204	0.0002		0.00450395	0.00317047	0.0037703	0.00319582	0.00626572	0.00332498	Et	Rhiz	Et-R	Et-R	0.00626572	287	69	209	69	-0.44	C24H30O6					[M+Na]+	437.194					535.179	8.158	RSD(MFE) > 5.0 ppm
414.243	9.078				0.000378147	0.000444963	0.000182036	0.000193577	0.000501054	0.000643308	Et	Stem	Et-S	Et-S	0.000643308	155	67	78	67													536.175	3.775	%RSD(MFE) = NaN
416.169	7.238	416.168	0.0004		0.00793564	0.000296603	0.0224506	0.000219962	0.000333979	7.6802e-05	Eh	Rhiz	Eh-R	Eh-R	0.0224506	466	520	148	148	-0.62	C19H28O10					[M+Na]+	439.158	Equisetumoside A or B	styrylpryone glycoside	(2) (Chang et al., 2001)		536.211	4.428	RSD(MFE) > 5.0 ppm
416.169	5.746				0.000133273	0.000100589	0.00123116	0.000223466	0	0	Eh	Rhiz	Eh-R	Eh-R	0.00123116	312	541	220	220													538.207	9.66	RSD(MFE) > 5.0 ppm
416.17	6.499				0.000368356	0.000214113	0.00433934	0.000227588	0	0	Eh	Rhiz	Eh-R	Eh-R	0.00433934	353	544	138	138													538.245	15.548	RSD(MFE) > 5.0 ppm
416.364	38.137	416.364	0.0005		0.000374486	4.99453e-05	0.000357468	0.000445254	0.000280321	0.000414909	Eh	Rhiz	Et-S	Eh-S	0.000445254	355	246	541	246	1.955	C26H46N3O	X	416.365	C28H48O2	0.0018	[M+H]+	417.371					548.403	38.974	RSD(MFE) > 5.0 ppm
420.165	11.253				0.00163107	0	0.000606221	0	0	0	Ea	Rhiz	Ea-R	Ea-R	0.00163107	482	481	203	203													548.408	38.974	RSD(MFE) > 5.0 ppm
422.121	3.853				0	0	0.000821451	0	0	0	Eh	Rhiz	Eh-R	Eh-R	0.000821451	422	493	375	375													551.174	2.384	RSD(MFE) > 5.0 ppm
422.131	8.43				0	0	0	0.000133527	0.000407273	7.14138e-05	Et	Rhiz	Et-R	Et-R	0.000407273	267	54	486	54													554.217	1.512	RSD(MFE) > 5.0 ppm
422.354	36.852				0.000310296	0	0.000115625	0	0.00102525	0	Et	Rhiz	Et-R	Et-R	0.00102525	518	181	142	142													557.132	14.403	%RSD(MFE) = NaN
423.117	5.253				0.000440205	0	0	0	0.0007485	0	Et	Rhiz	Et-R	Et-R	0.0007485	454	96	109	96													558.415	39.509	RSD(MFE) > 5.0 ppm
423.443	39.275				0.00184466	0.00144357	0.00202431	0.00156874	0.00290869	0.00116136	Et	Rhiz	Et-R	Et-R	0.00290869	334	197	237	197													564.436	39.5	Suspected duplicate entry
424.101	8.39	424.101	0.0007		0.0512312	0.00027658	0.0823597	0.0102382	0.109375	0.00603488	Et	Rhiz	Et-R	Et-R	0.109375	511	207	470	207	-1.37429	C19H20O11					[M+H]+	425.109	Equisetumpyrone	styrylpyrone glycoside	(2) (Veit, Geiger, et al., 1995; Beckert et al., 1997; Francescato et al., 2013)		564.436	39.5	Suspected duplicate entry
424.261	27.111	424.261	0.0008		0	0	0	0.00102124	0	0.000101222	Eh	Stem	Eh-S	Eh-S	0.00102124	145	260	529	145	-0.495	C27H36O4					[M+Na]+	447.251					572.263	14.163	%RSD(MFE) = NaN
424.438	37.904	424.439	0.001		0.00138165	0.000882617	0.00116569	0.000847166	0.00157026	0.00116661	Et	Rhiz	Et-S	Et-R	0.00157026	284	131	236	131	-1.64	C27H56N2O					[M+H]+	425.448					572.401	38.74	RSD(MFE) > 5.0 ppm
424.439	38.295	424.439	0		0.0103307	0.0059371	0.0103527	0.00944956	0.0183255	0.0119335	Et	Rhiz	Et-R	Et-R	0.0183255	303	74	462	74	-0.004	C27H56N2O					[M+H]+	425.447					572.403	39.32	RSD(MFE) > 5.0 ppm
426.187	10.267				0	0	0	0.00031407	0	0.000464981	Et	Stem	Et-S	Et-S	0.000464981	142	233	527	142													580.203	4.605	RSD(MFE) > 5.0 ppm
428.133	8.328				8.69657e-05	0.000655821	0	0	0.000468418	0	Ea	Stem	Ea-S	Ea-S	0.000655821	369	157	7	7													584.443	33.709	Suspected fragment	C37H60O5	[M+H]+	585.452
428.366	38.137	428.365	0.0006		0.00893924	0.000941179	0.00879243	0.0130919	0.00683741	0.0132404	Eh	Stem	Et-S	Et-S	0.0132404	344	236	542	236	0.604	C29H48O2					[M+H]+	429.372					584.444	31.152	Suspected fragment	C37H60O5	[M+H]+	585.452
432.106	14.703				0	0	0	0	0	0.00117846	Et	Stem	Et-S	Et-S	0.00117846	221	130	432	130													586.15	8.381	RSD(MFE) > 5.0 ppm
432.108	11.076	432.106	0.0028		3.7191e-05	0.00112167	0	0	0	0	Ea	Stem	Ea-S	Ea-S	0.00112167	275	431	3	3	-1.795	C21H20O10					[M+H]+	433.113	Kaempferol-7-O-rhamnoside	flavonoid glycoside	(2,4) (Veit, Beckert, et al., 1995; Veit, Geiger, et al., 1995; Francescato et al., 2013)		586.459	34.561	RSD(MFE) > 5.0 ppm	C37H62O5	[M+H]+	587.467
435.164	4.628				0.00056417	0	0.000184143	0	0.000113461	0	Ea	Rhiz	Ea-R	Ea-R	0.00056417	539	274	150	150													586.466	31.969	Suspected fragment	C37H62O5	[M+H]+	587.467
438.117	10.972	438.116	0.0011		0.0735424	9.86863e-05	0.0737818	0.000225092	0.000693159	7.97159e-05	Eh	Rhiz	Eh-R	Eh-R	0.0737818	512	470	230	230	-1.63	C20H22O11					[M+H]+	439.125	4'-O-Methylequisetumpyrone	styrylpyrone glycoside	(2) (Veit, Geiger, et al., 1995)		588.433	38.974	RSD(MFE) > 5.0 ppm	C36H60O6	[M+Na]+	611.428
438.334	33.578				0.000228473	0.000319062	0.000196676	0.000277962	0.000784257	0.000428509	Et	Rhiz	Et-R	Et-R	0.000784257	200	48	223	48													588.47	37.077	%RSD(MFE) = NaN
443.075	8.414				0.00212733	0	0.00244476	0.000446134	0.0030381	0.000204587	Et	Rhiz	Et-R	Et-R	0.0030381	445	202	523	202													588.473	32.921	Suspected fragment	C37H64O5	[M+H]+	589.481
444.165	11.046				0.000832216	0	0.000698071	0	9.22474e-05	0	Ea	Rhiz	Eh-R	Ea-R	0.000832216	534	307	165	165													588.474	35.443	RSD(MFE) > 5.0 ppm	C37H64O5	[M+H]+	589.482
444.235	10.479				0	8.15842e-05	0	0.00075103	0	0.000117428	Eh	Stem	Eh-S	Eh-S	0.00075103	69	362	369	69													590.274	14.762	%RSD(MFE) = NaN	C31H42O11	[M+H]+	591.281
444.286	11.474				0	0	0	0	0.000496633	0	Et	Rhiz	Et-R	Et-R	0.000496633	402	44	199	44													590.49	33.931	Suspected fragment	C37H66O5	[M+H]+	591.498
444.358	38.137	444.36	0.0018		0.00264118	0.00022137	0.0026416	0.00468919	0.00190478	0.00441792	Eh	Stem	Et-S	Eh-S	0.00468919	341	242	544	242	0.898889	C29H48O3	X	444.358	C25H44N6O	0.0008	[M+H]+	445.367					592.271	31.769	RSD(MFE) > 5.0 ppm	C35H36N4O5	[M+H]+	593.276
447.187	4.794				0.000423517	0.000532493	0.000337894	0.000605395	0.000698802	0.00071697	Et	Stem	Et-S	Et-S	0.00071697	93	112	361	93													592.273	31.765	RSD(MFE) > 5.0 ppm	C35H36N4O5	[M+H]+	593.276
448.101	8.057	448.101	0.0002		0	0.000229968	0	9.63632e-05	0	0.000870311	Et	Stem	Et-S	Et-S	0.000870311	80	268	233	80	-0.365	C21H20O11					[M+H]+	449.108	Luteolin-5-O-glucoside	flavonoid glycoside	(1,2) (Veit, Beckert, et al., 1995)		592.505	34.768	Suspected fragment	C37H68O5	[M+H]+	593.513
448.101	4.983				0	0	0	0.00110585	0	0	Eh	Stem	Eh-S	Eh-S	0.00110585	249	441	507	249													594.159	8.411	RSD(MFE) > 5.0 ppm
448.101	6.076	448.101	0.0005		0	0	0	0.0171161	0	0	Eh	Stem	Eh-S	Eh-S	0.0171161	248	446	502	248	-0.966	C21H20O11					[M+H]+	449.108					594.16	9.979	RSD(MFE) > 5.0 ppm
448.101	9.859	448.101	0.0007		0	0.00551585	0	0.0081258	0	0	Eh	Stem	Eh-S	Eh-S	0.0081258	135	461	144	135	-1.27	C21H20O11					[M+H]+	449.109					594.16	11.444	RSD(MFE) > 5.0 ppm	C27H30O15	[M+H]+	595.166
448.101	11.78	448.101	0.0009		0	0.00022833	0	0.000414773	1.70038e-05	0.00385628	Et	Stem	Et-S	Et-S	0.00385628	90	116	357	90	-0.01	C21H20O11					[M+Na]+	471.09	Kaempferol-3-O-glucoside (astragalin)	flavonoid glycoside	(1,2) (Veit, Beckert, et al., 1995; Veit, Geiger, et al., 1995; Francescato et al., 2013)		594.38	39.326	RSD(MFE) > 5.0 ppm	C37H70O5	[M+Na]+	617.513
448.159	7.147				0.00106405	0	0.000508577	0	0	0	Ea	Rhiz	Ea-R	Ea-R	0.00106405	484	485	210	210													598.402	31.75	%RSD(MFE) = NaN
448.16	4.527	448.158	0.0017		0.00303923	0	0.00131492	0	0.000423977	0	Ea	Rhiz	Eh-R	Ea-R	0.00303923	541	286	153	153	-1.48	C19H28O12					[M+H]+	449.167					598.439	39.508	RSD(MFE) > 5.0 ppm
449.458	39.465				0.000844598	0.000700275	0.000890724	0.000769941	0.00110858	0.000513853	Eh	Rhiz	Et-R	Et-R	0.00110858	290	287	226	226													600.169	8.581	%RSD(MFE) = NaN
450.12	7.597				0	0	0	0	0	0.000309444	Et	Stem	Et-S	Et-S	0.000309444	219	129	422	129													606.258	30.785	RSD(MFE) > 5.0 ppm
452.444	39.531				0.00356663	0.00155492	0.00328427	0.00299748	0.00535366	0.00388706	Et	Rhiz	Et-R	Et-R	0.00535366	333	90	490	90													606.287	34.719	RSD(MFE) > 5.0 ppm	C36H38N4O5	[M+H]+	607.292
452.469	39.531	452.471	0.0014		0.00329395	0.00162774	0.00347359	0.00312079	0.00559677	0.0040836	Et	Rhiz	Et-R	Et-R	0.00559677	318	93	492	93	-0.69	C29H60N2O					[M+H]+	453.478					606.288	34.719	RSD(MFE) > 5.0 ppm
453.285	23.511				0.00125405	0.000570777	0.000660258	0.00102428	0.00184349	0.000971412	Et	Rhiz	Ea-R	Et-R	0.00184349	300	63	433	63													607.38	35.662	RSD(MFE) > 5.0 ppm
454.257	13.883				0	0.000512972	0	0	0	0	Ea	Stem	Ea-S	Ea-S	0.000512972	171	400	29	29													608.272	30.663	RSD(MFE) > 5.0 ppm
455.411	38.566				0.000284208	0.000130433	0.000288561	0.00027641	0.000534914	0.00022705	Et	Rhiz	Et-R	Et-R	0.000534914	381	78	516	78													610.153	8.055	Suspected duplicate entry
458.218	13.569				0	0.00556345	0	0.000150361	0	0.000138182	Ea	Stem	Ea-S	Ea-S	0.00556345	34	368	177	34													610.153	9.952	Suspected duplicate entry
458.27	9.905				0.000352696	0.000419378	0.000158885	0.000164803	0.000432833	0.00060645	Et	Stem	Et-S	Et-S	0.00060645	156	75	69	69													612.434	38.733	RSD(MFE) > 5.0 ppm
460.16	9.904	460.158	0.0016		0.00279267	0	0.00171916	0	0.000593344	0	Ea	Rhiz	Eh-R	Ea-R	0.00279267	543	285	158	158	-3.22333	C20H28O12					[M+H]+	461.167					612.455	38.355	RSD(MFE) > 5.0 ppm	C39H64O5	[M+H]+	613.482
460.232	12.836				0	0.000382069	0	0	0	6.13802e-05	Ea	Stem	Ea-S	Ea-S	0.000382069	108	214	52	52													612.467	38.355	RSD(MFE) > 5.0 ppm	C39H64O5	[M+NH4]+	630.509
460.353	38.137	460.355	0.002		0.00426984	0.000465333	0.00400211	0.00516718	0.00337945	0.00495321	Eh	Rhiz	Et-S	Eh-S	0.00516718	361	231	540	231	1.78286	C29H48O4					[M+H]+	461.362					612.475	32.474	Suspected fragment	C39H64O5	[M+H]+	613.482
462.05	6.671				9.6254e-05	0	0.000623183	3.45744e-05	5.30108e-05	0	Eh	Rhiz	Eh-R	Eh-R	0.000623183	506	429	444	429													614.399	30.594	RSD(MFE) > 5.0 ppm
462.117	11.716	462.116	0.0006		0	0.00428116	0	0	0	0	Ea	Stem	Ea-S	Ea-S	0.00428116	177	396	23	23	-2.98	C22H22O11					[M+H]+	463.124	Flavonoid glycoside	flavonoid glycoside	(2) (Veit, Beckert, et al., 1995)		614.4	31.75	%RSD(MFE) = NaN	C40H54O5	[M+H]+	615.403
462.368	38.137				0.00238947	0.000187055	0.00239413	0.00402174	0.0017329	0.0037788	Eh	Stem	Et-S	Eh-S	0.00402174	346	239	543	239													614.491	35.864	Suspected fragment	C39H66O5	[M+H]+	615.297
463.169	4.697				0	0.000539799	0	6.5287e-05	0	0.000125565	Ea	Stem	Ea-S	Ea-S	0.000539799	1	346	235	1													615.402	30.61	%RSD(MFE) = NaN
464.094	9.212				9.95211e-05	0	0.000127962	0	3.82701e-05	0	Eh	Rhiz	Eh-R	Eh-R	0.000127962	540	294	170	170													616.458	34.177	Suspected fragment
464.096	10.602	464.096	0.0007		0	0.0142567	0	0.000336893	0	0.000123398	Ea	Stem	Ea-S	Ea-S	0.0142567	57	376	164	57	-1.02	C21H20O12					[M+H]+	465.104	Quercetin-3-O-glucoside (isoquercitrin)	flavonoid glycoside	(1,2) (Veit, Beckert, et al., 1995)		616.501	36.724	RSD(MFE) > 5.0 ppm	C39H68O5	[M+H]+	617.513
468.273	33.689	468.272	0.0003		0	0.00222466	0	0.00140826	0	0.00171532	Ea	Stem	Et-S	Ea-S	0.00222466	18	337	293	18	-0.653333	C25H40O8	X	468.274	C26H36N4O4	0.0011	[M+H]+	469.28					616.502	34.187	Suspected fragment	C39H68O5	[M+H]+	617.514
470.143	8.655	470.142	0.0007		0.000459578	0	0.000371026	0	0.000201085	0	Ea	Rhiz	Ea-R	Ea-R	0.000459578	542	275	161	161	-1.75	C21H26O12					[M+H]+	471.15					624.206	10.894	Suspected duplicate entry
470.287	34.539	470.288	0.0011		0	0.000421912	0	0.000238786	0	0.000490622	Et	Stem	Et-S	Et-S	0.000490622	20	312	287	20	-0.71	C25H42O8					[M+H]+	471.295					626.151	8.998	RSD(MFE) > 5.0 ppm
473.211	1.304				0.000340775	0.000545592	9.14508e-05	0.000618444	0.000136714	0.000162788	Ea	Stem	Eh-S	Eh-S	0.000618444	231	455	214	214													628.117	13.258	RSD(MFE) > 5.0 ppm
473.368	25.613	473.372	0.0046		0.00143847	0.000363048	0.000416884	0.0069409	0.000677775	0.000839774	Eh	Stem	Eh-S	Eh-S	0.0069409	224	277	498	224	0.285	C26H51NO6	X	473.373	C27H47N5O2	0.0053	[M+H]+	474.38					628.463	37.072	RSD(MFE) > 5.0 ppm
474.079	12.148	474.08	0.0005		0.000787173	0.00247254	0	0	0	1.73277e-05	Ea	Stem	Ea-S	Ea-S	0.00247254	255	313	38	38	0.6	C22H18O12					[M+Na]+	497.069	Dicaffeoyltartaric acid (chicoric acid)	phenolic acid conjugate	(1,2) (Veit et al., 1992)		632.407	31.754	%RSD(MFE) = NaN
474.175	11.78	474.174	0.0018		0.00245349	0	0.00190514	0	0	0	Ea	Rhiz	Eh-R	Ea-R	0.00245349	483	497	212	212	-4.2	C21H30O12					[M+H]+	475.183					632.409	31.754	%RSD(MFE) = NaN
474.211	10.595	474.215	0.0038		0	0.000782728	0	0.00102376	0	0.000261419	Eh	Stem	Eh-S	Eh-S	0.00102376	52	364	310	52	-2.82	C22H34O11	X	474.219	C33H30O3	0.0085	[M+Na]+	497.205					634.264	14.171	RSD(MFE) > 5.0 ppm
475.268	21.647				0.000163139	8.11556e-05	0.000114204	9.91848e-05	0.0007316	8.52169e-05	Et	Rhiz	Et-R	Et-R	0.0007316	396	64	219	64													636.104	10.178	RSD(MFE) > 5.0 ppm
475.269	21.997				0.000174134	0.000412761	0.000207975	0.000518948	0.000438586	0.000281138	Eh	Stem	Eh-S	Eh-S	0.000518948	118	221	347	118													640.387	26.559	RSD(MFE) > 5.0 ppm
476.133	13.389	476.132	0.001		0	0.00096595	0	0	0	0	Ea	Stem	Ea-S	Ea-S	0.00096595	168	404	16	16	-0.94	C23H24O11					[M+Na]+	499.122					642.126	10.156	RSD(MFE) > 5.0 ppm
477.284	22.669				0.000400042	6.24115e-05	0.000263775	0.000112142	0.0014743	9.02291e-05	Et	Rhiz	Et-R	Et-R	0.0014743	491	103	275	103													642.402	35.414	RSD(MFE) > 5.0 ppm
477.285	23				0.000475026	0.000291333	0.000570083	0.000637726	0.00102061	0.000316706	Et	Rhiz	Et-R	Et-R	0.00102061	358	179	468	179													659.413	28.446	RSD(MFE) > 5.0 ppm
478.332	37.326	478.332	0.0005		0	0.000629579	0	0.00167039	0	0.000266393	Eh	Stem	Eh-S	Eh-S	0.00167039	65	366	341	65	-3.63	C31H44NO3					[M+Na]+	501.323					664.236	9.382	RSD(MFE) > 5.0 ppm
481.192	7.323				0	0	0	0	0.000449728	0.000299765	Et	Rhiz	Et-S	Et-R	0.000449728	314	10	388	10													668.422	35.061	RSD(MFE) > 5.0 ppm
482.49	38.295	482.492	0.0025		0.000641085	0.000414937	0.000490218	0.000415838	0.000414633	0.000302438	Ea	Rhiz	Ea-S	Ea-R	0.000641085	270	498	136	136	1.71	C29H62N4O					[M+H]+	483.498					668.426	35.879	RSD(MFE) > 5.0 ppm
483.957	1.547				0	0.000328644	0	0	0.000467602	0.00106293	Et	Stem	Et-S	Et-S	0.00106293	203	46	66	46													670.44	36.716	RSD(MFE) > 5.0 ppm	C36H62O11	[M+Na]+	693.42
484.105	29.751				0.000201956	5.54062e-05	0.000167663	4.32761e-05	0.000444891	4.81581e-05	Et	Rhiz	Et-R	Et-R	0.000444891	507	138	123	123													672.404	30.625	RSD(MFE) > 5.0 ppm
484.371	39.507				0.000287023	0.000163892	0.000274556	0.000590536	0.000302868	0.000476427	Eh	Stem	Eh-S	Eh-S	0.000590536	189	229	528	189													686.455	37.319	%RSD(MFE) = NaN
486.281	21.362	486.283	0.0014		0	0.000362638	0	0.000752931	0	0.000594211	Eh	Stem	Eh-S	Eh-S	0.000752931	55	334	352	55	2.825	C25H42O9					[M+Na]+	509.271	16:3-Glycosylmonoacylglycerol	galactolipid	(3)		688.398	30.61	RSD(MFE) > 5.0 ppm
486.283	21.005	486.283	0.0002		0	0.00122313	0	0.000428119	0	0.000796727	Ea	Stem	Ea-S	Ea-S	0.00122313	6	322	267	6	2.55111	C25H42O9					[M+Na]+	509.272	16:3-Glycosylmonoacylglycerol	galactolipid	(3)		690.401	35.061	RSD(MFE) > 5.0 ppm
488.074	16.873				3.54595e-05	0	0.000608297	0	0.000580173	2.36861e-05	Eh	Rhiz	Eh-R	Eh-R	0.000608297	490	143	358	143													692.421	36.716	RSD(MFE) > 5.0 ppm
488.154	6.289				7.77668e-05	0	0.00124149	0	0	0	Eh	Rhiz	Eh-R	Eh-R	0.00124149	469	509	232	232													696.153	8.929	RSD(MFE) > 5.0 ppm
488.262	9.567				0	0.00187297	0	0.000277332	0	0	Ea	Stem	Ea-S	Ea-S	0.00187297	130	459	119	119													697.214	9.954	%RSD(MFE) = NaN
488.262	9.784				0	0.00171766	0	7.9564e-05	0	0	Ea	Stem	Ea-S	Ea-S	0.00171766	129	458	89	89													698.501	39.588	RSD(MFE) > 5.0 ppm
488.313	17.07				0	0	0	0	0.000493642	0	Et	Rhiz	Et-R	Et-R	0.000493642	403	40	197	40													704.44	36.716	RSD(MFE) > 5.0 ppm
495.331	24.237	495.332	0.0004		0.00553465	0.00348784	0.00392259	0.00736287	0.00668182	0.00437978	Eh	Rhiz	Eh-S	Eh-S	0.00736287	241	192	458	192	-2.78	C27H41N7O2	X	495.331	C26H45N3O6	0.0003	[M+H]+	496.34					708.44	36.537	RSD(MFE) > 5.0 ppm
495.351	23.468				5.78466e-05	0.000129292	0.000109192	0.000465923	0.000341586	0.000301919	Et	Stem	Eh-S	Eh-S	0.000465923	151	161	463	151													710.46	36.718	RSD(MFE) > 5.0 ppm
496.194	13.673	496.195	0.0009		0	0.005156	0	0	0	0	Ea	Stem	Ea-S	Ea-S	0.005156	182	395	28	28	0.95	C24H32O11					[M+H]+	497.201					715.508	36.938	%RSD(MFE) = NaN	C41H69N3O7	[M+H]+	716.522
496.194	12.256				0	0.000828236	0	0	0	0	Ea	Stem	Ea-S	Ea-S	0.000828236	180	411	32	32													715.511	36.93	%RSD(MFE) = NaN
496.195	13.264	496.195	0.0005		0	0.00662462	0	0	0	0	Ea	Stem	Ea-S	Ea-S	0.00662462	169	406	20	20	-1.098	C24H32O11					[M+H]+	497.202					715.546	33.559	RSD(MFE) > 5.0 ppm
496.303	35.021				0.000331776	0.00175755	0.000436745	0.00146421	0.000437446	0.00173122	Et	Stem	Et-S	Ea-S	0.00175755	76	303	256	76													716.378	26.706	%RSD(MFE) = NaN
498.248	4.26				0	0	0	0	0.00196692	0	Et	Rhiz	Et-R	Et-R	0.00196692	407	41	196	41													726.49	36.541	RSD(MFE) > 5.0 ppm
498.248	5.208				0	0	0	0	0.00174145	0	Et	Rhiz	Et-R	Et-R	0.00174145	405	38	193	38													730.439	35.061	RSD(MFE) > 5.0 ppm	C37H58N6O9	[M+H]+	731.434
500.154	9.633				0.000962917	0	5.59655e-05	0	4.86048e-05	0	Ea	Rhiz	Ea-R	Ea-R	0.000962917	526	279	143	143													730.441	35.886	RSD(MFE) > 5.0 ppm
502.189	10.64				0.000329182	0.000402457	0.000530946	0.000844659	0	0.000296947	Eh	Stem	Eh-S	Eh-S	0.000844659	226	534	325	226													732.488	32.947	RSD(MFE) > 5.0 ppm
502.296	10.622				0.000298047	0.000348697	0.000147401	0.000157654	0.000388281	0.000496127	Et	Stem	Et-S	Et-S	0.000496127	154	70	83	70													741.525	37.785	%RSD(MFE) = NaN
504.178	7.021				0.000228925	8.15935e-05	0	0	0.000376311	0	Et	Rhiz	Et-R	Et-R	0.000376311	383	153	9	9													741.564	34.499	RSD(MFE) > 5.0 ppm	C42H79NO9	[M+Na]+	764.564
506.322	17.062	506.324	0.0024		0	0	0	0	0.00273518	0.000186565	Et	Rhiz	Et-R	Et-R	0.00273518	326	6	366	6	3.06667	C29H46O7					[M+H]+	507.331					744.476	30.53	RSD(MFE) > 5.0 ppm
506.36	38.355				0.00109198	0.000771978	0.000777428	0.00246905	0.000584754	0.0010741	Eh	Stem	Eh-S	Eh-S	0.00246905	144	451	480	144													748.513	34.542	Suspected duplicate entry
506.361	39.501				0.000959709	0.000400915	0.000923485	0.00155738	0.000995166	0.00130326	Eh	Stem	Eh-S	Eh-S	0.00155738	259	218	539	218													750.169	5.823	%RSD(MFE) = NaN
507.194	1.706	507.195	0.0011		0.000910324	0.000858726	0.000201877	0.000736334	0.00019726	0.000275042	Ea	Stem	Ea-S	Ea-R	0.000910324	252	472	216	216	0.53	C21H33NO13					[M+H]+	508.202					750.426	37.109	RSD(MFE) > 5.0 ppm
510.164	3.052				0	0	0	0	0.000855881	0	Et	Rhiz	Et-R	Et-R	0.000855881	398	39	192	39													750.503	35.879	RSD(MFE) > 5.0 ppm	C44H70N4O6	[M+NH4]+	768.564
510.195	1.956	510.196	0.0011		0.00105138	0	0.00244619	0.000111849	0.000140267	0	Eh	Rhiz	Eh-R	Eh-R	0.00244619	509	434	436	434	0.6	C22H30N4O10					[M+H]+	511.203					752.541	36.537	Suspected duplicate entry
510.318	11.831				0.000567687	0	0	0	0	0	Ea	Rhiz	Ea-R	Ea-R	0.000567687	432	385	105	105													758.273	10.353	RSD(MFE) > 5.0 ppm
512.328	37.332				0	0.000376123	0	0.000813452	0	0.000239693	Eh	Stem	Eh-S	Eh-S	0.000813452	58	360	343	58													765.526	36.725	%RSD(MFE) = NaN
514.262	12.884				0.000747496	0	0	0	0.000562069	0	Ea	Rhiz	Ea-R	Ea-R	0.000747496	460	105	101	101													766.498	35.084	RSD(MFE) > 5.0 ppm
514.312	23.157				0.000212166	0.00072479	0.000206929	0.000504775	0.000329509	0.000623328	Et	Stem	Ea-S	Ea-S	0.00072479	91	305	181	91													770.238	10.067	%RSD(MFE) = NaN
514.312	23.482				0.000206729	0.00058939	0.000403863	0.0019768	0.000183173	0.00163019	Eh	Stem	Et-S	Eh-S	0.0019768	99	424	461	99													778.484	29.791	%RSD(MFE) = NaN
514.348	25.335				0.000158665	0	0.000344725	0	0.000437691	0	Et	Rhiz	Et-R	Et-R	0.000437691	502	159	129	129													778.554	36.721	%RSD(MFE) = NaN
517.314	22.547				0.000709008	0.000672616	0.000837603	0.00120676	0.00149123	0.000706228	Et	Rhiz	Eh-S	Et-R	0.00149123	234	204	451	204													778.555	36.728	Suspected duplicate entry
517.316	22.22				0.000650342	0.000584284	0.000432467	0.000408756	0.00288935	0.000346709	Et	Rhiz	Et-R	Et-R	0.00288935	357	72	71	71													783.467	29.828	RSD(MFE) > 5.0 ppm
518.13	38.799				0.00741104	0.00475461	0.000948716	0.00010541	0.00206089	0.000374628	Ea	Rhiz	Ea-R	Ea-R	0.00741104	384	267	1	1													784.472	30.72	RSD(MFE) > 5.0 ppm
518.358	37.326	518.363	0.0051		0	0.00115355	0	0.00313336	0	0.000480648	Eh	Stem	Eh-S	Eh-S	0.00313336	64	365	342	64	-4.15	C34H48NO3					[M+Na]+	541.355					791.435	35.021	%RSD(MFE) = NaN	C46H73N5O6	[M+H]+	792.564
518.376	40.065				0.000649069	0.000113494	0.000641518	0.000728093	0.00055291	0.000435115	Eh	Rhiz	Eh-S	Eh-S	0.000728093	388	270	537	270													792.499	31.236	%RSD(MFE) = NaN
519.177	5.991				0	0	0.000739591	0	0	0	Eh	Rhiz	Eh-R	Eh-R	0.000739591	425	488	381	381													796.315	14.759	%RSD(MFE) = NaN
519.33	23.332				0.00151669	0.000416498	0.000988363	0.000337059	0.00477235	0.00030278	Et	Rhiz	Et-R	Et-R	0.00477235	476	132	113	113													802.432	31.151	RSD(MFE) > 5.0 ppm
519.331	23.634				0.0014029	0.00052114	0.00163286	0.0010781	0.00242811	0.000679957	Et	Rhiz	Et-R	Et-R	0.00242811	436	194	455	194													806.512	30.547	%RSD(MFE) = NaN
520.13	38.799				0.00235537	0.00152355	0.000291206	2.84943e-05	0.000640647	0.000112284	Ea	Rhiz	Ea-R	Ea-R	0.00235537	387	266	2	2													808.474	33.949	RSD(MFE) > 5.0 ppm
520.196	11.457				0.000142188	0.000175212	7.00308e-05	0.000246012	0.000162667	0.00028656	Et	Stem	Eh-S	Et-S	0.00028656	106	167	348	106													825.652	38.155	RSD(MFE) > 5.0 ppm
520.196	10.639	520.194	0.0016		0.000223718	0.000459464	0.000336222	0.000730173	0	0.000716698	Eh	Stem	Et-S	Eh-S	0.000730173	194	528	332	194	0.22	C26H32O11					[M+NH4]+	538.228					825.66	38.709	RSD(MFE) > 5.0 ppm
521.259	11.272				0	0.000366419	0	0	0	0	Ea	Stem	Ea-S	Ea-S	0.000366419	187	394	33	33													828.496	31.052	%RSD(MFE) = NaN
522.212	10.499				0.000387336	0.000769823	0.000463948	0.000873422	8.95703e-05	0.00106398	Eh	Stem	Et-S	Et-S	0.00106398	205	521	300	205													832.481	34.187	RSD(MFE) > 5.0 ppm
524.404	40.064	524.408	0.004		0.00398109	0.000769698	0.00431764	0.00480002	0.00298978	0.00290317	Eh	Rhiz	Eh-S	Eh-S	0.00480002	373	354	538	354	0.362	C31H56O6	X	524.404	C26H56N2O8	0	[M+Na]+	547.396					834.524	36.763	%RSD(MFE) = NaN
524.405	39.507				0.00223845	0.00118673	0.00218695	0.00443699	0.00250036	0.00355945	Eh	Stem	Eh-S	Eh-S	0.00443699	222	215	534	215													862.218	7.536	RSD(MFE) > 5.0 ppm
525.396	39.561				0.000461486	4.8114e-05	0.000199098	0.000274673	0.000278211	0.000140713	Ea	Rhiz	Eh-S	Ea-R	0.000461486	435	243	493	243													864.168	8.381	RSD(MFE) > 5.0 ppm	C45H36O18	[M+H]+	865.195
530.358	28.544				0	0	0	0	0	0.0002918	Et	Stem	Et-S	Et-S	0.0002918	213	121	425	121													892.604	35.446	RSD(MFE) > 5.0 ppm
532.121	14.383				4.42564e-05	0.00137384	0	0	0	0	Ea	Stem	Ea-S	Ea-S	0.00137384	281	432	5	5													908.549	31.148	Suspected duplicate entry
532.373	38.733				0.000961583	0.000157595	0.000278063	0.000726839	0.000604321	0.000249957	Ea	Rhiz	Eh-S	Ea-R	0.000961583	389	250	443	250													914.596	33.937	Suspected duplicate entry
533.479	32.881	533.481	0.0014		0.00143333	0.000315663	0.000517414	0.000602921	0.00280043	0.0011327	Et	Rhiz	Et-R	Et-R	0.00280043	382	20	407	20	1.54889	C34H63NO3					[M+H]+	534.487	Sphingolipid	sphingolipid	(3)		916.612	34.765	Suspected duplicate entry
534.176	11.221				0.000558627	3.55564e-05	0.00105142	0.000268927	3.40233e-05	6.29386e-05	Eh	Rhiz	Eh-R	Eh-R	0.00105142	410	533	446	410													936.58	32.474	Suspected duplicate entry
534.264	10.02				0	0	0	0.000245841	0	0	Eh	Stem	Eh-S	Eh-S	0.000245841	246	440	503	246													938.559	35.256	RSD(MFE) > 5.0 ppm
536.143	32.458				0.000489983	4.81098e-05	0.000306112	3.73491e-05	0.00114596	5.45205e-05	Et	Rhiz	Et-R	Et-R	0.00114596	515	141	134	134													942.62	35.218	RSD(MFE) > 5.0 ppm
536.209	11.604				0	0	1.7926e-05	0.000172848	0	0	Eh	Stem	Eh-S	Eh-S	0.000172848	324	519	519	324													968.16	10.176	RSD(MFE) > 5.0 ppm
536.405	35.739				0.00124817	0.000766998	0	0.000367937	0.000751668	0.00172782	Et	Stem	Et-S	Et-S	0.00172782	237	76	92	76
536.405	29.055				0	0	0	0	0	0.00038829	Et	Stem	Et-S	Et-S	0.00038829	209	117	431	117
536.525	39.787				0.0017499	0.00103817	0.00150503	0.00130814	0.0014003	0.000905745	Eh	Rhiz	Eh-R	Ea-R	0.0017499	293	524	387	293
537.504	38.123				0.000224774	0.000215798	0.000230468	0.00159327	0.000678524	0.000960509	Eh	Stem	Eh-S	Eh-S	0.00159327	196	137	483	137
538.205	8.535				0.000189836	0.000754974	0.000948748	0.00667291	0.000662393	0.00357663	Eh	Stem	Eh-S	Eh-S	0.00667291	125	300	512	125
538.24	11.731				0	0.00269366	7.13008e-05	0.00226812	0.000231309	0.0021475	Ea	Stem	Ea-S	Ea-S	0.00269366	127	213	392	127
540.221	9.784	540.221	0.0002		0.00228519	0.000250479	0	0	0.000811456	0.00391124	Et	Stem	Et-S	Et-S	0.00391124	305	60	45	45	-0.784	C26H36O12					[M+Na]+	563.21
540.223	8.809	540.221	0.002		0.000353041	0.00531444	0.000100614	8.2936e-05	0.000256239	0.00132782	Ea	Stem	Ea-S	Ea-S	0.00531444	140	200	40	40	-0.975	C26H36O12					[M+Na]+	563.211
540.255	14.772	540.257	0.0017		0	0.000389536	0	0	0	0	Ea	Stem	Ea-S	Ea-S	0.000389536	184	414	34	34	4.31	C27H40O11					[M+Na]+	563.244
545.346	24.492				0.000178769	0	0.000133658	0	0.000716763	0	Et	Rhiz	Et-R	Et-R	0.000716763	524	227	159	159
546.322	11.256				0.000210942	0.000231726	0.00012666	0.000122575	0.000282571	0.000314883	Et	Stem	Et-S	Et-S	0.000314883	152	68	87	68
546.391	38.355				0.00176599	0.00113473	0.00114357	0.00391391	0.0007974	0.00164455	Eh	Stem	Eh-S	Eh-S	0.00391391	147	456	477	147
546.392	37.49				0.000485579	0.000344903	0.000494651	0.000590729	0.000664107	0.00035387	Eh	Rhiz	Eh-S	Et-R	0.000664107	265	263	484	263
548.117	13.236	548.117	0		0	0.00252365	0	0	0	0	Ea	Stem	Ea-S	Ea-S	0.00252365	170	402	15	15	-0.536667	C25H24O14					[M+H]+	549.124
550.096	11.277	550.096	0.0001		0	0.0167385	0	0	0	0	Ea	Stem	Ea-S	Ea-S	0.0167385	183	416	27	27	-0.418	C24H22O15					[M+H]+	551.103
550.111	15.698				6.65785e-05	0	0.000313255	0	0	0	Eh	Rhiz	Eh-R	Eh-R	0.000313255	474	503	224	224
550.229	6.699	550.227	0.001		0	0	0.000462183	0	0	0	Eh	Rhiz	Eh-R	Eh-R	0.000462183	416	496	374	374	0.02	C25H34N4O10					[M+H]+	551.235
552.183	8.806				0.000227482	0.000493521	0.00511032	0.00435256	0.000548426	0.000231455	Eh	Rhiz	Eh-S	Eh-R	0.00511032	307	512	475	307
554.285	24.4				0.000311654	3.12004e-05	0.000219123	0.000151149	0.000252002	4.96669e-05	Eh	Rhiz	Eh-S	Ea-R	0.000311654	504	311	447	311
556.294	12.605				0.000459457	0	0	0	0.00025386	0	Ea	Rhiz	Ea-R	Ea-R	0.000459457	461	109	99	99
556.41	32.251	556.413	0.0023		0	0.000333402	0	0.000138157	0	0.000292123	Ea	Stem	Ea-S	Ea-S	0.000333402	5	315	276	5	2.02333	C35H56O5					[M+H]+	557.419
558.173	9.725				0	0	0	8.01031e-05	3.88959e-05	0.000169877	Et	Stem	Et-S	Et-S	0.000169877	239	66	517	66
558.374	25.395				0.000195721	0	0.000454468	0	0.000548308	0	Et	Rhiz	Et-R	Et-R	0.000548308	501	158	128	128
558.39	30.077				0	0	0	0	0	0.000405304	Et	Stem	Et-S	Et-S	0.000405304	211	120	424	120
558.39	37.324				0	0.00171863	0	0.0052634	8.402e-05	0.000590977	Eh	Stem	Eh-S	Eh-S	0.0052634	87	203	326	87
560.407	38.126				0.000384819	0.000204898	0.00024832	0.000805316	0.000222084	0.000372632	Eh	Stem	Eh-S	Eh-S	0.000805316	159	422	513	159
562.132	14.74	562.132	0.0001		0	0.000525219	0	0	0	0	Ea	Stem	Ea-S	Ea-S	0.000525219	166	405	22	22	0.00333333	C26H26O14					[M+H]+	563.14
562.181	3.823				0	0	0	0	0.000803918	0	Et	Rhiz	Et-R	Et-R	0.000803918	399	35	188	35
564.087	2.681				0	0.00105839	0	0	0.000781004	0.0019287	Et	Stem	Et-S	Et-S	0.0019287	197	50	62	50
564.436	39.5	564.439	0.003		0.00548912	0.00207996	0.00393366	0.00806951	0.00390556	0.00639529	Eh	Stem	Eh-S	Eh-S	0.00806951	242	265	533	242	0.435	C34H60O6					[M+Na]+	587.428
566.063	11.279				0	0.000467907	0	0	0	0	Ea	Stem	Ea-S	Ea-S	0.000467907	181	415	24	24
567.189	2.438				0	0	0.0008688	0	0	0	Eh	Rhiz	Eh-R	Eh-R	0.0008688	417	487	383	383
568.325	8.372	568.325	0.0001		0	0.00294756	0	0	0	0	Ea	Stem	Ea-S	Ea-S	0.00294756	179	410	10	10	-0.06	C30H48O10					[M+H]+	569.332
570.158	6.809	570.159	0.0005		0.000945012	0	0.0209609	0.000133184	0.000346412	5.315e-05	Eh	Rhiz	Eh-R	Eh-R	0.0209609	464	302	520	302	-1.644	C25H30O15					[M+H]+	571.167
572.481	35.76	572.481	0.0008		0.0104384	0.00469737	0.00884807	0.00940772	0.0126106	0.00640202	Et	Rhiz	Eh-S	Et-R	0.0126106	371	183	499	183	0.731111	C37H64O4					[M+H]+	573.487	16:0,18:2-Diacylglycerol	glycerolipid	(3)
574.166	8.806				0.000145539	0.00030122	0.00340673	0.00276999	0.000355866	0.000150872	Eh	Rhiz	Eh-S	Eh-R	0.00340673	310	511	482	310
576.227	9.873				0.000161852	0.000448543	1.55232e-05	6.41867e-05	7.21717e-05	0.000325025	Ea	Stem	Et-S	Ea-S	0.000448543	133	165	51	51
576.421	31.905				0	0.00252788	0	0.00267723	0	0.00242432	Eh	Stem	Eh-S	Eh-S	0.00267723	39	344	323	39
579.522	34.473				0.000691549	7.97483e-05	0	0	0.000435237	0	Ea	Rhiz	Ea-R	Ea-R	0.000691549	392	156	35	35
580.388	30.599	580.392	0.0034		0	0.000733433	0	0.000171253	0	0.00119076	Et	Stem	Et-S	Et-S	0.00119076	8	296	268	8	1.88	C40H52O3					[M+H]+	581.398	Carotenoid	carotenoid	(3)
582.192	7.542				0	0	0.00118599	0	0	0	Eh	Rhiz	Eh-R	Eh-R	0.00118599	423	489	376	376
582.405	31.906				0	0.000702225	0	0.000458915	0	0.000837732	Et	Stem	Et-S	Et-S	0.000837732	19	316	306	19
582.407	31.75	582.407	0.0005		0	0.0014575	0	0.000737263	0	0.00163887	Et	Stem	Et-S	Et-S	0.00163887	10	314	291	10	0.026	C40H54O3					[M+H]+	583.414	Carotenoid	carotenoid	(3)
586.153	7.466				0.000460961	0	0.000594503	4.07224e-05	0.000612729	3.49792e-05	Et	Rhiz	Eh-R	Et-R	0.000612729	465	199	515	199
586.153	6.682	586.153	0.0004		0.0031067	2.74113e-05	0.0348367	0.000988533	0.00142295	0.000221091	Eh	Rhiz	Eh-R	Eh-R	0.0348367	492	448	467	448	-0.51	C25H30O16					[M+H]+	587.201	3-Hydroxyhispidin-3,4'-di-O-glucoside	styrylpyrone glycoside	(2) (Francescato et al., 2013)
586.418	38.355	586.423	0.0049		0.00301542	0.00180601	0.00178965	0.0065	0.00127541	0.00285509	Eh	Stem	Eh-S	Eh-S	0.0065	148	452	478	148	1.37	C36H58O6					[M+NH4]+	604.456
588.053	2.692	588.054	0.0007		0	0.000796629	0	0	0.000334581	0.00106504	Et	Stem	Et-S	Et-S	0.00106504	190	56	57	56	1.39	C29H16O14					[M+H]+	589.061
588.185	12.04				6.45068e-05	0.000244905	8.28375e-05	7.77156e-05	0	6.18479e-05	Ea	Stem	Ea-S	Ea-S	0.000244905	201	532	228	201
589.382	32.884				0.00148411	8.31714e-05	0.000534684	0.000408139	0.00256897	0.000535403	Et	Rhiz	Et-R	Et-R	0.00256897	444	80	454	80
590.274	14.172	590.273	0.001		0	0.00362682	0	0.00134541	0	0.000272255	Ea	Stem	Ea-S	Ea-S	0.00362682	47	371	249	47	-1.565	C31H42O11					[M+H]+	591.281
590.487	39.501	590.488	0.0015		0.00208295	0.00144869	0.00153817	0.00598103	0.00161621	0.0039256	Eh	Stem	Eh-S	Eh-S	0.00598103	143	271	495	143	-1.8975	C33H62N6O3					[M+H]+	591.497
590.487	37.572				0.00188543	0.000657335	0.000180072	0.000539739	0.00166364	0.00109931	Et	Rhiz	Ea-R	Ea-R	0.00188543	280	61	115	61
592.393	37.321				0	0.00045989	0	0.00111985	0	0.000216398	Eh	Stem	Eh-S	Eh-S	0.00111985	63	363	340	63
594.219	7.392				7.6018e-05	0	0.00129849	0	0	0	Eh	Rhiz	Eh-R	Eh-R	0.00129849	468	510	234	234
594.428	31.754				0	0.00081496	0	0.000818584	0	0.000851185	Et	Stem	Et-S	Et-S	0.000851185	36	332	324	36
594.513	35.845				0.000932751	0.000503297	0.00227454	0.0005046	0.000525576	0.000554916	Eh	Rhiz	Eh-R	Eh-R	0.00227454	380	517	322	322
595.317	10.925				0.000713027	0	0	0	0	0	Ea	Rhiz	Ea-R	Ea-R	0.000713027	431	386	102	102
598.4	25.226	598.402	0.0023		4.87387e-05	0.00212369	4.43219e-05	0.0017261	0.000160981	0.00210901	Et	Stem	Et-S	Ea-S	0.00212369	56	223	280	56	-0.0428571	C40H54O4	X	598.398	C35H54N2O6	0.0017	[M+H]+	599.408
598.4	26.77	598.402	0.0019		5.29645e-05	0.00378048	6.75312e-05	0.00184335	0.000162195	0.00248127	Ea	Stem	Ea-S	Ea-S	0.00378048	14	248	239	14	0.93875	C40H54O4					[M+H]+	599.409
598.401	27.842				0	0.00182136	0	0	0	0.000505362	Ea	Stem	Ea-S	Ea-S	0.00182136	111	209	54	54
598.434	39.506				0.00115098	0.000396884	0.000735681	0.00145398	0.000974934	0.00106183	Eh	Stem	Eh-S	Eh-S	0.00145398	266	205	531	205
600.168	7.72				0.000545396	9.34652e-06	0.00497129	0.000143328	0.00073137	3.018e-05	Eh	Rhiz	Eh-R	Eh-R	0.00497129	513	421	437	421
600.418	33.827	600.418	0.0002		0	0.00311322	0	0.00182555	0	0.00230453	Ea	Stem	Ea-S	Ea-S	0.00311322	13	333	290	13	0.626667	C40H56O4					[M+H]+	601.425	Violaxanthin	carotenoid	(3)
600.419	34.419				0	0.00108938	0	0.000479054	0	0.000687845	Ea	Stem	Ea-S	Ea-S	0.00108938	4	329	279	4
602.127	12.143	602.127	0.0005		0	0	0.000634376	0	0	0	Eh	Rhiz	Eh-R	Eh-R	0.000634376	420	490	382	382	0.325	C28H26O15					[M+H]+	603.134
602.127	11.616	602.127	0.0003		0	0	0.000754645	0	0	0	Eh	Rhiz	Eh-R	Eh-R	0.000754645	419	494	380	380		C28H26O15					[M+H]+	603.134
606.375	14.653				0.000239398	0	0	0	0.000473352	0	Et	Rhiz	Et-R	Et-R	0.000473352	455	95	111	95
606.482	38.144	606.486	0.0038		0.00602381	0.00139948	0.000574972	0.00199878	0.0055216	0.00324823	Et	Rhiz	Et-S	Ea-R	0.00602381	306	59	178	59	1.9	C37H66O6					[M+Na]+	629.474
608.211	11.701				0.000135491	0.000169574	4.30812e-05	0	0	0	Ea	Rhiz	Ea-S	Ea-S	0.000169574	376	518	37	37
610.152	8.059	610.153	0.0012		0	0.00214053	0.000150564	0.00111611	0	0.00842418	Et	Stem	Et-S	Et-S	0.00842418	75	361	344	75	-0.372	C27H30O16					[M+H]+	611.161	Kaempferol-3,7-O-di-glucoside	flavonoid glycoside	(2) (Veit et al., 1995a; Francescato et al., 2013)
610.154	9.952	610.153	0.0006		0.000110195	0	0.000357677	0.0113845	0.00026482	0	Eh	Stem	Eh-S	Eh-S	0.0113845	440	426	485	426	-1.23	C27H30O16					[M+Na]+	633.144	Kaempferol-3-O-sophoroside	flavonoid glycoside	(2) (Veit et al., 1995a; Francescato et al., 2013)
610.16	34.845				0.000928757	9.15906e-05	0.000575615	7.22236e-05	0.00252093	0.000145264	Et	Rhiz	Et-R	Et-R	0.00252093	433	154	94	94
610.457	34.388	610.458	0.00155		0	0.000550589	0	0.000367604	0	0.00155892	Et	Stem	Et-S	Et-S	0.00155892	45	299	313	45	1.545	C35H58N6O3	X	610.46	C39H62O5	0.0029	[M+H]+	611.465
612.159	34.832				0.000346509	2.13564e-05	0.000217142	1.24209e-05	0.000937867	5.58426e-05	Et	Rhiz	Et-R	Et-R	0.000937867	505	111	131	111
614.396	26.768	614.397	0.0015		0	0.000282069	0	0.000173787	0	0.000178368	Ea	Stem	Ea-S	Ea-S	0.000282069	17	345	286	17	1.77333	C40H54O5					[M+H]+	615.403
614.482	38.972				0.00301623	0.000524886	0.00142666	0.00388899	0.00150248	0.00190363	Eh	Stem	Eh-S	Eh-S	0.00388899	338	293	514	293
616.309	11.853				0	0.000638548	0	0	0	4.19155e-05	Ea	Stem	Ea-S	Ea-S	0.000638548	112	225	48	48
616.413	31.905	616.413	0.0003		0	0.00285731	0	0.00311352	0	0.00292311	Eh	Stem	Eh-S	Eh-S	0.00311352	42	341	327	42	-0.05	C40H56O5					[M+Na]+	639.401	Carotenoid	carotenoid	(3)
616.503	36.724	616.507	0.0041		0.00552623	0.00134721	0.00470225	0.00087315	0.0026456	0.00132503	Ea	Rhiz	Ea-R	Ea-R	0.00552623	467	419	80	80	0.475	C39H68O5					[M+H]+	617.513
617.007	2.694				0	0.000368077	0	0	0.000268573	0.000758272	Et	Stem	Et-S	Et-S	0.000758272	195	51	64	51
618.27	16.421	618.268	0.0024		0	0.0018054	0	0.000372855	0	0	Ea	Stem	Ea-S	Ea-S	0.0018054	132	460	122	122	-0.02	C32H42O12					[M+H]+	619.275
618.271	17.084	618.268	0.0033		0	0.00234588	0	0.000484376	0.000322488	0.000315611	Ea	Stem	Ea-S	Ea-S	0.00234588	96	151	227	96	-1.32	C32H42O12					[M+H]+	619.276
620.424	38.355				0.000567665	0.000371641	0.000349039	0.00128666	0.000447735	0.000564461	Eh	Stem	Eh-S	Eh-S	0.00128666	149	367	491	149
624.207	10.885				0.000141755	0	0	0	0.000103957	0.000420386	Et	Stem	Et-S	Et-S	0.000420386	359	82	266	82
626.147	7.049	626.148	0.001		0	0.00180456	0	0	0	0.000431948	Ea	Stem	Ea-S	Ea-S	0.00180456	109	210	53	53	1.93	C27H30O17					[M+H]+	627.154	Quercetin-3,7-di-O-glucoside	flavonoid glycoside	(2) (Francescato et al., 2013)
626.22	11.075				0.000136138	0	0	0	3.37861e-05	0.000219196	Et	Stem	Et-S	Et-S	0.000219196	378	47	248	47
626.221	11.019				0.000156096	0	0	0	0	0.000251323	Et	Stem	Et-S	Et-S	0.000251323	327	174	284	174
630.297	8.372	630.298	0.0008		0	0.000570476	0	0	0	0	Ea	Stem	Ea-S	Ea-S	0.000570476	178	408	11	11	-1.585	C41H42O6					[M+H]+	631.306
631.511	36.611				0.000694345	0	0	0	0	0	Ea	Rhiz	Ea-R	Ea-R	0.000694345	429	384	100	100
634.129	13.258				0.00154067	0	0.000568697	0	0	0	Ea	Rhiz	Ea-R	Ea-R	0.00154067	480	480	200	200
635.414	29.155				0.000144266	0.000846391	0.000137917	0.000607929	0.00167285	0.00123712	Et	Stem	Et-S	Et-R	0.00167285	193	152	246	152
636.279	13.525	636.279	0.0004		0	0	0	0	0.000189225	0.00092971	Et	Stem	Et-S	Et-S	0.00092971	294	16	397	16	0.233333	C33H40N4O9					[M+H]+	637.286
636.279	13.787				0	0	0	0	0.000633432	0.00211865	Et	Stem	Et-S	Et-S	0.00211865	299	12	393	12
636.28	13.275	636.278	0.0014		0	0	0	0	0.000256323	0.000931259	Et	Stem	Et-S	Et-S	0.000931259	298	13	394	13	-0.995	C32H44O13					[M+H]+	637.286
636.299	32.439	636.299	0.0004		0.0021613	0.00147578	0.00197887	0.00293411	0.00327788	0.00138893	Eh	Rhiz	Eh-S	Et-R	0.00327788	302	262	418	262	2.07	C29H48O15					[M+H]+	637.305
637.428	28.184				4.55197e-05	0.000390384	4.33966e-05	0.000316818	0.000597073	0.000661977	Et	Stem	Et-S	Et-S	0.000661977	128	81	243	81
638.182	10.253				0.000106658	0.000187778	0.000232173	0.000577555	0	0	Eh	Stem	Eh-S	Eh-S	0.000577555	304	542	171	171
638.394	30.595				0	0	0	0.00128384	0	0	Eh	Stem	Eh-S	Eh-S	0.00128384	250	439	501	250
638.487	35.713				0.000963297	0.00170026	0.000617001	0.00133202	0.000943961	0.00141803	Ea	Stem	Et-S	Ea-S	0.00170026	86	253	137	86
646.069	4.65				0.000144429	0.000781661	0	0	0	0.000237478	Ea	Stem	Ea-S	Ea-S	0.000781661	191	245	44	44
646.475	37.063				0.0036025	0.00153354	0.000355225	0.000727846	0.00326418	0.00178204	Ea	Rhiz	Et-S	Ea-R	0.0036025	272	114	124	114
648.054	4.663				4.64367e-05	0.000349425	0	0	0	0	Ea	Stem	Ea-S	Ea-S	0.000349425	291	433	6	6
650.295	18.272	650.294	0.0014		0	0	0	0	0.000298404	0.00151003	Et	Stem	Et-S	Et-S	0.00151003	279	25	400	25	-0.76	C33H46O13					[M+H]+	651.302
654.381	23.271				0.00017559	0.000189305	0.000507139	0.000689553	7.76587e-05	0.000399685	Eh	Stem	Eh-S	Eh-S	0.000689553	204	504	488	204
654.381	22.862				0.000165603	0.000402875	0.000287436	0.000298872	9.75848e-05	0.000427637	Eh	Stem	Et-S	Et-S	0.000427637	220	356	355	220
659.413	26.569				0	0.000291233	0	0.000175644	9.21381e-05	0.000275505	Et	Stem	Et-S	Ea-S	0.000291233	102	98	255	98
672.215	8.983	672.217	0.0016		0	0	0	0	0.000960924	0	Et	Rhiz	Et-R	Et-R	0.000960924	401	33	189	33	2.1	C32H36N2O14					[M+H]+	673.223
672.216	6.729	672.217	0.0011		0	0	0	0	0.00104182	0	Et	Rhiz	Et-R	Et-R	0.00104182	400	37	194	37	1.83	C32H36N2O14					[M+H]+	673.223
672.216	7.214	672.217	0.0006		0	0	0	0	0.00220455	0	Et	Rhiz	Et-R	Et-R	0.00220455	404	34	190	34	0.49	C32H36N2O14					[M+H]+	673.224
672.218	3.046	672.218	0.0001		0	0	0	0	0.0176188	3.58745e-05	Et	Rhiz	Et-R	Et-R	0.0176188	348	2	349	2	1.055	C33H32N6O10					[M+H]+	673.225
676.366	21.795				0.000100958	0.000257464	0.000225896	0.000652186	5.07618e-05	0.000417926	Eh	Stem	Et-S	Eh-S	0.000652186	116	464	445	116
676.366	21.415				0.000110489	0.000394899	0.000132177	0.000231342	0.000233536	0.000407986	Et	Stem	Et-S	Et-S	0.000407986	199	513	258	199
680.413	34.562				0	0.00148651	0	0.00151365	0	0.00176581	Et	Stem	Et-S	Et-S	0.00176581	41	326	320	41
680.413	28.303				0	0	0	0	0	0.000999234	Et	Stem	Et-S	Et-S	0.000999234	212	125	429	125
682.247	9.003	682.247	0.0007		0.00109063	0.00133487	0.00193382	0.004152	0.00366387	0.00153067	Eh	Stem	Eh-S	Eh-S	0.004152	253	216	465	216	0.37	C32H42O16					[M+Na]+	705.236
682.247	9.37	682.247	0.0006		0.000365996	0.000220029	0.00125458	0.00100188	0.000309689	0.000185651	Eh	Rhiz	Eh-R	Eh-R	0.00125458	347	527	479	347	0.975	C32H42O16					[M+Na]+	705.236
682.427	35.413	682.429	0.00155		0	0.00139791	0	0.00124781	0	0.00185328	Et	Stem	Et-S	Et-S	0.00185328	37	317	315	37	1.445	C37H62O11	X	682.428	C35H60N3O10	0.0009	[M+Na]+	705.417	Triterpenoid glycoside	triterpenoid glycoside	(3)
683.198	8.343				0	0	0.000629263	0	0	0	Eh	Rhiz	Eh-R	Eh-R	0.000629263	418	492	378	378
684.262	8.202	684.263	0.0006		0.00257607	0.000822103	0.00229388	0.00199517	0.0003289	0.000101087	Eh	Rhiz	Eh-S	Ea-R	0.00257607	375	540	185	185	1.18143	C32H44O16					[M+Na]+	707.252
686.231	4.892				0	0	0	0	0.00104766	0	Et	Rhiz	Et-R	Et-R	0.00104766	397	42	198	42
692.333	23.272				0.000111267	9.19403e-05	0.000284177	0.000361141	3.81222e-05	0.000178363	Eh	Stem	Eh-S	Eh-S	0.000361141	230	523	487	230
697.543	33.58				0.000901219	0.000215642	0.000338925	0.000200475	0.00250817	0.000661909	Et	Rhiz	Et-R	Et-R	0.00250817	412	17	218	17
699.486	37.602	699.486	0.0008		0.0026824	0.00095814	0.00147749	0.00138183	0.00343988	0.00161155	Et	Rhiz	Et-R	Et-R	0.00343988	395	26	399	26	-0.5375	C45H65NO5	X	699.482	C40H65N3O7	0.0032	[M+H]+	700.495
702.421	35.061				0.000926511	0	0.000926744	0	0.00115804	0	Et	Rhiz	Et-R	Et-R	0.00115804	531	252	162	162
708.26	9.475				0	0	0	0	0.000107276	0.000524761	Et	Stem	Et-S	Et-S	0.000524761	295	15	396	15
708.444	29.839				0	0	0	0	0	0.000585382	Et	Stem	Et-S	Et-S	0.000585382	208	122	428	122
708.535	33.717				0.000112927	0.00343952	0.00010114	0.00277853	0.000201674	0.00305287	Ea	Stem	Et-S	Ea-S	0.00343952	124	164	252	124
710.392	37.968				0.0014773	0.00117591	0.00327225	0.00137487	0.000918255	0.00120993	Eh	Rhiz	Eh-R	Eh-R	0.00327225	292	529	408	292
710.455	35.879				0.00247929	0.00120185	0.00222534	0.00131988	0.00166911	0.00132482	Ea	Rhiz	Ea-R	Ea-R	0.00247929	374	467	240	240
712.148	7.86				0	0.00132495	0	0	0	0	Ea	Stem	Ea-S	Ea-S	0.00132495	185	417	31	31
712.438	27.864				0	0	0	0	0	0.00329268	Et	Stem	Et-S	Et-S	0.00329268	216	127	426	127
712.563	35.428				0	0.00057102	0	0.00054973	0	0.000738291	Et	Stem	Et-S	Et-S	0.000738291	40	320	317	40
713.495	35.675	713.498	0.0034		0.00665673	0.00449037	0.00559488	0.00432131	0.0210354	0.00610645	Et	Rhiz	Et-R	Et-R	0.0210354	360	28	168	28	0.942	C41H67N3O7					[M+H]+	714.505
713.499	37.598				0.00416289	0.00198021	0.00269298	0.00306146	0.00675607	0.00320141	Et	Rhiz	Et-R	Et-R	0.00675607	345	32	434	32
718.463	32.27	718.466	0.0022		0	0.00135354	0	0.000764392	0	0.00168463	Et	Stem	Et-S	Et-S	0.00168463	12	308	301	12	1.46667	C41H66O10	X	718.46	C48H62O5	0.0037	[M+NH4]+	736.497
722.462	34.574	722.461	0.0011		0	0.00236027	0	0.00229056	0	0.00263925	Et	Stem	Et-S	Et-S	0.00263925	38	328	318	38	0.46	C40H66O11					[M+Na]+	745.449
723.527	31.492				0	0.000768755	0.000164082	0.0012345	0.00127713	0.00196553	Et	Stem	Et-S	Et-S	0.00196553	150	173	406	150
723.563	34.503				0.0056436	0.000583751	0	0	0.0033409	0.00090408	Ea	Rhiz	Ea-R	Ea-R	0.0056436	321	62	42	42
725.462	35.083				0.000571643	0.00104771	0.00073811	0.00106079	0.000719511	0.00101198	Eh	Stem	Et-S	Eh-S	0.00106079	88	359	302	88
728.433	25.907				0	0	0	0	0	0.00039348	Et	Stem	Et-S	Et-S	0.00039348	218	128	421	128
728.485	33.701	728.486	0.0016		0	0.00732307	0	0.00426427	0	0.00565966	Ea	Stem	Et-S	Ea-S	0.00732307	15	331	288	15	-0.603333	C43H68O9					[M+H]+	729.493
729.167	7.571				0.000441489	0	9.20979e-05	0	0.000244987	0	Ea	Rhiz	Ea-R	Ea-R	0.000441489	529	244	146	146
736.565	35.021				0.000786866	0.00170062	0.000931521	0.00180426	0.000882541	0.00168417	Eh	Stem	Eh-S	Eh-S	0.00180426	84	369	321	84
737.497	34.772	737.498	0.0012		0.00366313	0.0059494	0.00332627	0.00542839	0.0129701	0.00532185	Et	Rhiz	Et-R	Et-R	0.0129701	227	89	141	89	-0.745	C43H67N3O7					[M+H]+	738.506
740.214	10.424	740.216	0.0021		0	0	0	0	3.70924e-05	0.00234941	Et	Stem	Et-S	Et-S	0.00234941	276	22	405	22	0.0625	C40H36O14	X	740.216	C33H40O19	0.0021	[M+H]+	741.224
742.452	35.06				0.00054444	0	0.00066977	0	0.000702677	0	Et	Rhiz	Et-R	Et-R	0.000702677	530	258	167	167
746.462	35.515	746.461	0.0018		0	0.000720799	0	0.00078567	0	0.000903149	Et	Stem	Et-S	Et-S	0.000903149	43	325	330	43	1.08	C42H66O11					[M+H]+	747.467
746.496	33.704	746.497	0.0007		0.00101818	0.154903	0.000893456	0.10827	0.00443474	0.122924	Ea	Stem	Ea-S	Ea-S	0.154903	61	237	261	61	0.0263158	C43H70O10					[M+NH4]+	764.531	Monogalactosyldiacylglycerol (34:6)	galactolipid	(1)
747.465	29.135				5.49999e-05	0.000420879	5.23504e-05	0.000375274	0.000487903	0.000616823	Et	Stem	Et-S	Et-S	0.000616823	105	94	244	94
748.475	35.06	748.476	0.0011		0.00349389	0	0.00421209	0	0.00418024	0	Eh	Rhiz	Eh-R	Eh-R	0.00421209	532	257	166	166	0.2525	C42H68O11					[M+Na]+	771.465	Triterpenoid glycoside	triterpenoid glycoside	(3)
748.512	34.559	748.513	0.0001		0.00137372	0.0448014	0.000627723	0.0310777	0.00230454	0.0471673	Et	Stem	Et-S	Et-S	0.0471673	66	234	242	66	0.755517	C43H72O10					[M+Na]+	771.502
748.743	34.539	748.746	0.003		0	0.00229368	0	0.00144027	0	0.00240269	Et	Stem	Et-S	Et-S	0.00240269	21	318	296	21	2.14	C53H96O					[M+Na]+	771.735
750.523	30.843				0	0.000111127	0	6.16442e-05	0	0.000774481	Et	Stem	Et-S	Et-S	0.000774481	60	280	335	60
750.526	32.915				0	0.0012964	0	0.0012123	0	0.00101388	Ea	Stem	Eh-S	Ea-S	0.0012964	35	347	312	35
750.528	35.459	750.528	0.0004		0.00225561	0.0222739	0.00155797	0.0188566	0.00245527	0.026187	Et	Stem	Et-S	Et-S	0.026187	68	264	262	68	0.655882	C43H74O10					[M+Na]+	773.517	Monogalactosyldiacylglycerol (34:4)	galactolipid	(1)
751.491	32.881				0.00159657	0.000298701	0.000646191	0.000596705	0.00225541	0.000904867	Et	Rhiz	Et-R	Et-R	0.00225541	427	45	417	45
752.543	36.537	752.544	0.001		0.00674052	0.0193761	0.00812748	0.023491	0.00931112	0.0253207	Et	Stem	Et-S	Et-S	0.0253207	73	273	370	73	1.03531	C43H76O10					[M+Na]+	775.532	Monogalactosyldiacylglycerol (34:3)	galactolipid	(1)
754.556	37.324	754.559	0.0038		0.00761414	0.00788367	0.00997814	0.0081189	0.00577053	0.0102276	Eh	Stem	Et-S	Et-S	0.0102276	139	447	360	139	1.69727	C43H78O10					[M+Na]+	777.548	Monogalactosyldiacylglycerol (36:2)	galactolipid	(1)
756.21	8.199	756.211	0.001		0	0	0	0	0	0.00335606	Et	Stem	Et-S	Et-S	0.00335606	217	123	419	123	0.75	C33H40O20					[M+H]+	757.218	Kaempferol-3-O-rutinoside-7-O-glucoside	flavonoid glycoside	(2) (Saleh et al., 1972; Veit, Beckert, et al., 1995)
756.259	10.059				0	0.000254071	9.36955e-05	0.000928683	0	0.000257039	Eh	Stem	Eh-S	Eh-S	0.000928683	120	469	413	120
760.475	31.111	760.476	0.0011		0	0.0019232	0	0.000276718	0	0.00432324	Et	Stem	Et-S	Et-S	0.00432324	25	289	265	25	0.126667	C43H68O11					[M+Na]+	783.465	9S,13S-12-Oxophytodienoyl-18:3-β-D-galactosyl-sn-glycerol	galactolipid	(3)
761.483	31.476				0.000101046	0.000673139	0.00015525	0.00150654	0.00120697	0.00219614	Et	Stem	Et-S	Et-S	0.00219614	117	106	416	106
762.452	29.312				0	0	0	0	0	0.001522	Et	Stem	Et-S	Et-S	0.001522	210	124	427	124
763.513	35.569	763.514	0.0006		0.00373002	0.0038169	0.00344115	0.00384826	0.010584	0.00221839	Et	Rhiz	Et-R	Et-R	0.010584	332	136	112	112	-0.2	C45H69N3O7					[M+H]+	764.522
765.972	33.685				0	0.00153036	0	0.00115417	0	0.00122597	Ea	Stem	Ea-S	Ea-S	0.00153036	27	343	304	27
770.238	10.067				3.79034e-05	0	0.000253991	0.000460025	2.12246e-05	0	Eh	Stem	Eh-S	Eh-S	0.000460025	442	449	476	442
772.205	4.983				0	0	0	0.0014445	0	0	Eh	Stem	Eh-S	Eh-S	0.0014445	251	442	508	251
772.207	6.076	772.206	0.0003		0	0	0	0.0235402	0	0	Eh	Stem	Eh-S	Eh-S	0.0235402	247	445	504	247	-0.93	C33H40O21					[M+H]+	773.215	Kaempferol 3-O-sophoroside-7-O-glucoside	flavonoid glycoside	(2) (Veit et al., 1992; Veit, Geiger, et al., 1995; Francescato et al., 2013)
774.527	35.022	774.528	0.0008		0.0241134	0.105192	0.0320957	0.0855649	0.0303778	0.0901079	Ea	Stem	Et-S	Ea-S	0.105192	74	358	245	74	0.342581	C45H74O10					[M+NH4]+	792.562	Monogalactosyldiacylglycerol (36:6)	galactolipid	(1)
776.129	35.006				0	0.000990077	0	0.000772415	0	0.000834151	Ea	Stem	Et-S	Ea-S	0.000990077	30	339	305	30
776.471	30.002				0	9.19851e-05	0	0	0	0.000284525	Et	Stem	Et-S	Et-S	0.000284525	115	187	70	70
776.544	35.864	776.544	0.0005		0.0422138	0.0219756	0.0391332	0.0205463	0.0269892	0.022338	Ea	Rhiz	Et-S	Ea-R	0.0422138	366	462	133	133	0.610345	C45H76O10					[M+Na]+	799.532	Monogalactosyldiacylglycerol (36:5)	galactolipid	(3)
778.254	8.244				0	0	0	0.000132828	0.000452622	0.000928663	Et	Stem	Et-S	Et-S	0.000928663	256	58	511	58
778.558	36.721	778.559	0.002		0.0256505	0.00436315	0.0262129	0.00336097	0.0117995	0.0058054	Ea	Rhiz	Eh-R	Eh-R	0.0262129	500	390	139	139	1.13409	C45H78O10					[M+Na]+	801.548	Monogalactosyldiacylglycerol (36:4)	galactolipid	(1)
780.232	9.196				4.125e-05	0	0	0	0.00069829	0	Et	Rhiz	Et-R	Et-R	0.00069829	447	83	118	83
790.52	31.816				0	0.00136794	0	0.000299856	0	0.00378965	Et	Stem	Et-S	Et-S	0.00378965	32	291	278	32
791.921	35.006				0	0.00171139	0	0.00124572	0	0.00138053	Ea	Stem	Et-S	Ea-S	0.00171139	28	340	297	28
792.5	31.229				0	9.84908e-05	0	0	0	0.00129835	Et	Stem	Et-S	Et-S	0.00129835	119	177	82	82
794.52	37.817				0.000492197	0.000542931	0.000498534	0.0010881	0.000563729	0.00132741	Et	Stem	Et-S	Et-S	0.00132741	104	230	481	104
796.314	14.171				0	0.00144993	0	0.000378494	0	7.92567e-05	Ea	Stem	Ea-S	Ea-S	0.00144993	49	373	241	49
798.537	35.903	798.528	0.0084		0.0242164	0.0116685	0.0229426	0.00767022	0.0175881	0.014545	Ea	Rhiz	Et-S	Ea-R	0.0242164	386	228	126	126	3.92	C47H74O10					[M+H]+	799.532
800.541	35.691	800.544	0.0028		0.00373012	0.00881365	0.0048153	0.00811209	0.00182305	0.00445154	Eh	Stem	Eh-S	Ea-S	0.00881365	122	486	187	122	-0.14	C47H76O10					[M+Na]+	823.534	Triterpenoid glycoside	triterpenoid glycoside	(3)
805.639	37.595	805.643	0.0037		0.0100931	0.00406664	0.00551935	0.00633171	0.0169472	0.00789213	Et	Rhiz	Et-R	Et-R	0.0169472	356	19	412	19	2.92667	C48H87NO8					[M+H]+	806.649
808.482	34.765				0.00117009	0.000262284	0.00127428	0.000694144	0.000301117	0.000329691	Eh	Rhiz	Eh-R	Eh-R	0.00127428	391	535	439	391
808.49	35.731				0.000450269	0.000410658	0.00130275	0.000490875	0.000186014	0.000334577	Eh	Rhiz	Eh-R	Eh-R	0.00130275	286	537	353	286
810.489	32.475				9.91493e-05	0.00131758	0	0.00031202	0	0.00249475	Et	Stem	Et-S	Et-S	0.00249475	107	375	157	107
812.183	13.182				0	0	0.00112017	0	0.00045735	1.27689e-05	Eh	Rhiz	Eh-R	Eh-R	0.00112017	414	142	415	142
814.49	33.74				0	0.000885076	0	0.000633362	0	0.000717516	Ea	Stem	Ea-S	Ea-S	0.000885076	24	338	299	24
818.521	37.104	818.518	0.0026		0.00425604	0.00728478	0.00694487	0.0146765	0.00307675	0.011085	Eh	Stem	Eh-S	Eh-S	0.0146765	137	457	435	137	-1.55	C46H74O12					[M+NH4]+	836.554
819.577	35.007				0	0.000480492	0	0.000520932	0	0.000489368	Eh	Stem	Eh-S	Eh-S	0.000520932	44	342	319	44
820.526	35.024	820.528	0.0016		0.000423098	0.00148182	0.000781199	0.00131806	0.000606591	0.00131832	Eh	Stem	Et-S	Ea-S	0.00148182	85	381	289	85	-0.353333	C53H72O7					[M+Na]+	843.519
820.535	37.979	820.534	0.0016		0.00839813	0.00662367	0.0177952	0.00983284	0.00716617	0.00781455	Eh	Rhiz	Eh-R	Eh-R	0.0177952	277	515	473	277	-1.035	C46H76O12					[M+NH4]+	838.57
821.619	36.64				0.00117032	0.000189531	0.000327021	0.000764656	0.00296405	0.000703481	Et	Rhiz	Et-R	Et-R	0.00296405	379	30	448	30
822.541	35.692				0.00235932	0.0039754	0.00277704	0.00379931	0.00117405	0.00236871	Eh	Stem	Eh-S	Ea-S	0.0039754	134	506	204	134
823.65	37.595	823.654	0.0038		0.0151574	0.00625694	0.00869763	0.00981313	0.0256785	0.0112815	Et	Rhiz	Et-R	Et-R	0.0256785	362	23	414	23	1.37556	C48H89NO9					[M+Na]+	846.643
830.466	32.528				0.000186735	0.000985102	0.000332349	0.000898688	0.000466701	0.000969994	Et	Stem	Et-S	Ea-S	0.000985102	79	241	331	79
830.466	33.317				0.000588357	0.000141985	0.000740469	0.000256983	0.000396804	0.000175313	Eh	Rhiz	Eh-R	Eh-R	0.000740469	446	435	404	404
832.204	7.284	832.208	0.0039		0	3.78089e-05	0	0.0011867	0.00107552	0.00316002	Et	Stem	Et-S	Et-S	0.00316002	131	73	403	73	0.58	C38H40O21					[M+H]+	833.213
832.509	35.753				0.00365958	0.00169905	0.00274069	0.00304901	0.00384648	0.00202303	Et	Rhiz	Eh-S	Et-R	0.00384648	363	211	494	211
834.266	14.171	834.266	0.0002		0	0.00114363	0	0.000565658	0	0.000122922	Ea	Stem	Ea-S	Ea-S	0.00114363	48	370	259	48	1.13	C50H42O12	X	834.264	C45H42N2O14	0.0022	[M+H]+	835.272
837.561	37.979	837.562	0.0002		0.00591132	0.00481275	0.0131728	0.00713068	0.0050255	0.00568737	Eh	Rhiz	Eh-R	Eh-R	0.0131728	274	514	466	274	-0.28	C47H75N5O8					[M+H]+	838.57
842.255	3.853				0	0	0.00143954	0	0	0	Eh	Rhiz	Eh-R	Eh-R	0.00143954	424	491	379	379
842.517	37.979	842.514	0.0032		0.0024257	0.00187024	0.00450174	0.00269879	0.00201973	0.00210148	Eh	Rhiz	Eh-R	Eh-R	0.00450174	271	522	464	271	-2.385	C43H74N2O14					[M+H]+	843.524
844.358	15.597	844.357	0.0012		0	0.00141841	0	0.000730432	0	8.90632e-05	Ea	Stem	Ea-S	Ea-S	0.00141841	54	378	254	54	-3.02	C49H52N2O11					[M+K]+	883.323
844.359	15.014	844.357	0.0017		0	0.00107354	0	0.000545155	0	7.25105e-05	Ea	Stem	Ea-S	Ea-S	0.00107354	53	377	253	53	-3.31	C49H52N2O11					[M+K]+	883.323
846.184	10.052				0.00021927	0	5.63867e-05	0	0.00138042	0	Et	Rhiz	Et-R	Et-R	0.00138042	522	201	147	147
848.199	6.06				0	8.07217e-05	0	0.00334955	0.00116208	0.00350787	Et	Stem	Et-S	Et-S	0.00350787	126	87	402	87
848.507	33.949	848.513	0.0062		0.000255785	0.000356168	0.000364662	0.000744077	0.000276034	0.000524528	Eh	Stem	Eh-S	Eh-S	0.000744077	100	392	469	100	2.77	C43H76O16					[M+Na]+	871.5
854.161	9.965				0.000994069	0	0.00219874	0	0.00198223	0	Eh	Rhiz	Eh-R	Eh-R	0.00219874	525	256	172	172
870.287	7.214				0.000139045	0	0.00160176	0	0	0	Eh	Rhiz	Eh-R	Eh-R	0.00160176	471	507	229	229
880.183	7.1				0	0	0	0	0	0.000656755	Et	Stem	Et-S	Et-S	0.000656755	207	118	430	118
882.315	15.606	882.315	0.0002		0	0.0012067	0	0.000568276	0	8.14674e-05	Ea	Stem	Ea-S	Ea-S	0.0012067	51	374	251	51	0.01	C54H46N2O10					[M+H]+	883.323
882.494	31.152	882.498	0.0035		0	0.0013516	0	0.00115	0	0.000953309	Ea	Stem	Ea-S	Ea-S	0.0013516	33	348	307	33	2.39667	C46H74O16					[M+Na]+	905.485	Triterpenoid glycoside	triterpenoid glycoside	(3)
886.15	8.41				0.00275513	0	0.00313451	0.000591032	0.00394615	0.000350331	Et	Rhiz	Et-R	Et-R	0.00394615	441	193	526	193
888.54	33.949	888.545	0.0049		0.000499643	0.000614465	0.000592799	0.00115491	0.000478275	0.000909221	Eh	Stem	Eh-S	Eh-S	0.00115491	95	389	460	95	3.13	C46H80O16					[M+Na]+	911.532
889.526	34.188	889.53	0.0036		0.000674949	0	0.000480894	0	0.000187444	0	Ea	Rhiz	Ea-R	Ea-R	0.000674949	544	284	160	160	-0.736667	C47H75N3O13					[M+H]+	890.536
894.494	34.174	894.498	0.004		0.00132367	0	0.00124413	5.65282e-05	0.000323757	6.93102e-05	Ea	Rhiz	Eh-R	Ea-R	0.00132367	463	232	518	232	2.82	C47H74O16					[M+H]+	895.501	Triterpenoid glycoside	triterpenoid glycoside	(3)
894.568	35.006				0	0.000773177	0	0.000602141	0	0.000675755	Ea	Stem	Et-S	Ea-S	0.000773177	29	336	308	29
902.124	8.385				0.000488659	0	0.000670958	9.7009e-05	0.000910512	0.000165641	Et	Rhiz	Et-R	Et-R	0.000910512	443	166	456	166
908.545	33.685				0	0.000374137	0	0.000201633	0	0.000282669	Ea	Stem	Ea-S	Ea-S	0.000374137	9	327	285	9
908.549	31.148	908.55	0.0003		0	0.0254717	0	0.016371	0	0.0144621	Ea	Stem	Ea-S	Ea-S	0.0254717	22	349	292	22	0.788235	C49H80O15					[M+Na]+	931.538	Digalactosyldiacylglycerol (34:6)	galactolipid	(1)
909.805	31.138				0	0.000233666	0	0.000125327	0	0.000112459	Ea	Stem	Ea-S	Ea-S	0.000233666	16	352	269	16
910.525	32.518	910.529	0.0037		0.000425724	0.00213493	0.000684968	0.00198682	0.000890058	0.00175353	Eh	Stem	Ea-S	Ea-S	0.00213493	83	288	282	83	2.256	C48H78O16					[M+Na]+	933.517	Triterpenoid glycoside	triterpenoid glycoside	(3)
910.564	31.969	910.565	0.0014		0	0.0061103	0	0.0041632	0	0.00525866	Ea	Stem	Ea-S	Ea-S	0.0061103	26	330	303	26	1.5525	C49H82O15					[M+Na]+	933.554	Digalactosyldiacylglycerol (34:5)	galactolipid	(3)
910.998	31.148				0	0.000398544	0	0.000242427	0	0.000204531	Ea	Stem	Ea-S	Ea-S	0.000398544	23	353	273	23
914.124	10.302				0.0022759	0	0	0	0.00160707	0	Ea	Rhiz	Ea-R	Ea-R	0.0022759	456	108	108	108
914.182	10.964				0.0032833	0	0.00301998	0	0.000177091	0	Ea	Rhiz	Ea-R	Ea-R	0.0032833	520	387	175	175
914.595	33.937	914.597	0.0015		0.00608535	0.0273073	0.00734168	0.0386064	0.00603753	0.0320464	Eh	Stem	Et-S	Eh-S	0.0386064	72	379	385	72	0.71	C49H86O15					[M+Na]+	937.585	Digalactosyldiacylglycerol (34:3)	galacolipid	(1)
916.612	34.765	916.612	0.0006		0.0214727	0.00958864	0.0222861	0.0189522	0.00740139	0.0104173	Eh	Rhiz	Eh-S	Eh-R	0.0222861	289	538	438	289	0.942667	C49H88O15					[M+Na]+	939.602	Digalactosyldiacylglycerol (34:2)	galactolipid	(3)
934.557	31.942	934.559	0.0028		0	0.000727796	0	0.000668416	0	0.00181204	Et	Stem	Et-S	Et-S	0.00181204	46	301	334	46	-0.67	C58H78O10					[M+NH4]+	952.596
936.185	9.9				0	0	0	0.000422536	0	0	Eh	Stem	Eh-S	Eh-S	0.000422536	243	438	510	243
936.579	32.474	936.581	0.002		0.00297919	0.0619167	0.005555	0.0478545	0.00743415	0.0522392	Ea	Stem	Ea-S	Ea-S	0.0619167	67	278	283	67	1.35806	C51H84O15					[M+Na]+	959.571	Digalactosyldiacylglycerol (36:6)	galactolipid	(1)
938.595	33.313	938.597	0.0015		0.0136506	0.00585351	0.0158582	0.00675819	0.00717342	0.00710007	Eh	Rhiz	Eh-R	Eh-R	0.0158582	377	476	316	316	-0.15	C51H86O15					[M+Na]+	961.587	Digalactosyldiacylglycerol (36:5)	galactolipid	(1)
938.85	33.31				0.000305346	8.06842e-05	0.000422894	0.000152514	9.80895e-05	0.000132803	Eh	Rhiz	Eh-R	Eh-R	0.000422894	365	391	329	329
940.608	34.187	940.612	0.0047		0.0163146	0.00189046	0.0142112	0.00129797	0.00378461	0.00189861	Ea	Rhiz	Ea-R	Ea-R	0.0163146	495	453	130	130	-0.191667	C51H88O15					[M+Na]+	963.603	Digalactosyldiacylglycerol (36:4)	galactolipid	(3)
942.623	35.48				0.00174069	0.000454959	0.00178402	0.000201864	0.00094391	0.000262222	Ea	Rhiz	Eh-R	Eh-R	0.00178402	503	420	61	61
964.605	34.069				0.000409013	0	0.000918305	0	0.000157446	0	Eh	Rhiz	Eh-R	Eh-R	0.000918305	535	295	174	174
978.56	34.199				0.00132237	0.000153817	0.00117525	0.000175105	0.000365372	0.000191948	Ea	Rhiz	Ea-R	Ea-R	0.00132237	409	310	93	93
1116.15	11.272				0	0.000653611	0	0	0	0	Ea	Stem	Ea-S	Ea-S	0.000653611	186	418	30	30
1166.27	6.001				0	0	0	0.00185392	0	0	Eh	Stem	Eh-S	Eh-S	0.00185392	244	443	506	244

## Sheet: TABLE
Supplemental Table S1. Metabolomics data obtained with shoot and rhizome samples of three Equisetum species and outcomes of subsequent Principal Component Analysis.
Mass (Profinder)	RT (min.)	Ea rhiz	Ea stem	Eh rhiz	Eh stem	Et rhiz	Et stem	Sp.: Ea	Sp.: Eh	Sp.: Et	Max. Species (%)	Part: Rhiz	Part: Stem	Max. Part (%)	Overall (%)	Max. Overall	PC1 Rankings	PC2 Rankings	PC3 Rankings	Molecular Formula	Tentative ID [changes/edits can be made in 'MFs+PtD' tab]	Chemical Class [changes/edits can be made in 'MFs+PtD' tab]
682.427	35.413	0	0.00139791	0	0.00124781	0	0.00185328	0.00139791	0.00124781	0.00185328	E. telmateia	0	0.00449899	Stem	0.00185328	Et: stem	37	317	315	C37H62O11	Triterpenoid glycoside	triterpenoid glycoside
748.475	35.06	0.00349389	0	0.00421209	0	0.00418024	0	0.00349389	0.00421209	0.00418024	E. hyemale	0.0118862	0	Rhiz	0.00421209	Eh: rhiz	532	257	166	C42H68O11	Triterpenoid glycoside	triterpenoid glycoside
800.541	35.691	0.00373012	0.00881365	0.0048153	0.00811209	0.00182305	0.00445154	0.0125438	0.0129274	0.00627459	E. hyemale	0.0103685	0.0213773	Stem	0.00881365	Ea: stem	122	486	187	C47H76O10	Triterpenoid glycoside	triterpenoid glycoside
882.494	31.152	0	0.0013516	0	0.00115	0	0.000953309	0.0013516	0.00115	0.000953309	E. arvense	0	0.00345491	Stem	0.0013516	Ea: stem	33	348	307	C46H74O16	Triterpenoid glycoside	triterpenoid glycoside
894.494	34.174	0.00132367	0	0.00124413	5.65282e-05	0.000323757	6.93102e-05	0.00132367	0.00130066	0.000393067	E. arvense	0.00289155	0.000125838	Rhiz	0.00132367	Ea: rhiz	463	232	518	C47H74O16	Triterpenoid glycoside	triterpenoid glycoside
910.525	32.518	0.000425724	0.00213493	0.000684968	0.00198682	0.000890058	0.00175353	0.00256065	0.00267179	0.00264359	E. hyemale	0.00200075	0.00587529	Stem	0.00213493	Ea: stem	83	288	282	C48H78O16	Triterpenoid glycoside	triterpenoid glycoside
408.106	9.966	0.020729	2.95347e-05	0.0401976	0.00166924	0.0373414	0.00119102	0.0207586	0.0418668	0.0385324	E. hyemale	0.098268	0.00288979	Rhiz	0.0401976	Eh: rhiz	514	217	457	C19H20O10	3'-Deoxyequisetumpyrone	styrylpyrone glycoside
586.153	6.682	0.0031067	2.74113e-05	0.0348367	0.000988533	0.00142295	0.000221091	0.00313411	0.0358252	0.00164404	E. hyemale	0.0393664	0.00123704	Rhiz	0.0348367	Eh: rhiz	492	448	467	C25H30O16	3-Hydroxyhispidin-3,4'-di-O-glucoside	styrylpyrone glycoside
438.117	10.972	0.0735424	9.86863e-05	0.0737818	0.000225092	0.000693159	7.97159e-05	0.0736411	0.0740069	0.000772874	E. hyemale	0.148017	0.000403494	Rhiz	0.0737818	Eh: rhiz	512	470	230	C20H22O11	4'-O-Methylequisetumpyrone	styrylpyrone glycoside
424.101	8.39	0.0512312	0.00027658	0.0823597	0.0102382	0.109375	0.00603488	0.0515077	0.092598	0.11541	E. telmateia	0.242966	0.0165497	Rhiz	0.109375	Et: rhiz	511	207	470	C19H20O11	Equisetumpyrone	styrylpyrone glycoside
416.169	7.238	0.00793564	0.000296603	0.0224506	0.000219962	0.000333979	7.6802e-05	0.00823224	0.0226705	0.00041078	E. hyemale	0.0307202	0.000593367	Rhiz	0.0224506	Eh: rhiz	466	520	148	C19H28O10	Equisetumoside A or B	styrylpryone glycoside
414.153	7.786	0.02396	0	0.00215091	0	0	0	0.02396	0.00215091	0	E. arvense	0.0261109	0	Rhiz	0.02396	Ea: rhiz	481	478	179	C19H26O10	Equisetumoside D	styrylpryone glycoside
533.479	32.881	0.00143333	0.000315663	0.000517414	0.000602921	0.00280043	0.0011327	0.00174899	0.00112034	0.00393312	E. telmateia	0.00475117	0.00205128	Rhiz	0.00280043	Et: rhiz	382	20	407	C34H63NO3	Sphingolipid	sphingolipid
299.281	21.338	0.00155081	0.000162123	0.000197478	0.00273322	0.000525216	0.00197165	0.00171293	0.00293069	0.00249687	E. hyemale	0.0022735	0.00486699	Stem	0.00273322	Eh: stem	233	189	453	C18H37NO2	Sphingosine	sphingolipid
232.145	12.447	0	0.000424356	0	0	0	0	0.000424356	0	0	E. arvense	0	0.000424356	Stem	0.000424356	Ea: stem	165	399	19	C15H20O2	Sesquiterpenoid	sesquiterpenoid
264.135	11.634	0	0.000291788	0	0	0	0	0.000291788	0	0	E. arvense	0	0.000291788	Stem	0.000291788	Ea: stem	176	413	17	C15H20O4	Sesquiterpenoid	sesquiterpenoid
268.168	12.451	0	0.00612565	0	0	0	0	0.00612565	0	0	E. arvense	0	0.00612565	Stem	0.00612565	Ea: stem	175	412	18	C15H24O4	Sesquiterpenoid	sesquiterpenoid
278.224	28.352	0.00165301	0.000652083	0.000357226	0.00563596	0.000833491	0.00333178	0.00230509	0.00599319	0.00416527	E. hyemale	0.00284372	0.00961983	Stem	0.00563596	Eh: stem	157	226	474	C18H30O2	Linolenic acid	polyunsaturated fatty acid
312.044	3.397	0	0	0	0	0	0.000715914	0	0	0.000715914	E. telmateia	0	0.000715914	Stem	0.000715914	Et: stem	215	119	420	C13H12O9	Caffeoyl tartaric acid (caftaric acid)	phenolic acid conjugate
310.125	10.64	8.97514e-05	8.85721e-05	0.000158405	0.00024532	0	6.2165e-05	0.000178324	0.000403725	6.2165e-05	E. hyemale	0.000248156	0.000396057	Stem	0.00024532	Eh: stem	229	536	339	C19H18O4	Coniferylcinnamate	phenolic acid conjugate
474.079	12.148	0.000787173	0.00247254	0	0	0	1.73277e-05	0.00325972	0	1.73277e-05	E. arvense	0.000787173	0.00248987	Stem	0.00247254	Ea: stem	255	313	38	C22H18O12	Dicaffeoyltartaric acid (chicoric acid)	phenolic acid conjugate
264.147	4.529	0	0	0	0	0.0168654	0.000806496	0	0	0.0176719	E. telmateia	0.0168654	0.000806496	Rhiz	0.0168654	Et: rhiz	329	5	364	C14H20N2O3	Feruloylputrescine	phenolic acid conjugate
148.052	1.71	0.0143254	0.00343652	0.00169662	0.00482422	0.00628501	0.00418137	0.0177619	0.00652084	0.0104664	E. arvense	0.022307	0.0124421	Rhiz	0.0143254	Ea: rhiz	316	144	135	C9H8O2	Cinnamic acid	phenolic acid
212.142	21.271	6.30887e-05	0.000427762	8.35671e-05	0.000835024	0.000578312	0.00105237	0.00049085	0.000918591	0.00163068	E. telmateia	0.000724968	0.00231515	Stem	0.00105237	Et: stem	101	115	411	C12H20O3	Traumatin	monounsaturated fatty acid
388.209	8.279	0	0	0	0.00261575	0.00014154	0.00106152	0	0.00261575	0.00120306	E. hyemale	0.00014154	0.00367726	Stem	0.00261575	Eh: stem	232	86	522	C19H32O8	Debiloside B	megastigmane glucoside
572.481	35.76	0.0104384	0.00469737	0.00884807	0.00940772	0.0126106	0.00640202	0.0151357	0.0182558	0.0190126	E. telmateia	0.031897	0.0205071	Rhiz	0.0126106	Et: rhiz	371	183	499	C37H64O4	16:0,18:2-Diacylglycerol	glycerolipid
354.275	28.02	0.000671528	0.000335425	0.00029008	0.00106859	0.000486213	0.000299411	0.00100695	0.00135867	0.000785625	E. hyemale	0.00144782	0.00170342	Stem	0.00106859	Eh: stem	269	282	409	C21H38O4	Linoleoyl glycerol	glycerolipid
486.281	21.362	0	0.000362638	0	0.000752931	0	0.000594211	0.000362638	0.000752931	0.000594211	E. hyemale	0	0.00170978	Stem	0.000752931	Eh: stem	55	334	352	C25H42O9	16:3-Glycosylmonoacylglycerol	galactolipid
486.283	21.005	0	0.00122313	0	0.000428119	0	0.000796727	0.00122313	0.000428119	0.000796727	E. arvense	0	0.00244797	Stem	0.00122313	Ea: stem	6	322	267	C25H42O9	16:3-Glycosylmonoacylglycerol	galactolipid
760.475	31.111	0	0.0019232	0	0.000276718	0	0.00432324	0.0019232	0.000276718	0.00432324	E. telmateia	0	0.00652315	Stem	0.00432324	Et: stem	25	289	265	C43H68O11	9S,13S-12-Oxophytodienoyl-18:3-β-D-galactosyl-sn-glycerol	galactolipid
916.612	34.765	0.0214727	0.00958864	0.0222861	0.0189522	0.00740139	0.0104173	0.0310614	0.0412383	0.0178187	E. hyemale	0.0511603	0.0389581	Rhiz	0.0222861	Eh: rhiz	289	538	438	C49H88O15	Digalactosyldiacylglycerol (34:2)	galactolipid
910.564	31.969	0	0.0061103	0	0.0041632	0	0.00525866	0.0061103	0.0041632	0.00525866	E. arvense	0	0.0155322	Stem	0.0061103	Ea: stem	26	330	303	C49H82O15	Digalactosyldiacylglycerol (34:5)	galactolipid
908.549	31.148	0	0.0254717	0	0.016371	0	0.0144621	0.0254717	0.016371	0.0144621	E. arvense	0	0.0563048	Stem	0.0254717	Ea: stem	22	349	292	C49H80O15	Digalactosyldiacylglycerol (34:6)	galactolipid
940.608	34.187	0.0163146	0.00189046	0.0142112	0.00129797	0.00378461	0.00189861	0.018205	0.0155091	0.00568323	E. arvense	0.0343104	0.00508705	Rhiz	0.0163146	Ea: rhiz	495	453	130	C51H88O15	Digalactosyldiacylglycerol (36:4)	galactolipid
938.595	33.313	0.0136506	0.00585351	0.0158582	0.00675819	0.00717342	0.00710007	0.0195041	0.0226164	0.0142735	E. hyemale	0.0366822	0.0197118	Rhiz	0.0158582	Eh: rhiz	377	476	316	C51H86O15	Digalactosyldiacylglycerol (36:5)	galactolipid
936.579	32.474	0.00297919	0.0619167	0.005555	0.0478545	0.00743415	0.0522392	0.0648959	0.0534095	0.0596733	E. arvense	0.0159683	0.16201	Stem	0.0619167	Ea: stem	67	278	283	C51H84O15	Digalactosyldiacylglycerol (36:6)	galactolipid
752.543	36.537	0.00674052	0.0193761	0.00812748	0.023491	0.00931112	0.0253207	0.0261166	0.0316185	0.0346318	E. telmateia	0.0241791	0.0681878	Stem	0.0253207	Et: stem	73	273	370	C43H76O10	Monogalactosyldiacylglycerol (34:3)	galactolipid
750.528	35.459	0.00225561	0.0222739	0.00155797	0.0188566	0.00245527	0.026187	0.0245295	0.0204145	0.0286422	E. telmateia	0.00626884	0.0673174	Stem	0.026187	Et: stem	68	264	262	C43H74O10	Monogalactosyldiacylglycerol (34:4)	galactolipid
746.496	33.704	0.00101818	0.154903	0.000893456	0.10827	0.00443474	0.122924	0.155921	0.109164	0.127358	E. arvense	0.00634637	0.386096	Stem	0.154903	Ea: stem	61	237	261	C43H70O10	Monogalactosyldiacylglycerol (34:6)	galactolipid
754.556	37.324	0.00761414	0.00788367	0.00997814	0.0081189	0.00577053	0.0102276	0.0154978	0.018097	0.0159981	E. hyemale	0.0233628	0.0262302	Stem	0.0102276	Et: stem	139	447	360	C43H78O10	Monogalactosyldiacylglycerol (36:2)	galactolipid
778.558	36.721	0.0256505	0.00436315	0.0262129	0.00336097	0.0117995	0.0058054	0.0300136	0.0295739	0.0176049	E. arvense	0.0636629	0.0135295	Rhiz	0.0262129	Eh: rhiz	500	390	139	C45H78O10	Monogalactosyldiacylglycerol (36:4)	galactolipid
776.544	35.864	0.0422138	0.0219756	0.0391332	0.0205463	0.0269892	0.022338	0.0641894	0.0596795	0.0493272	E. arvense	0.108336	0.0648599	Rhiz	0.0422138	Ea: rhiz	366	462	133	C45H76O10	Monogalactosyldiacylglycerol (36:5)	galactolipid
774.527	35.022	0.0241134	0.105192	0.0320957	0.0855649	0.0303778	0.0901079	0.129306	0.117661	0.120486	E. arvense	0.0865869	0.280865	Stem	0.105192	Ea: stem	74	358	245	C45H74O10	Monogalactosyldiacylglycerol (36:6)	galactolipid
914.595	33.937	0.00608535	0.0273073	0.00734168	0.0386064	0.00603753	0.0320464	0.0333927	0.0459481	0.0380839	E. hyemale	0.0194646	0.0979601	Stem	0.0386064	Eh: stem	72	379	385	C49H86O15	Digalactosyldiacylglycerol (34:3)	galacolipid
462.117	11.716	0	0.00428116	0	0	0	0	0.00428116	0	0	E. arvense	0	0.00428116	Stem	0.00428116	Ea: stem	177	396	23	C22H22O11	Flavonoid glycoside	flavonoid glycoside
772.207	6.076	0	0	0	0.0235402	0	0	0	0.0235402	0	E. hyemale	0	0.0235402	Stem	0.0235402	Eh: stem	247	445	504	C33H40O21	Kaempferol 3-O-sophoroside-7-O-glucoside	flavonoid glycoside
610.152	8.059	0	0.00214053	0.000150564	0.00111611	0	0.00842418	0.00214053	0.00126667	0.00842418	E. telmateia	0.000150564	0.0116808	Stem	0.00842418	Et: stem	75	361	344	C27H30O16	Kaempferol-3,7-O-di-glucoside	flavonoid glycoside
448.101	11.78	0	0.00022833	0	0.000414773	1.70038e-05	0.00385628	0.00022833	0.000414773	0.00387328	E. telmateia	1.70038e-05	0.00449938	Stem	0.00385628	Et: stem	90	116	357	C21H20O11	Kaempferol-3-O-glucoside (astragalin)	flavonoid glycoside
756.21	8.199	0	0	0	0	0	0.00335606	0	0	0.00335606	E. telmateia	0	0.00335606	Stem	0.00335606	Et: stem	217	123	419	C33H40O20	Kaempferol-3-O-rutinoside-7-O-glucoside	flavonoid glycoside
610.154	9.952	0.000110195	0	0.000357677	0.0113845	0.00026482	0	0.000110195	0.0117422	0.00026482	E. hyemale	0.000732692	0.0113845	Stem	0.0113845	Eh: stem	440	426	485	C27H30O16	Kaempferol-3-O-sophoroside	flavonoid glycoside
432.108	11.076	3.7191e-05	0.00112167	0	0	0	0	0.00115886	0	0	E. arvense	3.7191e-05	0.00112167	Stem	0.00112167	Ea: stem	275	431	3	C21H20O10	Kaempferol-7-O-rhamnoside	flavonoid glycoside
448.101	8.057	0	0.000229968	0	9.63632e-05	0	0.000870311	0.000229968	9.63632e-05	0.000870311	E. telmateia	0	0.00119664	Stem	0.000870311	Et: stem	80	268	233	C21H20O11	Luteolin-5-O-glucoside	flavonoid glycoside
626.147	7.049	0	0.00180456	0	0	0	0.000431948	0.00180456	0	0.000431948	E. arvense	0	0.00223651	Stem	0.00180456	Ea: stem	109	210	53	C27H30O17	Quercetin-3,7-di-O-glucoside	flavonoid glycoside
464.096	10.602	0	0.0142567	0	0.000336893	0	0.000123398	0.0142567	0.000336893	0.000123398	E. arvense	0	0.014717	Stem	0.0142567	Ea: stem	57	376	164	C21H20O12	Quercetin-3-O-glucoside (isoquercitrin)	flavonoid glycoside
334.251	33.686	0	0.00298886	0	0.00238301	0	0.00267496	0.00298886	0.00238301	0.00267496	E. arvense	0	0.00804683	Stem	0.00298886	Ea: stem	31	335	309	C21H34O3	Diterpenoid	diterpenoid
232.037	10.31	0.00111738	0	0	0	0.000963779	0	0.00111738	0	0.000963779	E. arvense	0.00208116	0	Rhiz	0.00111738	Ea: rhiz	458	101	107	C12H8O5	8-Hydroxybergapten	coumarin
580.388	30.599	0	0.000733433	0	0.000171253	0	0.00119076	0.000733433	0.000171253	0.00119076	E. telmateia	0	0.00209544	Stem	0.00119076	Et: stem	8	296	268	C40H52O3	Carotenoid	carotenoid
582.407	31.75	0	0.0014575	0	0.000737263	0	0.00163887	0.0014575	0.000737263	0.00163887	E. telmateia	0	0.00383364	Stem	0.00163887	Et: stem	10	314	291	C40H54O3	Carotenoid	carotenoid
600.418	33.827	0	0.00311322	0	0.00182555	0	0.00230453	0.00311322	0.00182555	0.00230453	E. arvense	0	0.00724329	Stem	0.00311322	Ea: stem	13	333	290	C40H56O4	Violaxanthin	carotenoid
616.413	31.905	0	0.00285731	0	0.00311352	0	0.00292311	0.00285731	0.00311352	0.00292311	E. hyemale	0	0.00889394	Stem	0.00311352	Eh: stem	42	341	327	C40H56O5	Carotenoid	carotenoid
113.084	3.672	0.00151381	0.00101278	0.00143416	0.00112606	0.0030715	0.00187815	0.00252658	0.00256022	0.00494965	E. telmateia	0.00601946	0.00401699	Rhiz	0.0030715	Et: rhiz	296	21	395	C6H11NO
134.031	7.261	0.000465486	0.00108094	0.000269692	0.00112619	0.000287459	0.00126919	0.00154642	0.00139588	0.00155665	E. telmateia	0.00102264	0.00347632	Stem	0.00126919	Et: stem	81	355	298	C8H6O2
134.036	4.644	0.000691698	0.00164381	0	0	0.000180817	0.00058326	0.00233551	0	0.000764078	E. arvense	0.000872516	0.00222707	Stem	0.00164381	Ea: stem	282	77	39
140.05	7.265	0.00118807	0.003528	0.000803737	0.00302639	0.000728033	0.00347587	0.00471607	0.00383013	0.0042039	E. arvense	0.00271985	0.0100303	Stem	0.003528	Ea: stem	82	380	250
141.057	2.526	0.000707984	0.000817687	0	0.000370805	0.000506586	0.000287371	0.00152567	0.000370805	0.000793957	E. arvense	0.00121457	0.00147586	Stem	0.000817687	Ea: stem	238	91	75
166.062	20.468	0.00160725	0.00103683	0.00136454	0.00108933	0.0029038	0.00164551	0.00264408	0.00245387	0.00454931	E. telmateia	0.0058756	0.00377166	Rhiz	0.0029038	Et: rhiz	311	9	354	C9H10O3
176.047	4.537	0	0	0	0	0.00710811	0.00033501	0	0	0.00744312	E. telmateia	0.00710811	0.00033501	Rhiz	0.00710811	Et: rhiz	331	3	362	C10H8O3
178.063	9.001	0.000266684	0	0.000600027	0	0.000372414	0	0.000266684	0.000600027	0.000372414	E. hyemale	0.00123912	0	Rhiz	0.000600027	Eh: rhiz	528	259	173
187.063	2.53	0.00959273	0.0104549	0.00101144	0.00433094	0.00690073	0.00399031	0.0200476	0.00534238	0.010891	E. arvense	0.0175049	0.0187761	Stem	0.0104549	Ea: stem	236	148	46	C11H9NO2
187.063	3.883	0.00135093	0	0.000289624	0	0	0	0.00135093	0.000289624	0	E. arvense	0.00164055	0	Rhiz	0.00135093	Ea: rhiz	486	479	184	C11H9NO2
194.058	7.753	0.00183468	0.00109888	0	0	0	0	0.00293356	0	0	E. arvense	0.00183468	0.00109888	Rhiz	0.00183468	Ea: rhiz	319	430	8
201.115	5.883	0	0	0	0	0.00288258	4.27954e-05	0	0	0.00292538	E. telmateia	0.00288258	4.27954e-05	Rhiz	0.00288258	Et: rhiz	339	1	359	C13H15NO
209.178	21.739	0.000206507	0	0.000119924	0	0.000691579	0	0.000206507	0.000119924	0.000691579	E. telmateia	0.00101801	0	Rhiz	0.000691579	Et: rhiz	519	185	145
210.014	2.692	0	0.00112906	0	0	0.000539405	0.00169524	0.00112906	0	0.00223464	E. telmateia	0.000539405	0.0028243	Stem	0.00169524	Et: stem	192	55	58
216.043	12.344	0.000725895	0	0.000226979	0	0.000303751	1.29862e-05	0.000725895	0.000226979	0.000316737	E. arvense	0.00125663	1.29862e-05	Rhiz	0.000725895	Ea: rhiz	472	134	264	C12H8O4
217.111	3.489	0	0	0	0	0.0342608	0.00131582	0	0	0.0355766	E. telmateia	0.0342608	0.00131582	Rhiz	0.0342608	Et: rhiz	330	4	363	C13H15NO2
218.059	13.258	0.00238591	0	0.00098549	0	0	0	0.00238591	0.00098549	0	E. arvense	0.0033714	0	Rhiz	0.00238591	Ea: rhiz	488	483	205	C12H10O4
218.094	8.201	0.000317428	0.000131736	0.000280294	0.000262378	0	2.203e-05	0.000449165	0.000542673	2.203e-05	E. hyemale	0.000597723	0.000416145	Rhiz	0.000317428	Ea: rhiz	261	539	263
218.094	11.274	0	0	0.000530258	0.000153273	0.000106234	4.02414e-05	0	0.000683531	0.000146476	E. hyemale	0.000636492	0.000193515	Rhiz	0.000530258	Eh: rhiz	343	206	535
219.111	2.283	0.000390372	0.000715299	0.000339771	0.000827649	0.000681458	0.0013635	0.00110567	0.00116742	0.00204496	E. telmateia	0.0014116	0.00290645	Stem	0.0013635	Et: stem	89	147	390
220.11	7.602	0	0	0	0	0.000714323	0	0	0	0.000714323	E. telmateia	0.000714323	0	Rhiz	0.000714323	Et: rhiz	408	43	195
222.089	3.851	7.859e-05	0	0.00116766	0	0	0	7.859e-05	0.00116766	0	E. hyemale	0.00124625	0	Rhiz	0.00116766	Eh: rhiz	470	508	231	C12H14O4
228.146	1.341	0.00114126	0.00140528	0.00193039	0.00163977	0.0016897	0.00115447	0.00254653	0.00357017	0.00284416	E. hyemale	0.00476135	0.00419952	Rhiz	0.00193039	Eh: rhiz	188	436	372	C11H20N2O3
229.241	19.359	0.000628014	0.000214891	0.000936877	6.88322e-05	0.000844659	0.000131727	0.000842905	0.00100571	0.000976386	E. hyemale	0.00240955	0.00041545	Rhiz	0.000936877	Eh: rhiz	499	249	63
231.089	2.575	0	0	0	0	0.00733299	0.000552156	0	0	0.00788515	E. telmateia	0.00733299	0.000552156	Rhiz	0.00733299	Et: rhiz	323	8	367	C13H13NO3
232.036	5.884	0.000562395	0	0.00185864	0	0.000151324	0	0.000562395	0.00185864	0.000151324	E. hyemale	0.00257236	0	Rhiz	0.00185864	Eh: rhiz	527	309	180
232.072	6.831	0.000193671	0	0.00150899	0	0	0	0.000193671	0.00150899	0	E. hyemale	0.00170267	0	Rhiz	0.00150899	Eh: rhiz	473	502	225	C13H12O4
232.204	22.159	0.000248276	0.000114943	0.000142608	6.46007e-05	0.000622462	0.000154079	0.000363219	0.000207209	0.000776541	E. telmateia	0.00101335	0.000333622	Rhiz	0.000622462	Et: rhiz	411	29	77
238.084	4.824	0.00323109	0	0.00188239	0.000102172	0.00635491	0	0.00323109	0.00198456	0.00635491	E. telmateia	0.0114684	0.000102172	Rhiz	0.00635491	Et: rhiz	516	350	386	C12H14O5
240.148	1.367	0.00094817	0.00106414	0.00121795	0.00111772	0.00110247	0.000770651	0.00201231	0.00233567	0.00187312	E. hyemale	0.00326859	0.00295251	Rhiz	0.00121795	Eh: rhiz	136	465	247	C12H20N2O3
246.053	13.258	0.0013563	0	0.000588078	0	0	0	0.0013563	0.000588078	0	E. arvense	0.00194438	0	Rhiz	0.0013563	Ea: rhiz	485	482	206	C13H10O5
246.053	8.136	0.000297272	2.24033e-05	0.000196743	2.03111e-05	0.00148915	7.07611e-05	0.000319675	0.000217054	0.00155991	E. telmateia	0.00198316	0.000113475	Rhiz	0.00148915	Et: rhiz	493	84	183
246.219	23.83	0.00053409	0.000181873	0.000312178	0.000109783	0.00150629	0.000257549	0.000715962	0.000421961	0.00176384	E. telmateia	0.00235256	0.000549205	Rhiz	0.00150629	Et: rhiz	390	162	74	C14H30O3
247.121	4.529	0	0	0	0	0.0154183	0.000811512	0	0	0.0162298	E. telmateia	0.0154183	0.000811512	Rhiz	0.0154183	Et: rhiz	325	7	365
248.068	4.853	0.0019086	0	0.00468142	0.000297391	0.00038869	0	0.0019086	0.00497881	0.00038869	E. hyemale	0.00697871	0.000297391	Rhiz	0.00468142	Eh: rhiz	508	427	440	C13H12O5
248.141	8.372	0	0.000525086	0	0	0	0	0.000525086	0	0	E. arvense	0	0.000525086	Stem	0.000525086	Ea: stem	173	409	12	C15H20O3
250.087	13.681	0.000341708	0	0.00257609	0	0	0	0.000341708	0.00257609	0	E. hyemale	0.0029178	0	Rhiz	0.00257609	Eh: rhiz	475	501	221
252.1	7.792	0.000647505	0	4.28533e-05	0	0	0	0.000647505	4.28533e-05	0	E. arvense	0.000690358	0	Rhiz	0.000647505	Ea: rhiz	477	475	169	C13H16O5
255.256	29.39	0.000584666	0.000200272	0.00026553	0.000194964	0.000337735	0.000467026	0.000784938	0.000460494	0.00080476	E. telmateia	0.00118793	0.000862261	Rhiz	0.000584666	Ea: rhiz	322	169	238
257.272	22.043	0.00104914	0.00024417	0.00135168	0.000105323	0.00130853	0.000243348	0.00129331	0.001457	0.00155187	E. telmateia	0.00370935	0.00059284	Rhiz	0.00135168	Eh: rhiz	413	224	73
260.015	18.063	0.000502968	0.000305566	0.000427462	0.000341597	0.00049047	0.000287969	0.000808534	0.000769059	0.000778438	E. arvense	0.0014209	0.000935132	Rhiz	0.000502968	Ea: rhiz	372	468	222
260.234	25.393	0.000479757	0.000176916	0.000288312	0.000129776	0.00111734	0.000217275	0.000656673	0.000418089	0.00133461	E. telmateia	0.00188541	0.000523968	Rhiz	0.00111734	Et: rhiz	439	52	114
262.229	27.768	0.000354236	0.000149679	6.9987e-05	0.000149594	0.000472785	0.000139761	0.000503914	0.000219581	0.000612546	E. telmateia	0.000897008	0.000439035	Rhiz	0.000472785	Et: rhiz	335	65	110
266.08	8.655	0.00344609	0	0.00182424	0	0.00281841	0	0.00344609	0.00182424	0.00281841	E. arvense	0.00808874	0	Rhiz	0.00344609	Ea: rhiz	536	251	155	C13H14O6
266.099	1.472	0	0.000755438	0	0.000443677	0	0.000679884	0.000755438	0.000443677	0.000679884	E. arvense	0	0.001879	Stem	0.000755438	Ea: stem	11	321	295
266.113	11.513	0	0.00144081	0	0.000498422	0	0.00142512	0.00144081	0.000498422	0.00142512	E. arvense	0	0.00336435	Stem	0.00144081	Ea: stem	2	304	274	C12H16N3O4
267.096	1.745	0.00120815	0.000610196	0.00150125	0.00124815	0.000831838	0.002923	0.00181834	0.00274939	0.00375483	E. telmateia	0.00354123	0.00478134	Stem	0.002923	Et: stem	257	219	450	C10H13N5O4
270.256	33.893	0.00101397	5.32779e-05	0.000434121	7.87502e-05	0.000754527	4.86507e-05	0.00106725	0.000512871	0.000803178	E. arvense	0.00220262	0.000180679	Rhiz	0.00101397	Ea: rhiz	521	240	176	C17H34O2
273.267	17.822	0.000362291	0.000418349	0.000596787	0.00038349	0.000901275	0.000294906	0.00078064	0.000980277	0.00119618	E. telmateia	0.00186035	0.00109675	Rhiz	0.000901275	Et: rhiz	354	222	127
276.064	6.82	0.000340865	0	0.00203655	4.58862e-05	0	0	0.000340865	0.00208244	0	E. hyemale	0.00237742	4.58862e-05	Rhiz	0.00203655	Eh: rhiz	434	530	441	C14H12O6
276.064	12.328	0.0217882	1.96909e-05	0.00655655	0.000226465	0.00968168	0.000573832	0.0218078	0.00678301	0.0102555	E. arvense	0.0380264	0.000819988	Rhiz	0.0217882	Ea: rhiz	517	182	398	C14H12O6
276.208	23.739	0.000288282	0.000126456	0	0.000654572	0.000309454	0.000309846	0.000414738	0.000654572	0.0006193	E. hyemale	0.000597736	0.00109087	Stem	0.000654572	Eh: stem	223	88	149
279.059	18.064	0.000777005	0.00047563	0.000629942	0.000525068	0.000742825	0.000436518	0.00125263	0.00115501	0.00117934	E. arvense	0.00214977	0.00143722	Rhiz	0.000777005	Ea: rhiz	288	437	81
280.24	29.533	0.000729131	8.11318e-05	0.000146794	0.000725102	0.00038635	0.000337991	0.000810263	0.000871896	0.000724341	E. hyemale	0.00126228	0.00114422	Rhiz	0.000729131	Ea: rhiz	342	184	471
283.287	31.964	0.000661421	0.000214547	0.000332737	0.000248775	0.00050256	0.000518375	0.000875967	0.000581512	0.00102093	E. telmateia	0.00149672	0.000981696	Rhiz	0.000661421	Ea: rhiz	350	145	333	C18H37NO
284.069	14.389	1.06832e-05	0.000458442	0	0	0	0	0.000469125	0	0	E. arvense	1.06832e-05	0.000458442	Stem	0.000458442	Ea: stem	264	428	4
284.128	6.563	0.00240509	0.000118803	0.000186787	0.000115006	5.13917e-05	6.88402e-05	0.00252389	0.000301792	0.000120232	E. arvense	0.00264327	0.000302649	Rhiz	0.00240509	Ea: rhiz	394	477	116
284.282	28.306	0.000932572	0.000693343	0.000763804	0.000533049	0.000968596	0.000841723	0.00162591	0.00129685	0.00181032	E. telmateia	0.00266497	0.00206812	Rhiz	0.000968596	Et: rhiz	262	149	120
285.136	2.072	0	0.000852891	0	0.00182775	0	0.0011129	0.000852891	0.00182775	0.0011129	E. hyemale	0	0.00379355	Stem	0.00182775	Eh: stem	50	324	337
286.048	16.24	0	0	0	0.000467796	0	0.0021334	0	0.000467796	0.0021334	E. telmateia	0	0.0026012	Stem	0.0021334	Et: stem	158	172	497
288.063	13.258	0.00132798	0	0.00062193	0	0	0	0.00132798	0.00062193	0	E. arvense	0.00194991	0	Rhiz	0.00132798	Ea: rhiz	487	484	208	C15H12O6
288.245	29.724	0.000979231	0	0	0	0	0	0.000979231	0	0	E. arvense	0.000979231	0	Rhiz	0.000979231	Ea: rhiz	430	383	103
290.08	15.828	0.000593568	0	0.000272248	0	0.000213004	3.47551e-05	0.000593568	0.000272248	0.000247759	E. arvense	0.00107882	3.47551e-05	Rhiz	0.000593568	Ea: rhiz	497	155	314
292.058	4.852	0.00275387	0	0.00631964	0.000441916	0.000424157	5.63438e-05	0.00275387	0.00676156	0.000480501	E. hyemale	0.00949767	0.00049826	Rhiz	0.00631964	Eh: rhiz	451	290	525	C14H12O7
292.059	10.266	0.0444024	0.000100437	0.00199041	0.000688608	0.0367763	0.00139888	0.0445029	0.00267902	0.0381752	E. arvense	0.0831691	0.00218793	Rhiz	0.0444024	Ea: rhiz	453	99	311	C14H12O7
292.152	3.575	0.000117279	0	0	0	0	0.00140567	0.000117279	0	0.00140567	E. telmateia	0.000117279	0.00140567	Stem	0.00140567	Et: stem	313	168	328
292.24	31.904	0.00137582	0.00021633	0.000615795	0.000456526	0.00105114	0.00019178	0.00159215	0.00107232	0.00124292	E. arvense	0.00304275	0.000864637	Rhiz	0.00137582	Ea: rhiz	510	272	294	C19H32O2
294.192	28.355	0.000326359	0.000145988	9.55793e-05	0.000843319	0.000196658	0.000485603	0.000472346	0.000938898	0.000682261	E. hyemale	0.000618596	0.00147491	Stem	0.000843319	Eh: stem	160	235	472
294.255	33.088	0.000518826	0	0.000270878	0	0.000387508	0	0.000518826	0.000270878	0.000387508	E. arvense	0.00117721	0	Rhiz	0.000518826	Ea: rhiz	538	254	154	C19H34O2
296.053	7.251	0.000261933	0.000694146	0.000121177	0.000973518	0.000160735	0.00137513	0.000956079	0.00109469	0.00153586	E. telmateia	0.000543845	0.00304279	Stem	0.00137513	Et: stem	162	425	338
298.142	10.092	0	0.000665335	0	0	0	0	0.000665335	0	0	E. arvense	0	0.000665335	Stem	0.000665335	Ea: stem	167	407	21	C15H22O6
300.14	4.388	0.000836264	0.000955996	0	0	0.000144937	0.000121756	0.00179226	0	0.000266693	E. arvense	0.000981201	0.00107775	Stem	0.000955996	Ea: stem	297	85	36
300.158	5.13	0	0.00203896	0	0	0	0	0.00203896	0	0	E. arvense	0	0.00203896	Stem	0.00203896	Ea: stem	174	403	13	C15H24O6
301.117	4.641	0.00011995	0.000438141	0	0.000394161	0	0.000873618	0.000558091	0.000394161	0.000873618	E. telmateia	0.00011995	0.00170592	Stem	0.000873618	Et: stem	123	382	202
306.076	13.267	0.0643986	5.46788e-05	0.0311734	0.00018392	0.000309171	0.000145326	0.0644533	0.0313574	0.000454496	E. arvense	0.0958812	0.000383924	Rhiz	0.0643986	Ea: rhiz	498	466	281	C15H14O7
308.237	29.093	0.000581939	0	0	0	0.000513531	0	0.000581939	0	0.000513531	E. arvense	0.00109547	0	Rhiz	0.000581939	Ea: rhiz	457	100	104
311.318	36.007	0.000211663	0.000118552	0.000194107	0.000148601	0.000501101	0.000273168	0.000330215	0.000342708	0.000774269	E. telmateia	0.000906871	0.000540321	Rhiz	0.000501101	Et: rhiz	337	18	410
311.318	32.612	0.000415821	0.000354812	0.000371901	0.000290389	0.000548739	0.000269242	0.000770633	0.00066229	0.000817982	E. telmateia	0.00133646	0.000914444	Rhiz	0.000548739	Et: rhiz	285	170	84
312.046	4.643	0.000846797	0.00303039	0	0	0	0.00118876	0.00387719	0	0.00118876	E. arvense	0.000846797	0.00421914	Stem	0.00303039	Ea: stem	228	255	43
312.137	25.868	0.000807931	0.000606367	0.00059538	0.000443833	0.000578251	0.00032333	0.0014143	0.00103921	0.00090158	E. arvense	0.00198156	0.00137353	Rhiz	0.000807931	Ea: rhiz	320	473	41
312.266	33.931	0.000343834	0.00205616	0.000406781	0.00242269	0.000330349	0.00234238	0.0024	0.00282947	0.00267273	E. hyemale	0.00108097	0.00682123	Stem	0.00242269	Eh: stem	70	372	356	C19H36O3
312.266	36.533	0.000284756	0.000728524	0.000312769	0.000793614	0.000354652	0.000843328	0.00101328	0.00110638	0.00119798	E. telmateia	0.000952176	0.00236547	Stem	0.000843328	Et: stem	78	283	336	C19H36O3
312.305	31.046	0.00100738	0.00115435	0.00082491	0.000813552	0.00128946	0.00101679	0.00216173	0.00163846	0.00230625	E. telmateia	0.00312175	0.00298469	Rhiz	0.00128946	Et: rhiz	141	163	88
312.313	30.622	0.00085814	0.000627557	0.0007177	0.000449231	0.000906425	0.000753528	0.0014857	0.00116693	0.00165995	E. telmateia	0.00248227	0.00183032	Rhiz	0.000906425	Et: rhiz	273	146	95
318.144	5.001	0.00161499	0.000792851	0.000217366	0.00022266	0	0	0.00240784	0.000440025	0	E. arvense	0.00183235	0.00101551	Rhiz	0.00161499	Ea: rhiz	336	543	90	C13H22N2O7
319.239	37.318	0.000306766	0.000223061	0.000444303	0.000219223	0.000258855	0.000232974	0.000529827	0.000663527	0.000491829	E. hyemale	0.00100992	0.000675258	Rhiz	0.000444303	Eh: rhiz	308	463	257
320.142	7.453	0.000400487	0.000800635	0.000102943	0.000237144	0.000581513	0.000339502	0.00120112	0.000340086	0.000921015	E. arvense	0.00108494	0.00137728	Stem	0.000800635	Ea: stem	317	180	50	C21H20O3
322.128	3.644	0	0	0	0	0.000241441	0.000645233	0	0	0.000886674	E. telmateia	0.000241441	0.000645233	Stem	0.000645233	Et: stem	301	11	391	C13H22O9
324.085	4.843	0.00638207	0	0.0152151	0.000517621	0.000543292	0.000131208	0.00638207	0.0157327	0.0006745	E. hyemale	0.0221404	0.000648829	Rhiz	0.0152151	Eh: rhiz	452	292	521	C15H16O8
324.107	1.5	0	0.000653074	0	0.000262918	0	0.000463464	0.000653074	0.000262918	0.000463464	E. arvense	0	0.00137946	Stem	0.000653074	Ea: stem	7	319	271
324.229	21.362	0	0.000180672	0	0.000388534	0	0.000211797	0.000180672	0.000388534	0.000211797	E. hyemale	0	0.000781002	Stem	0.000388534	Eh: stem	59	351	350	C19H32O4
324.35	26.227	0.000961136	0.000488614	0.00070349	0.000252246	0.00113585	0.00045934	0.00144975	0.000955736	0.00159519	E. telmateia	0.00280047	0.0012002	Rhiz	0.00113585	Et: rhiz	393	175	86
325.336	36.684	0.000148935	9.60481e-05	0.00013501	0.000109531	0.000388523	0.000211855	0.000244984	0.000244541	0.000600377	E. telmateia	0.000672468	0.000417434	Rhiz	0.000388523	Et: rhiz	315	14	389	C21H43NO
326.193	6.775	0.000323009	0.000278362	0.000109454	0.000107606	0.000504182	0.000416616	0.000601371	0.00021706	0.000920797	E. telmateia	0.000936644	0.000802583	Rhiz	0.000504182	Et: rhiz	258	31	65
326.224	26.151	0	0.000318458	0	0.000130556	0	0.000307678	0.000318458	0.000130556	0.000307678	E. arvense	0	0.000756692	Stem	0.000318458	Ea: stem	3	306	277
330.147	10.664	0	0.000204706	0	0	0	0.000333366	0.000204706	0	0.000333366	E. telmateia	0	0.000538072	Stem	0.000333366	Et: stem	113	195	67
330.276	28.728	0.000491899	0.000829673	0.000286544	0.000954897	0.000576025	0.00067471	0.00132157	0.00124144	0.00125073	E. arvense	0.00135447	0.00245928	Stem	0.000954897	Eh: stem	121	188	186
330.276	22.86	0.000140794	0.000303096	0.000253127	0.000256332	0.00013779	0.000336961	0.00044389	0.000509459	0.000474751	E. hyemale	0.000531711	0.000896389	Stem	0.000336961	Et: stem	206	471	346
332.184	9.415	0.000273364	0.00063559	0	0	0	0.00160569	0.000908954	0	0.00160569	E. telmateia	0.000273364	0.00224128	Stem	0.00160569	Et: stem	225	238	47
334.03	3.406	0	9.93118e-05	0	0	0	0.00144926	9.93118e-05	0	0.00144926	E. telmateia	0	0.00154857	Stem	0.00144926	Et: stem	153	150	270
334.199	12.937	0	0.000246421	0	0	0	0.000912749	0.000246421	0	0.000912749	E. telmateia	0	0.00115917	Stem	0.000912749	Et: stem	114	186	72
336.265	35.858	0.000250235	0.000135852	0.000239968	0.000102027	0.000164748	0.000142995	0.000386087	0.000341996	0.000307743	E. arvense	0.000654951	0.000380874	Rhiz	0.000250235	Ea: rhiz	370	423	132
339.35	34.614	0.000558284	0.000489485	0.000514002	0.00041459	0.000765338	0.000359463	0.00104777	0.000928593	0.0011248	E. telmateia	0.00183762	0.00126354	Rhiz	0.000765338	Et: rhiz	278	176	85
340.346	33.154	0.00983896	0.00836362	0.00853955	0.00672868	0.0129902	0.00790832	0.0182026	0.0152682	0.0208985	E. telmateia	0.0313687	0.0230006	Rhiz	0.0129902	Et: rhiz	260	133	96	C21H44N2O
340.346	32.73	0.00734499	0.00529641	0.00623731	0.0041439	0.00795204	0.00632576	0.0126414	0.0103812	0.0142778	E. telmateia	0.0215343	0.0157661	Rhiz	0.00795204	Et: rhiz	268	140	121	C21H44N2O
342.112	11.212	0.000376168	0	0.000704872	0	0	0	0.000376168	0.000704872	0	E. hyemale	0.00108104	0	Rhiz	0.000704872	Eh: rhiz	478	500	217
344.148	5.468	0	0.00159652	0	0	0	0.000537037	0.00159652	0	0.000537037	E. arvense	0	0.00213356	Stem	0.00159652	Ea: stem	110	208	55
346.068	4.848	0.00458164	0	0.00924082	0.000546963	0.000686194	0.000114375	0.00458164	0.00978778	0.000800569	E. hyemale	0.0145086	0.000661338	Rhiz	0.00924082	Eh: rhiz	448	276	524
346.14	8.795	0	0.000457299	0	0	0	0	0.000457299	0	0	E. arvense	0	0.000457299	Stem	0.000457299	Ea: stem	164	398	25	C19H22O6
346.213	12.884	0.000604271	0	0	0	0.000493833	0	0.000604271	0	0.000493833	E. arvense	0.0010981	0	Rhiz	0.000604271	Ea: rhiz	459	102	106
348.194	31.393	0	0	0	0.000678157	0	0	0	0.000678157	0	E. hyemale	0	0.000678157	Stem	0.000678157	Eh: stem	245	444	505
350.16	5.134	0.000156668	0	0.000618789	0.000170792	0	0	0.000156668	0.00078958	0	E. hyemale	0.000775457	0.000170792	Rhiz	0.000618789	Eh: rhiz	415	531	459
352.26	21.419	8.1033e-05	0.000240209	9.69763e-05	0.000155044	6.61378e-05	0.000240117	0.000321242	0.00025202	0.000306255	E. arvense	0.000244147	0.000635371	Stem	0.000240209	Ea: stem	94	393	213
352.26	26.831	0.000563161	0.00107371	0.000349578	0.00218347	0.000568125	0.000946302	0.00163687	0.00253304	0.00151443	E. hyemale	0.00148086	0.00420348	Stem	0.00218347	Eh: stem	103	269	368
352.26	23.482	0.000147464	0.000338985	0.000264514	0.000820065	0.000126657	0.00043796	0.000486449	0.00108458	0.000564617	E. hyemale	0.000538635	0.00159701	Stem	0.000820065	Eh: stem	98	450	449
352.26	23.153	0.000202525	0.000503479	0.000170869	0.000389493	0.000278418	0.000398285	0.000706004	0.000560362	0.000676703	E. arvense	0.000651811	0.00129126	Stem	0.000503479	Ea: stem	92	298	156
352.261	26.581	0.000823671	0.000555118	0.000246222	0.000591909	0.00114593	0.000843836	0.00137879	0.000838132	0.00198977	E. telmateia	0.00221583	0.00199086	Rhiz	0.00114593	Et: rhiz	235	57	207
354.275	27.768	0.000902314	0.000197321	0.000208176	0.000397384	0.00115181	0.000351909	0.00109963	0.000605561	0.00150372	E. telmateia	0.0022623	0.000946615	Rhiz	0.00115181	Et: rhiz	385	71	260
356.112	5.882	0.000212647	0	0.00189442	0	0.0002092	0	0.000212647	0.00189442	0.0002092	E. hyemale	0.00231627	0	Rhiz	0.00189442	Eh: rhiz	523	297	201
357.083	2.287	0	0	0	0	0	0.000380379	0	0	0.000380379	E. telmateia	0	0.000380379	Stem	0.000380379	Et: stem	214	126	423
360.155	18.034	0.00077221	0.000770668	0.000634325	0.00053504	0.000510664	0.000375096	0.00154288	0.00116937	0.00088576	E. arvense	0.0019172	0.0016808	Rhiz	0.00077221	Ea: rhiz	240	505	60
367.381	36.428	0.00280582	0.00282047	0.00269822	0.00230638	0.0041003	0.00189185	0.00562629	0.0050046	0.00599216	E. telmateia	0.00960434	0.00701871	Rhiz	0.0041003	Et: rhiz	263	198	79
368.148	7.994	0	0	0.00147769	0	0	0	0	0.00147769	0	E. hyemale	0.00147769	0	Rhiz	0.00147769	Eh: rhiz	421	495	377
368.377	35.08	0.0109703	0.00698733	0.0103791	0.00680881	0.0147096	0.00715643	0.0179576	0.0171879	0.0218661	E. telmateia	0.0360591	0.0209526	Rhiz	0.0147096	Et: rhiz	368	135	182	C23H48N2O
368.384	34.667	0.00258504	0.00164477	0.00226922	0.00143463	0.00286337	0.00215028	0.00422981	0.00370385	0.00501365	E. telmateia	0.00771764	0.00522968	Rhiz	0.00286337	Et: rhiz	309	139	163
370.2	11.748	7.68526e-05	0.00268605	4.08948e-05	0.00266182	0.000239615	0.00249223	0.00276291	0.00270272	0.00273184	E. arvense	0.000357363	0.00784011	Stem	0.00268605	Ea: stem	71	212	272	C19H30O7
370.213	12.605	0.000575609	0	0	0	0.000305782	0	0.000575609	0	0.000305782	E. arvense	0.000881391	0	Rhiz	0.000575609	Ea: rhiz	462	110	98	C23H30O4
372.227	11.731	0	0.000981866	0	0	0	0	0.000981866	0	0	E. arvense	0	0.000981866	Stem	0.000981866	Ea: stem	172	401	14
378.19	3.925	0.00065233	0	0.000901141	0	0	0	0.00065233	0.000901141	0	E. hyemale	0.00155347	0	Rhiz	0.000901141	Eh: rhiz	479	499	215
380.23	30.626	0	0	0	0.000508136	0	4.95901e-05	0	0.000508136	4.95901e-05	E. hyemale	0	0.000557726	Stem	0.000508136	Eh: stem	146	261	530
380.343	36.624	0.000113704	0.00055385	0.000101528	0.000428135	0.000238397	0.000325174	0.000667554	0.000529663	0.000563571	E. arvense	0.000453628	0.00130716	Stem	0.00055385	Ea: stem	77	220	211
380.413	30.412	0.00048308	0.000342892	0.000366003	0.000222245	0.000688034	0.000344668	0.000825972	0.000588247	0.0010327	E. telmateia	0.00153712	0.000909805	Rhiz	0.000688034	Et: rhiz	340	107	76
382.36	31.046	0.00147103	0.000571045	0.00116354	0.000509559	0.00174948	0.000701253	0.00204208	0.0016731	0.00245073	E. telmateia	0.00438405	0.00178186	Rhiz	0.00174948	Et: rhiz	494	104	125
386.188	21.346	0.000461815	0.000377328	0.000469439	0.000395911	0.000468695	0.000335871	0.000839143	0.00086535	0.000804566	E. hyemale	0.00139995	0.00110911	Rhiz	0.000469439	Eh: rhiz	254	388	371	C26H26O3
386.195	7.466	0	0.00052571	0.00012652	0.000214923	0.000897012	0.000441854	0.00052571	0.000341443	0.00133887	E. telmateia	0.00102353	0.00118249	Stem	0.000897012	Et: rhiz	161	171	373
389.141	3.953	0	0	0.00080691	4.06736e-05	0	0	0	0.000847583	0	E. hyemale	0.00080691	4.06736e-05	Rhiz	0.00080691	Eh: rhiz	364	526	496
390.093	8.795	0	0.000439337	0	0	0	0	0.000439337	0	0	E. arvense	0	0.000439337	Stem	0.000439337	Ea: stem	163	397	26	C19H18O9
390.275	34.087	0.000608209	0.000684681	0.000480242	0.000492457	0.000875527	0.000688579	0.00129289	0.000972699	0.00156411	E. telmateia	0.00196398	0.00186572	Rhiz	0.000875527	Et: rhiz	138	97	91
392.029	2.692	0	0.0017717	0	0	0.00172976	0.00288294	0.0017717	0	0.0046127	E. telmateia	0.00172976	0.00465465	Stem	0.00288294	Et: stem	202	49	59
392.265	30.422	0	0.000222868	0	0.000600886	0	0.000201947	0.000222868	0.000600886	0.000201947	E. hyemale	0	0.0010257	Stem	0.000600886	Eh: stem	62	357	351	C22H36N2O4
394.359	30.622	0.000248435	0.000611862	9.33664e-05	0.000220943	0.00014749	0.000241954	0.000860297	0.00031431	0.000389444	E. arvense	0.000489291	0.00107476	Stem	0.000611862	Ea: stem	97	323	49
395.412	37.979	0.00298706	0.00261221	0.00296553	0.00258745	0.00448964	0.00193343	0.00559927	0.00555298	0.00642307	E. telmateia	0.0104422	0.00713309	Rhiz	0.00448964	Et: rhiz	283	191	140	C26H53NO
396.106	7.171	0.000226221	0	0	0	0.00137248	0	0.000226221	0	0.00137248	E. telmateia	0.0015987	0	Rhiz	0.00137248	Et: rhiz	449	92	117
396.375	31.885	0.00179574	0.000687293	0.00130614	0.000609854	0.00203231	0.000783906	0.00248304	0.00191599	0.00281621	E. telmateia	0.00513418	0.00208105	Rhiz	0.00203231	Et: rhiz	496	113	97
396.375	38.566	0.00130222	0.000721779	0.00108455	0.000945971	0.00173241	0.000942688	0.002024	0.00203052	0.0026751	E. telmateia	0.00411918	0.00261044	Rhiz	0.00173241	Et: rhiz	352	27	452	C24H48N2O2
396.408	36.805	0.0301036	0.0184211	0.0289855	0.0218287	0.0462633	0.02645	0.0485247	0.0508142	0.0727132	E. telmateia	0.105352	0.0666998	Rhiz	0.0462633	Et: rhiz	328	79	401	C25H52N2O
398.243	25.504	0.000648072	0.000344772	0.000446871	0.000702895	0.000928543	0.000345577	0.000992844	0.00114977	0.00127412	E. telmateia	0.00202349	0.00139324	Rhiz	0.000928543	Et: rhiz	349	160	345
398.353	38.861	0.000998085	0.000244762	0.00059223	0.000363162	0.00270372	0.000743722	0.00124285	0.000955392	0.00344744	E. telmateia	0.00429403	0.00135165	Rhiz	0.00270372	Et: rhiz	428	24	384	C28H46O
400.021	2.693	0	0.000728864	0	0	0.00044672	0.000761895	0.000728864	0	0.00120862	E. telmateia	0.00044672	0.00149076	Stem	0.000761895	Et: stem	198	53	56
400.138	4.827	0.00774031	0	0.00492835	0.000241378	0.012124	0.000108378	0.00774031	0.00516973	0.0122324	E. telmateia	0.0247926	0.000349756	Rhiz	0.012124	Et: rhiz	489	190	500	C18H24O10
402.154	3.855	0.000955349	0	0.0152256	0.000179727	0.000233725	0	0.000955349	0.0154054	0.000233725	E. hyemale	0.0164147	0.000179727	Rhiz	0.0152256	Eh: rhiz	450	474	442	C18H26O10
403.139	4.633	0.000570272	0	0.00021274	0	0.000114096	0	0.000570272	0.00021274	0.000114096	E. arvense	0.000897108	0	Rhiz	0.000570272	Ea: rhiz	537	281	151
405.135	2.977	0	0	0.0124511	0.00339018	0	0	0	0.0158413	0	E. hyemale	0.0124511	0.00339018	Rhiz	0.0124511	Eh: rhiz	351	525	509	C27H19NO3
406.15	9.091	0.00166956	0	0.000599586	0	0.00105884	0	0.00166956	0.000599586	0.00105884	E. arvense	0.00332799	0	Rhiz	0.00166956	Ea: rhiz	533	247	152	C18H22N4O7
406.343	38.161	0.000261854	0	0.000242589	0.000383362	0.000207155	0.000359322	0.000261854	0.000625951	0.000566477	E. hyemale	0.000711597	0.000742685	Stem	0.000383362	Eh: stem	426	196	536	C27H50O2
408.106	10.506	0.000437598	0	0.000718342	0.000434825	0.00139503	0.000279423	0.000437598	0.00115317	0.00167445	E. telmateia	0.00255097	0.000714248	Rhiz	0.00139503	Et: rhiz	437	178	532
411.123	3.959	0	0	0.0029477	0.000314212	0	0	0	0.00326191	0	E. hyemale	0.0029477	0.000314212	Rhiz	0.0029477	Eh: rhiz	367	516	489
412.183	2.239	0	0	0	0	0.000484924	0	0	0	0.000484924	E. telmateia	0.000484924	0	Rhiz	0.000484924	Et: rhiz	406	36	191
414.155	7.437	0.00194106	0.000176734	0.000450752	9.16235e-05	0.00109051	0	0.00211779	0.000542376	0.00109051	E. arvense	0.00348231	0.000268358	Rhiz	0.00194106	Ea: rhiz	438	454	68
414.204	21.83	0.00450395	0.00317047	0.0037703	0.00319582	0.00626572	0.00332498	0.00767442	0.00696613	0.00959071	E. telmateia	0.01454	0.00969128	Rhiz	0.00626572	Et: rhiz	287	69	209	C24H30O6
414.243	9.078	0.000378147	0.000444963	0.000182036	0.000193577	0.000501054	0.000643308	0.00082311	0.000375613	0.00114436	E. telmateia	0.00106124	0.00128185	Stem	0.000643308	Et: stem	155	67	78
416.169	5.746	0.000133273	0.000100589	0.00123116	0.000223466	0	0	0.000233861	0.00145463	0	E. hyemale	0.00136443	0.000324055	Rhiz	0.00123116	Eh: rhiz	312	541	220
416.17	6.499	0.000368356	0.000214113	0.00433934	0.000227588	0	0	0.000582469	0.00456692	0	E. hyemale	0.00470769	0.000441701	Rhiz	0.00433934	Eh: rhiz	353	544	138
416.364	38.137	0.000374486	4.99453e-05	0.000357468	0.000445254	0.000280321	0.000414909	0.000424431	0.000802722	0.000695229	E. hyemale	0.00101227	0.000910108	Rhiz	0.000445254	Eh: stem	355	246	541	C26H46N3O
420.165	11.253	0.00163107	0	0.000606221	0	0	0	0.00163107	0.000606221	0	E. arvense	0.00223729	0	Rhiz	0.00163107	Ea: rhiz	482	481	203
422.121	3.853	0	0	0.000821451	0	0	0	0	0.000821451	0	E. hyemale	0.000821451	0	Rhiz	0.000821451	Eh: rhiz	422	493	375
422.131	8.43	0	0	0	0.000133527	0.000407273	7.14138e-05	0	0.000133527	0.000478686	E. telmateia	0.000407273	0.00020494	Rhiz	0.000407273	Et: rhiz	267	54	486
422.354	36.852	0.000310296	0	0.000115625	0	0.00102525	0	0.000310296	0.000115625	0.00102525	E. telmateia	0.00145117	0	Rhiz	0.00102525	Et: rhiz	518	181	142
423.117	5.253	0.000440205	0	0	0	0.0007485	0	0.000440205	0	0.0007485	E. telmateia	0.00118871	0	Rhiz	0.0007485	Et: rhiz	454	96	109
423.443	39.275	0.00184466	0.00144357	0.00202431	0.00156874	0.00290869	0.00116136	0.00328823	0.00359305	0.00407006	E. telmateia	0.00677766	0.00417367	Rhiz	0.00290869	Et: rhiz	334	197	237
424.261	27.111	0	0	0	0.00102124	0	0.000101222	0	0.00102124	0.000101222	E. hyemale	0	0.00112246	Stem	0.00102124	Eh: stem	145	260	529	C27H36O4
424.438	37.904	0.00138165	0.000882617	0.00116569	0.000847166	0.00157026	0.00116661	0.00226427	0.00201285	0.00273686	E. telmateia	0.00411759	0.00289639	Rhiz	0.00157026	Et: rhiz	284	131	236	C27H56N2O
424.439	38.295	0.0103307	0.0059371	0.0103527	0.00944956	0.0183255	0.0119335	0.0162678	0.0198023	0.030259	E. telmateia	0.0390089	0.0273201	Rhiz	0.0183255	Et: rhiz	303	74	462	C27H56N2O
426.187	10.267	0	0	0	0.00031407	0	0.000464981	0	0.00031407	0.000464981	E. telmateia	0	0.000779051	Stem	0.000464981	Et: stem	142	233	527
428.133	8.328	8.69657e-05	0.000655821	0	0	0.000468418	0	0.000742786	0	0.000468418	E. arvense	0.000555384	0.000655821	Stem	0.000655821	Ea: stem	369	157	7
428.366	38.137	0.00893924	0.000941179	0.00879243	0.0130919	0.00683741	0.0132404	0.00988042	0.0218843	0.0200778	E. hyemale	0.0245691	0.0272734	Stem	0.0132404	Et: stem	344	236	542	C29H48O2
432.106	14.703	0	0	0	0	0	0.00117846	0	0	0.00117846	E. telmateia	0	0.00117846	Stem	0.00117846	Et: stem	221	130	432
435.164	4.628	0.00056417	0	0.000184143	0	0.000113461	0	0.00056417	0.000184143	0.000113461	E. arvense	0.000861774	0	Rhiz	0.00056417	Ea: rhiz	539	274	150
438.334	33.578	0.000228473	0.000319062	0.000196676	0.000277962	0.000784257	0.000428509	0.000547535	0.000474638	0.00121277	E. telmateia	0.00120941	0.00102553	Rhiz	0.000784257	Et: rhiz	200	48	223
443.075	8.414	0.00212733	0	0.00244476	0.000446134	0.0030381	0.000204587	0.00212733	0.0028909	0.00324269	E. telmateia	0.0076102	0.00065072	Rhiz	0.0030381	Et: rhiz	445	202	523
444.165	11.046	0.000832216	0	0.000698071	0	9.22474e-05	0	0.000832216	0.000698071	9.22474e-05	E. arvense	0.00162253	0	Rhiz	0.000832216	Ea: rhiz	534	307	165
444.235	10.479	0	8.15842e-05	0	0.00075103	0	0.000117428	8.15842e-05	0.00075103	0.000117428	E. hyemale	0	0.000950042	Stem	0.00075103	Eh: stem	69	362	369
444.286	11.474	0	0	0	0	0.000496633	0	0	0	0.000496633	E. telmateia	0.000496633	0	Rhiz	0.000496633	Et: rhiz	402	44	199
444.358	38.137	0.00264118	0.00022137	0.0026416	0.00468919	0.00190478	0.00441792	0.00286255	0.00733079	0.0063227	E. hyemale	0.00718756	0.00932848	Stem	0.00468919	Eh: stem	341	242	544	C29H48O3
447.187	4.794	0.000423517	0.000532493	0.000337894	0.000605395	0.000698802	0.00071697	0.00095601	0.000943289	0.00141577	E. telmateia	0.00146021	0.00185486	Stem	0.00071697	Et: stem	93	112	361
448.101	4.983	0	0	0	0.00110585	0	0	0	0.00110585	0	E. hyemale	0	0.00110585	Stem	0.00110585	Eh: stem	249	441	507
448.101	6.076	0	0	0	0.0171161	0	0	0	0.0171161	0	E. hyemale	0	0.0171161	Stem	0.0171161	Eh: stem	248	446	502	C21H20O11
448.101	9.859	0	0.00551585	0	0.0081258	0	0	0.00551585	0.0081258	0	E. hyemale	0	0.0136417	Stem	0.0081258	Eh: stem	135	461	144	C21H20O11
448.159	7.147	0.00106405	0	0.000508577	0	0	0	0.00106405	0.000508577	0	E. arvense	0.00157263	0	Rhiz	0.00106405	Ea: rhiz	484	485	210
448.16	4.527	0.00303923	0	0.00131492	0	0.000423977	0	0.00303923	0.00131492	0.000423977	E. arvense	0.00477813	0	Rhiz	0.00303923	Ea: rhiz	541	286	153	C19H28O12
449.458	39.465	0.000844598	0.000700275	0.000890724	0.000769941	0.00110858	0.000513853	0.00154487	0.00166067	0.00162244	E. hyemale	0.00284391	0.00198407	Rhiz	0.00110858	Et: rhiz	290	287	226
450.12	7.597	0	0	0	0	0	0.000309444	0	0	0.000309444	E. telmateia	0	0.000309444	Stem	0.000309444	Et: stem	219	129	422
452.444	39.531	0.00356663	0.00155492	0.00328427	0.00299748	0.00535366	0.00388706	0.00512155	0.00628174	0.00924071	E. telmateia	0.0122046	0.00843945	Rhiz	0.00535366	Et: rhiz	333	90	490
452.469	39.531	0.00329395	0.00162774	0.00347359	0.00312079	0.00559677	0.0040836	0.00492169	0.00659437	0.00968037	E. telmateia	0.0123643	0.00883212	Rhiz	0.00559677	Et: rhiz	318	93	492	C29H60N2O
453.285	23.511	0.00125405	0.000570777	0.000660258	0.00102428	0.00184349	0.000971412	0.00182482	0.00168454	0.0028149	E. telmateia	0.00375779	0.00256647	Rhiz	0.00184349	Et: rhiz	300	63	433
454.257	13.883	0	0.000512972	0	0	0	0	0.000512972	0	0	E. arvense	0	0.000512972	Stem	0.000512972	Ea: stem	171	400	29
455.411	38.566	0.000284208	0.000130433	0.000288561	0.00027641	0.000534914	0.00022705	0.000414641	0.000564971	0.000761964	E. telmateia	0.00110768	0.000633893	Rhiz	0.000534914	Et: rhiz	381	78	516
458.218	13.569	0	0.00556345	0	0.000150361	0	0.000138182	0.00556345	0.000150361	0.000138182	E. arvense	0	0.00585199	Stem	0.00556345	Ea: stem	34	368	177
458.27	9.905	0.000352696	0.000419378	0.000158885	0.000164803	0.000432833	0.00060645	0.000772073	0.000323688	0.00103928	E. telmateia	0.000944414	0.00119063	Stem	0.00060645	Et: stem	156	75	69
460.16	9.904	0.00279267	0	0.00171916	0	0.000593344	0	0.00279267	0.00171916	0.000593344	E. arvense	0.00510518	0	Rhiz	0.00279267	Ea: rhiz	543	285	158	C20H28O12
460.232	12.836	0	0.000382069	0	0	0	6.13802e-05	0.000382069	0	6.13802e-05	E. arvense	0	0.00044345	Stem	0.000382069	Ea: stem	108	214	52
460.353	38.137	0.00426984	0.000465333	0.00400211	0.00516718	0.00337945	0.00495321	0.00473518	0.00916929	0.00833265	E. hyemale	0.0116514	0.0105857	Rhiz	0.00516718	Eh: stem	361	231	540	C29H48O4
462.05	6.671	9.6254e-05	0	0.000623183	3.45744e-05	5.30108e-05	0	9.6254e-05	0.000657757	5.30108e-05	E. hyemale	0.000772448	3.45744e-05	Rhiz	0.000623183	Eh: rhiz	506	429	444
462.368	38.137	0.00238947	0.000187055	0.00239413	0.00402174	0.0017329	0.0037788	0.00257653	0.00641587	0.0055117	E. hyemale	0.0065165	0.0079876	Stem	0.00402174	Eh: stem	346	239	543
463.169	4.697	0	0.000539799	0	6.5287e-05	0	0.000125565	0.000539799	6.5287e-05	0.000125565	E. arvense	0	0.000730651	Stem	0.000539799	Ea: stem	1	346	235
464.094	9.212	9.95211e-05	0	0.000127962	0	3.82701e-05	0	9.95211e-05	0.000127962	3.82701e-05	E. hyemale	0.000265753	0	Rhiz	0.000127962	Eh: rhiz	540	294	170
468.273	33.689	0	0.00222466	0	0.00140826	0	0.00171532	0.00222466	0.00140826	0.00171532	E. arvense	0	0.00534824	Stem	0.00222466	Ea: stem	18	337	293	C25H40O8
470.143	8.655	0.000459578	0	0.000371026	0	0.000201085	0	0.000459578	0.000371026	0.000201085	E. arvense	0.00103169	0	Rhiz	0.000459578	Ea: rhiz	542	275	161	C21H26O12
470.287	34.539	0	0.000421912	0	0.000238786	0	0.000490622	0.000421912	0.000238786	0.000490622	E. telmateia	0	0.00115132	Stem	0.000490622	Et: stem	20	312	287	C25H42O8
473.211	1.304	0.000340775	0.000545592	9.14508e-05	0.000618444	0.000136714	0.000162788	0.000886367	0.000709895	0.000299502	E. arvense	0.000568939	0.00132682	Stem	0.000618444	Eh: stem	231	455	214
473.368	25.613	0.00143847	0.000363048	0.000416884	0.0069409	0.000677775	0.000839774	0.00180152	0.00735779	0.00151755	E. hyemale	0.00253313	0.00814372	Stem	0.0069409	Eh: stem	224	277	498	C26H51NO6
474.175	11.78	0.00245349	0	0.00190514	0	0	0	0.00245349	0.00190514	0	E. arvense	0.00435863	0	Rhiz	0.00245349	Ea: rhiz	483	497	212	C21H30O12
474.211	10.595	0	0.000782728	0	0.00102376	0	0.000261419	0.000782728	0.00102376	0.000261419	E. hyemale	0	0.00206791	Stem	0.00102376	Eh: stem	52	364	310	C22H34O11
475.268	21.647	0.000163139	8.11556e-05	0.000114204	9.91848e-05	0.0007316	8.52169e-05	0.000244294	0.000213389	0.000816817	E. telmateia	0.00100894	0.000265557	Rhiz	0.0007316	Et: rhiz	396	64	219
475.269	21.997	0.000174134	0.000412761	0.000207975	0.000518948	0.000438586	0.000281138	0.000586895	0.000726923	0.000719723	E. hyemale	0.000820695	0.00121285	Stem	0.000518948	Eh: stem	118	221	347
476.133	13.389	0	0.00096595	0	0	0	0	0.00096595	0	0	E. arvense	0	0.00096595	Stem	0.00096595	Ea: stem	168	404	16	C23H24O11
477.284	22.669	0.000400042	6.24115e-05	0.000263775	0.000112142	0.0014743	9.02291e-05	0.000462454	0.000375917	0.00156453	E. telmateia	0.00213812	0.000264782	Rhiz	0.0014743	Et: rhiz	491	103	275
477.285	23	0.000475026	0.000291333	0.000570083	0.000637726	0.00102061	0.000316706	0.000766359	0.00120781	0.00133731	E. telmateia	0.00206572	0.00124577	Rhiz	0.00102061	Et: rhiz	358	179	468
478.332	37.326	0	0.000629579	0	0.00167039	0	0.000266393	0.000629579	0.00167039	0.000266393	E. hyemale	0	0.00256636	Stem	0.00167039	Eh: stem	65	366	341	C31H44NO3
481.192	7.323	0	0	0	0	0.000449728	0.000299765	0	0	0.000749493	E. telmateia	0.000449728	0.000299765	Rhiz	0.000449728	Et: rhiz	314	10	388
482.49	38.295	0.000641085	0.000414937	0.000490218	0.000415838	0.000414633	0.000302438	0.00105602	0.000906057	0.000717071	E. arvense	0.00154594	0.00113321	Rhiz	0.000641085	Ea: rhiz	270	498	136	C29H62N4O
483.957	1.547	0	0.000328644	0	0	0.000467602	0.00106293	0.000328644	0	0.00153053	E. telmateia	0.000467602	0.00139157	Stem	0.00106293	Et: stem	203	46	66
484.105	29.751	0.000201956	5.54062e-05	0.000167663	4.32761e-05	0.000444891	4.81581e-05	0.000257362	0.00021094	0.000493049	E. telmateia	0.00081451	0.00014684	Rhiz	0.000444891	Et: rhiz	507	138	123
484.371	39.507	0.000287023	0.000163892	0.000274556	0.000590536	0.000302868	0.000476427	0.000450915	0.000865093	0.000779296	E. hyemale	0.000864447	0.00123086	Stem	0.000590536	Eh: stem	189	229	528
488.074	16.873	3.54595e-05	0	0.000608297	0	0.000580173	2.36861e-05	3.54595e-05	0.000608297	0.000603859	E. hyemale	0.00122393	2.36861e-05	Rhiz	0.000608297	Eh: rhiz	490	143	358
488.154	6.289	7.77668e-05	0	0.00124149	0	0	0	7.77668e-05	0.00124149	0	E. hyemale	0.00131926	0	Rhiz	0.00124149	Eh: rhiz	469	509	232
488.262	9.567	0	0.00187297	0	0.000277332	0	0	0.00187297	0.000277332	0	E. arvense	0	0.0021503	Stem	0.00187297	Ea: stem	130	459	119
488.262	9.784	0	0.00171766	0	7.9564e-05	0	0	0.00171766	7.9564e-05	0	E. arvense	0	0.00179722	Stem	0.00171766	Ea: stem	129	458	89
488.313	17.07	0	0	0	0	0.000493642	0	0	0	0.000493642	E. telmateia	0.000493642	0	Rhiz	0.000493642	Et: rhiz	403	40	197
495.331	24.237	0.00553465	0.00348784	0.00392259	0.00736287	0.00668182	0.00437978	0.00902249	0.0112855	0.0110616	E. hyemale	0.0161391	0.0152305	Rhiz	0.00736287	Eh: stem	241	192	458	C27H41N7O2
495.351	23.468	5.78466e-05	0.000129292	0.000109192	0.000465923	0.000341586	0.000301919	0.000187139	0.000575115	0.000643505	E. telmateia	0.000508624	0.000897134	Stem	0.000465923	Eh: stem	151	161	463
496.194	13.673	0	0.005156	0	0	0	0	0.005156	0	0	E. arvense	0	0.005156	Stem	0.005156	Ea: stem	182	395	28	C24H32O11
496.194	12.256	0	0.000828236	0	0	0	0	0.000828236	0	0	E. arvense	0	0.000828236	Stem	0.000828236	Ea: stem	180	411	32
496.195	13.264	0	0.00662462	0	0	0	0	0.00662462	0	0	E. arvense	0	0.00662462	Stem	0.00662462	Ea: stem	169	406	20	C24H32O11
496.303	35.021	0.000331776	0.00175755	0.000436745	0.00146421	0.000437446	0.00173122	0.00208933	0.00190096	0.00216866	E. telmateia	0.00120597	0.00495298	Stem	0.00175755	Ea: stem	76	303	256
498.248	4.26	0	0	0	0	0.00196692	0	0	0	0.00196692	E. telmateia	0.00196692	0	Rhiz	0.00196692	Et: rhiz	407	41	196
498.248	5.208	0	0	0	0	0.00174145	0	0	0	0.00174145	E. telmateia	0.00174145	0	Rhiz	0.00174145	Et: rhiz	405	38	193
500.154	9.633	0.000962917	0	5.59655e-05	0	4.86048e-05	0	0.000962917	5.59655e-05	4.86048e-05	E. arvense	0.00106749	0	Rhiz	0.000962917	Ea: rhiz	526	279	143
502.189	10.64	0.000329182	0.000402457	0.000530946	0.000844659	0	0.000296947	0.000731638	0.0013756	0.000296947	E. hyemale	0.000860128	0.00154406	Stem	0.000844659	Eh: stem	226	534	325
502.296	10.622	0.000298047	0.000348697	0.000147401	0.000157654	0.000388281	0.000496127	0.000646744	0.000305055	0.000884407	E. telmateia	0.000833728	0.00100248	Stem	0.000496127	Et: stem	154	70	83
504.178	7.021	0.000228925	8.15935e-05	0	0	0.000376311	0	0.000310519	0	0.000376311	E. telmateia	0.000605236	8.15935e-05	Rhiz	0.000376311	Et: rhiz	383	153	9
506.322	17.062	0	0	0	0	0.00273518	0.000186565	0	0	0.00292174	E. telmateia	0.00273518	0.000186565	Rhiz	0.00273518	Et: rhiz	326	6	366	C29H46O7
506.36	38.355	0.00109198	0.000771978	0.000777428	0.00246905	0.000584754	0.0010741	0.00186396	0.00324648	0.00165885	E. hyemale	0.00245417	0.00431512	Stem	0.00246905	Eh: stem	144	451	480
506.361	39.501	0.000959709	0.000400915	0.000923485	0.00155738	0.000995166	0.00130326	0.00136062	0.00248087	0.00229843	E. hyemale	0.00287836	0.00326156	Stem	0.00155738	Eh: stem	259	218	539
507.194	1.706	0.000910324	0.000858726	0.000201877	0.000736334	0.00019726	0.000275042	0.00176905	0.000938212	0.000472302	E. arvense	0.00130946	0.0018701	Stem	0.000910324	Ea: rhiz	252	472	216	C21H33NO13
510.164	3.052	0	0	0	0	0.000855881	0	0	0	0.000855881	E. telmateia	0.000855881	0	Rhiz	0.000855881	Et: rhiz	398	39	192
510.195	1.956	0.00105138	0	0.00244619	0.000111849	0.000140267	0	0.00105138	0.00255804	0.000140267	E. hyemale	0.00363783	0.000111849	Rhiz	0.00244619	Eh: rhiz	509	434	436	C22H30N4O10
510.318	11.831	0.000567687	0	0	0	0	0	0.000567687	0	0	E. arvense	0.000567687	0	Rhiz	0.000567687	Ea: rhiz	432	385	105
512.328	37.332	0	0.000376123	0	0.000813452	0	0.000239693	0.000376123	0.000813452	0.000239693	E. hyemale	0	0.00142927	Stem	0.000813452	Eh: stem	58	360	343
514.262	12.884	0.000747496	0	0	0	0.000562069	0	0.000747496	0	0.000562069	E. arvense	0.00130956	0	Rhiz	0.000747496	Ea: rhiz	460	105	101
514.312	23.157	0.000212166	0.00072479	0.000206929	0.000504775	0.000329509	0.000623328	0.000936956	0.000711704	0.000952837	E. telmateia	0.000748604	0.00185289	Stem	0.00072479	Ea: stem	91	305	181
514.312	23.482	0.000206729	0.00058939	0.000403863	0.0019768	0.000183173	0.00163019	0.000796119	0.00238066	0.00181336	E. hyemale	0.000793765	0.00419637	Stem	0.0019768	Eh: stem	99	424	461
514.348	25.335	0.000158665	0	0.000344725	0	0.000437691	0	0.000158665	0.000344725	0.000437691	E. telmateia	0.000941081	0	Rhiz	0.000437691	Et: rhiz	502	159	129
517.314	22.547	0.000709008	0.000672616	0.000837603	0.00120676	0.00149123	0.000706228	0.00138162	0.00204436	0.00219746	E. telmateia	0.00303784	0.0025856	Rhiz	0.00149123	Et: rhiz	234	204	451
517.316	22.22	0.000650342	0.000584284	0.000432467	0.000408756	0.00288935	0.000346709	0.00123463	0.000841222	0.00323606	E. telmateia	0.00397216	0.00133975	Rhiz	0.00288935	Et: rhiz	357	72	71
518.13	38.799	0.00741104	0.00475461	0.000948716	0.00010541	0.00206089	0.000374628	0.0121657	0.00105413	0.00243552	E. arvense	0.0104206	0.00523465	Rhiz	0.00741104	Ea: rhiz	384	267	1
518.358	37.326	0	0.00115355	0	0.00313336	0	0.000480648	0.00115355	0.00313336	0.000480648	E. hyemale	0	0.00476756	Stem	0.00313336	Eh: stem	64	365	342	C34H48NO3
518.376	40.065	0.000649069	0.000113494	0.000641518	0.000728093	0.00055291	0.000435115	0.000762563	0.00136961	0.000988025	E. hyemale	0.0018435	0.0012767	Rhiz	0.000728093	Eh: stem	388	270	537
519.177	5.991	0	0	0.000739591	0	0	0	0	0.000739591	0	E. hyemale	0.000739591	0	Rhiz	0.000739591	Eh: rhiz	425	488	381
519.33	23.332	0.00151669	0.000416498	0.000988363	0.000337059	0.00477235	0.00030278	0.00193319	0.00132542	0.00507513	E. telmateia	0.0072774	0.00105634	Rhiz	0.00477235	Et: rhiz	476	132	113
519.331	23.634	0.0014029	0.00052114	0.00163286	0.0010781	0.00242811	0.000679957	0.00192404	0.00271096	0.00310807	E. telmateia	0.00546387	0.0022792	Rhiz	0.00242811	Et: rhiz	436	194	455
520.13	38.799	0.00235537	0.00152355	0.000291206	2.84943e-05	0.000640647	0.000112284	0.00387892	0.000319701	0.000752931	E. arvense	0.00328722	0.00166433	Rhiz	0.00235537	Ea: rhiz	387	266	2
520.196	11.457	0.000142188	0.000175212	7.00308e-05	0.000246012	0.000162667	0.00028656	0.000317401	0.000316043	0.000449227	E. telmateia	0.000374886	0.000707784	Stem	0.00028656	Et: stem	106	167	348
520.196	10.639	0.000223718	0.000459464	0.000336222	0.000730173	0	0.000716698	0.000683181	0.00106639	0.000716698	E. hyemale	0.00055994	0.00190633	Stem	0.000730173	Eh: stem	194	528	332	C26H32O11
521.259	11.272	0	0.000366419	0	0	0	0	0.000366419	0	0	E. arvense	0	0.000366419	Stem	0.000366419	Ea: stem	187	394	33
522.212	10.499	0.000387336	0.000769823	0.000463948	0.000873422	8.95703e-05	0.00106398	0.00115716	0.00133737	0.00115355	E. hyemale	0.000940853	0.00270723	Stem	0.00106398	Et: stem	205	521	300
524.404	40.064	0.00398109	0.000769698	0.00431764	0.00480002	0.00298978	0.00290317	0.00475079	0.00911766	0.00589295	E. hyemale	0.0112885	0.00847289	Rhiz	0.00480002	Eh: stem	373	354	538	C31H56O6
524.405	39.507	0.00223845	0.00118673	0.00218695	0.00443699	0.00250036	0.00355945	0.00342518	0.00662394	0.00605981	E. hyemale	0.00692576	0.00918317	Stem	0.00443699	Eh: stem	222	215	534
525.396	39.561	0.000461486	4.8114e-05	0.000199098	0.000274673	0.000278211	0.000140713	0.0005096	0.000473771	0.000418925	E. arvense	0.000938795	0.0004635	Rhiz	0.000461486	Ea: rhiz	435	243	493
530.358	28.544	0	0	0	0	0	0.0002918	0	0	0.0002918	E. telmateia	0	0.0002918	Stem	0.0002918	Et: stem	213	121	425
532.121	14.383	4.42564e-05	0.00137384	0	0	0	0	0.0014181	0	0	E. arvense	4.42564e-05	0.00137384	Stem	0.00137384	Ea: stem	281	432	5
532.373	38.733	0.000961583	0.000157595	0.000278063	0.000726839	0.000604321	0.000249957	0.00111918	0.0010049	0.000854278	E. arvense	0.00184397	0.00113439	Rhiz	0.000961583	Ea: rhiz	389	250	443
534.176	11.221	0.000558627	3.55564e-05	0.00105142	0.000268927	3.40233e-05	6.29386e-05	0.000594183	0.00132035	9.69618e-05	E. hyemale	0.00164407	0.000367422	Rhiz	0.00105142	Eh: rhiz	410	533	446
534.264	10.02	0	0	0	0.000245841	0	0	0	0.000245841	0	E. hyemale	0	0.000245841	Stem	0.000245841	Eh: stem	246	440	503
536.143	32.458	0.000489983	4.81098e-05	0.000306112	3.73491e-05	0.00114596	5.45205e-05	0.000538093	0.000343461	0.00120048	E. telmateia	0.00194205	0.000139979	Rhiz	0.00114596	Et: rhiz	515	141	134
536.209	11.604	0	0	1.7926e-05	0.000172848	0	0	0	0.000190774	0	E. hyemale	1.7926e-05	0.000172848	Stem	0.000172848	Eh: stem	324	519	519
536.405	35.739	0.00124817	0.000766998	0	0.000367937	0.000751668	0.00172782	0.00201517	0.000367937	0.00247949	E. telmateia	0.00199984	0.00286275	Stem	0.00172782	Et: stem	237	76	92
536.405	29.055	0	0	0	0	0	0.00038829	0	0	0.00038829	E. telmateia	0	0.00038829	Stem	0.00038829	Et: stem	209	117	431
536.525	39.787	0.0017499	0.00103817	0.00150503	0.00130814	0.0014003	0.000905745	0.00278807	0.00281317	0.00230605	E. hyemale	0.00465523	0.00325206	Rhiz	0.0017499	Ea: rhiz	293	524	387
537.504	38.123	0.000224774	0.000215798	0.000230468	0.00159327	0.000678524	0.000960509	0.000440573	0.00182373	0.00163903	E. hyemale	0.00113377	0.00276957	Stem	0.00159327	Eh: stem	196	137	483
538.205	8.535	0.000189836	0.000754974	0.000948748	0.00667291	0.000662393	0.00357663	0.00094481	0.00762165	0.00423902	E. hyemale	0.00180098	0.0110045	Stem	0.00667291	Eh: stem	125	300	512
538.24	11.731	0	0.00269366	7.13008e-05	0.00226812	0.000231309	0.0021475	0.00269366	0.00233942	0.00237881	E. arvense	0.00030261	0.00710928	Stem	0.00269366	Ea: stem	127	213	392
540.221	9.784	0.00228519	0.000250479	0	0	0.000811456	0.00391124	0.00253567	0	0.00472269	E. telmateia	0.00309665	0.00416172	Stem	0.00391124	Et: stem	305	60	45	C26H36O12
540.223	8.809	0.000353041	0.00531444	0.000100614	8.2936e-05	0.000256239	0.00132782	0.00566749	0.00018355	0.00158406	E. arvense	0.000709894	0.00672521	Stem	0.00531444	Ea: stem	140	200	40	C26H36O12
540.255	14.772	0	0.000389536	0	0	0	0	0.000389536	0	0	E. arvense	0	0.000389536	Stem	0.000389536	Ea: stem	184	414	34	C27H40O11
545.346	24.492	0.000178769	0	0.000133658	0	0.000716763	0	0.000178769	0.000133658	0.000716763	E. telmateia	0.00102919	0	Rhiz	0.000716763	Et: rhiz	524	227	159
546.322	11.256	0.000210942	0.000231726	0.00012666	0.000122575	0.000282571	0.000314883	0.000442669	0.000249235	0.000597455	E. telmateia	0.000620174	0.000669184	Stem	0.000314883	Et: stem	152	68	87
546.391	38.355	0.00176599	0.00113473	0.00114357	0.00391391	0.0007974	0.00164455	0.00290072	0.00505748	0.00244195	E. hyemale	0.00370696	0.00669319	Stem	0.00391391	Eh: stem	147	456	477
546.392	37.49	0.000485579	0.000344903	0.000494651	0.000590729	0.000664107	0.00035387	0.000830482	0.00108538	0.00101798	E. hyemale	0.00164434	0.0012895	Rhiz	0.000664107	Et: rhiz	265	263	484
548.117	13.236	0	0.00252365	0	0	0	0	0.00252365	0	0	E. arvense	0	0.00252365	Stem	0.00252365	Ea: stem	170	402	15	C25H24O14
550.096	11.277	0	0.0167385	0	0	0	0	0.0167385	0	0	E. arvense	0	0.0167385	Stem	0.0167385	Ea: stem	183	416	27	C24H22O15
550.111	15.698	6.65785e-05	0	0.000313255	0	0	0	6.65785e-05	0.000313255	0	E. hyemale	0.000379833	0	Rhiz	0.000313255	Eh: rhiz	474	503	224
550.229	6.699	0	0	0.000462183	0	0	0	0	0.000462183	0	E. hyemale	0.000462183	0	Rhiz	0.000462183	Eh: rhiz	416	496	374	C25H34N4O10
552.183	8.806	0.000227482	0.000493521	0.00511032	0.00435256	0.000548426	0.000231455	0.000721002	0.00946288	0.000779881	E. hyemale	0.00588623	0.00507754	Rhiz	0.00511032	Eh: rhiz	307	512	475
554.285	24.4	0.000311654	3.12004e-05	0.000219123	0.000151149	0.000252002	4.96669e-05	0.000342855	0.000370271	0.000301669	E. hyemale	0.000782779	0.000232016	Rhiz	0.000311654	Ea: rhiz	504	311	447
556.294	12.605	0.000459457	0	0	0	0.00025386	0	0.000459457	0	0.00025386	E. arvense	0.000713317	0	Rhiz	0.000459457	Ea: rhiz	461	109	99
556.41	32.251	0	0.000333402	0	0.000138157	0	0.000292123	0.000333402	0.000138157	0.000292123	E. arvense	0	0.000763682	Stem	0.000333402	Ea: stem	5	315	276	C35H56O5
558.173	9.725	0	0	0	8.01031e-05	3.88959e-05	0.000169877	0	8.01031e-05	0.000208773	E. telmateia	3.88959e-05	0.00024998	Stem	0.000169877	Et: stem	239	66	517
558.374	25.395	0.000195721	0	0.000454468	0	0.000548308	0	0.000195721	0.000454468	0.000548308	E. telmateia	0.0011985	0	Rhiz	0.000548308	Et: rhiz	501	158	128
558.39	30.077	0	0	0	0	0	0.000405304	0	0	0.000405304	E. telmateia	0	0.000405304	Stem	0.000405304	Et: stem	211	120	424
558.39	37.324	0	0.00171863	0	0.0052634	8.402e-05	0.000590977	0.00171863	0.0052634	0.000674997	E. hyemale	8.402e-05	0.00757301	Stem	0.0052634	Eh: stem	87	203	326
560.407	38.126	0.000384819	0.000204898	0.00024832	0.000805316	0.000222084	0.000372632	0.000589716	0.00105364	0.000594716	E. hyemale	0.000855222	0.00138285	Stem	0.000805316	Eh: stem	159	422	513
562.132	14.74	0	0.000525219	0	0	0	0	0.000525219	0	0	E. arvense	0	0.000525219	Stem	0.000525219	Ea: stem	166	405	22	C26H26O14
562.181	3.823	0	0	0	0	0.000803918	0	0	0	0.000803918	E. telmateia	0.000803918	0	Rhiz	0.000803918	Et: rhiz	399	35	188
564.087	2.681	0	0.00105839	0	0	0.000781004	0.0019287	0.00105839	0	0.00270971	E. telmateia	0.000781004	0.00298709	Stem	0.0019287	Et: stem	197	50	62
564.436	39.5	0.00548912	0.00207996	0.00393366	0.00806951	0.00390556	0.00639529	0.00756908	0.0120032	0.0103009	E. hyemale	0.0133283	0.0165448	Stem	0.00806951	Eh: stem	242	265	533	C34H60O6
566.063	11.279	0	0.000467907	0	0	0	0	0.000467907	0	0	E. arvense	0	0.000467907	Stem	0.000467907	Ea: stem	181	415	24
567.189	2.438	0	0	0.0008688	0	0	0	0	0.0008688	0	E. hyemale	0.0008688	0	Rhiz	0.0008688	Eh: rhiz	417	487	383
568.325	8.372	0	0.00294756	0	0	0	0	0.00294756	0	0	E. arvense	0	0.00294756	Stem	0.00294756	Ea: stem	179	410	10	C30H48O10
570.158	6.809	0.000945012	0	0.0209609	0.000133184	0.000346412	5.315e-05	0.000945012	0.0210941	0.000399562	E. hyemale	0.0222524	0.000186334	Rhiz	0.0209609	Eh: rhiz	464	302	520	C25H30O15
574.166	8.806	0.000145539	0.00030122	0.00340673	0.00276999	0.000355866	0.000150872	0.000446759	0.00617672	0.000506739	E. hyemale	0.00390813	0.00322209	Rhiz	0.00340673	Eh: rhiz	310	511	482
576.227	9.873	0.000161852	0.000448543	1.55232e-05	6.41867e-05	7.21717e-05	0.000325025	0.000610396	7.97099e-05	0.000397196	E. arvense	0.000249547	0.000837755	Stem	0.000448543	Ea: stem	133	165	51
576.421	31.905	0	0.00252788	0	0.00267723	0	0.00242432	0.00252788	0.00267723	0.00242432	E. hyemale	0	0.00762942	Stem	0.00267723	Eh: stem	39	344	323
579.522	34.473	0.000691549	7.97483e-05	0	0	0.000435237	0	0.000771297	0	0.000435237	E. arvense	0.00112679	7.97483e-05	Rhiz	0.000691549	Ea: rhiz	392	156	35
582.192	7.542	0	0	0.00118599	0	0	0	0	0.00118599	0	E. hyemale	0.00118599	0	Rhiz	0.00118599	Eh: rhiz	423	489	376
582.405	31.906	0	0.000702225	0	0.000458915	0	0.000837732	0.000702225	0.000458915	0.000837732	E. telmateia	0	0.00199887	Stem	0.000837732	Et: stem	19	316	306
586.153	7.466	0.000460961	0	0.000594503	4.07224e-05	0.000612729	3.49792e-05	0.000460961	0.000635225	0.000647708	E. telmateia	0.00166819	7.57016e-05	Rhiz	0.000612729	Et: rhiz	465	199	515
586.418	38.355	0.00301542	0.00180601	0.00178965	0.0065	0.00127541	0.00285509	0.00482143	0.00828965	0.0041305	E. hyemale	0.00608048	0.0111611	Stem	0.0065	Eh: stem	148	452	478	C36H58O6
588.053	2.692	0	0.000796629	0	0	0.000334581	0.00106504	0.000796629	0	0.00139962	E. telmateia	0.000334581	0.00186167	Stem	0.00106504	Et: stem	190	56	57	C29H16O14
588.185	12.04	6.45068e-05	0.000244905	8.28375e-05	7.77156e-05	0	6.18479e-05	0.000309412	0.000160553	6.18479e-05	E. arvense	0.000147344	0.000384469	Stem	0.000244905	Ea: stem	201	532	228
589.382	32.884	0.00148411	8.31714e-05	0.000534684	0.000408139	0.00256897	0.000535403	0.00156728	0.000942823	0.00310437	E. telmateia	0.00458776	0.00102671	Rhiz	0.00256897	Et: rhiz	444	80	454
590.274	14.172	0	0.00362682	0	0.00134541	0	0.000272255	0.00362682	0.00134541	0.000272255	E. arvense	0	0.00524449	Stem	0.00362682	Ea: stem	47	371	249	C31H42O11
590.487	39.501	0.00208295	0.00144869	0.00153817	0.00598103	0.00161621	0.0039256	0.00353164	0.0075192	0.00554181	E. hyemale	0.00523733	0.0113553	Stem	0.00598103	Eh: stem	143	271	495	C33H62N6O3
590.487	37.572	0.00188543	0.000657335	0.000180072	0.000539739	0.00166364	0.00109931	0.00254276	0.000719811	0.00276295	E. telmateia	0.00372914	0.00229639	Rhiz	0.00188543	Ea: rhiz	280	61	115
592.393	37.321	0	0.00045989	0	0.00111985	0	0.000216398	0.00045989	0.00111985	0.000216398	E. hyemale	0	0.00179614	Stem	0.00111985	Eh: stem	63	363	340
594.219	7.392	7.6018e-05	0	0.00129849	0	0	0	7.6018e-05	0.00129849	0	E. hyemale	0.00137451	0	Rhiz	0.00129849	Eh: rhiz	468	510	234
594.428	31.754	0	0.00081496	0	0.000818584	0	0.000851185	0.00081496	0.000818584	0.000851185	E. telmateia	0	0.00248473	Stem	0.000851185	Et: stem	36	332	324
594.513	35.845	0.000932751	0.000503297	0.00227454	0.0005046	0.000525576	0.000554916	0.00143605	0.00277914	0.00108049	E. hyemale	0.00373287	0.00156281	Rhiz	0.00227454	Eh: rhiz	380	517	322
595.317	10.925	0.000713027	0	0	0	0	0	0.000713027	0	0	E. arvense	0.000713027	0	Rhiz	0.000713027	Ea: rhiz	431	386	102
598.4	25.226	4.87387e-05	0.00212369	4.43219e-05	0.0017261	0.000160981	0.00210901	0.00217243	0.00177042	0.00226999	E. telmateia	0.000254042	0.00595879	Stem	0.00212369	Ea: stem	56	223	280	C40H54O4
598.4	26.77	5.29645e-05	0.00378048	6.75312e-05	0.00184335	0.000162195	0.00248127	0.00383345	0.00191088	0.00264347	E. arvense	0.000282691	0.00810511	Stem	0.00378048	Ea: stem	14	248	239	C40H54O4
598.401	27.842	0	0.00182136	0	0	0	0.000505362	0.00182136	0	0.000505362	E. arvense	0	0.00232673	Stem	0.00182136	Ea: stem	111	209	54
598.434	39.506	0.00115098	0.000396884	0.000735681	0.00145398	0.000974934	0.00106183	0.00154786	0.00218966	0.00203677	E. hyemale	0.00286159	0.0029127	Stem	0.00145398	Eh: stem	266	205	531
600.168	7.72	0.000545396	9.34652e-06	0.00497129	0.000143328	0.00073137	3.018e-05	0.000554743	0.00511462	0.00076155	E. hyemale	0.00624806	0.000182855	Rhiz	0.00497129	Eh: rhiz	513	421	437
600.419	34.419	0	0.00108938	0	0.000479054	0	0.000687845	0.00108938	0.000479054	0.000687845	E. arvense	0	0.00225628	Stem	0.00108938	Ea: stem	4	329	279
602.127	12.143	0	0	0.000634376	0	0	0	0	0.000634376	0	E. hyemale	0.000634376	0	Rhiz	0.000634376	Eh: rhiz	420	490	382	C28H26O15
602.127	11.616	0	0	0.000754645	0	0	0	0	0.000754645	0	E. hyemale	0.000754645	0	Rhiz	0.000754645	Eh: rhiz	419	494	380	C28H26O15
606.375	14.653	0.000239398	0	0	0	0.000473352	0	0.000239398	0	0.000473352	E. telmateia	0.00071275	0	Rhiz	0.000473352	Et: rhiz	455	95	111
606.482	38.144	0.00602381	0.00139948	0.000574972	0.00199878	0.0055216	0.00324823	0.00742329	0.00257375	0.00876983	E. telmateia	0.0121204	0.00664648	Rhiz	0.00602381	Ea: rhiz	306	59	178	C37H66O6
608.211	11.701	0.000135491	0.000169574	4.30812e-05	0	0	0	0.000305065	4.30812e-05	0	E. arvense	0.000178572	0.000169574	Rhiz	0.000169574	Ea: stem	376	518	37
610.16	34.845	0.000928757	9.15906e-05	0.000575615	7.22236e-05	0.00252093	0.000145264	0.00102035	0.000647839	0.00266619	E. telmateia	0.0040253	0.000309078	Rhiz	0.00252093	Et: rhiz	433	154	94
610.457	34.388	0	0.000550589	0	0.000367604	0	0.00155892	0.000550589	0.000367604	0.00155892	E. telmateia	0	0.00247711	Stem	0.00155892	Et: stem	45	299	313	C35H58N6O3
612.159	34.832	0.000346509	2.13564e-05	0.000217142	1.24209e-05	0.000937867	5.58426e-05	0.000367865	0.000229563	0.000993709	E. telmateia	0.00150152	8.96199e-05	Rhiz	0.000937867	Et: rhiz	505	111	131
614.396	26.768	0	0.000282069	0	0.000173787	0	0.000178368	0.000282069	0.000173787	0.000178368	E. arvense	0	0.000634223	Stem	0.000282069	Ea: stem	17	345	286	C40H54O5
614.482	38.972	0.00301623	0.000524886	0.00142666	0.00388899	0.00150248	0.00190363	0.00354112	0.00531565	0.0034061	E. hyemale	0.00594537	0.00631751	Stem	0.00388899	Eh: stem	338	293	514
616.309	11.853	0	0.000638548	0	0	0	4.19155e-05	0.000638548	0	4.19155e-05	E. arvense	0	0.000680464	Stem	0.000638548	Ea: stem	112	225	48
616.503	36.724	0.00552623	0.00134721	0.00470225	0.00087315	0.0026456	0.00132503	0.00687345	0.0055754	0.00397063	E. arvense	0.0128741	0.00354539	Rhiz	0.00552623	Ea: rhiz	467	419	80	C39H68O5
617.007	2.694	0	0.000368077	0	0	0.000268573	0.000758272	0.000368077	0	0.00102684	E. telmateia	0.000268573	0.00112635	Stem	0.000758272	Et: stem	195	51	64
618.27	16.421	0	0.0018054	0	0.000372855	0	0	0.0018054	0.000372855	0	E. arvense	0	0.00217825	Stem	0.0018054	Ea: stem	132	460	122	C32H42O12
618.271	17.084	0	0.00234588	0	0.000484376	0.000322488	0.000315611	0.00234588	0.000484376	0.000638098	E. arvense	0.000322488	0.00314586	Stem	0.00234588	Ea: stem	96	151	227	C32H42O12
620.424	38.355	0.000567665	0.000371641	0.000349039	0.00128666	0.000447735	0.000564461	0.000939305	0.0016357	0.0010122	E. hyemale	0.00136444	0.00222276	Stem	0.00128666	Eh: stem	149	367	491
624.207	10.885	0.000141755	0	0	0	0.000103957	0.000420386	0.000141755	0	0.000524343	E. telmateia	0.000245712	0.000420386	Stem	0.000420386	Et: stem	359	82	266
626.22	11.075	0.000136138	0	0	0	3.37861e-05	0.000219196	0.000136138	0	0.000252982	E. telmateia	0.000169925	0.000219196	Stem	0.000219196	Et: stem	378	47	248
626.221	11.019	0.000156096	0	0	0	0	0.000251323	0.000156096	0	0.000251323	E. telmateia	0.000156096	0.000251323	Stem	0.000251323	Et: stem	327	174	284
630.297	8.372	0	0.000570476	0	0	0	0	0.000570476	0	0	E. arvense	0	0.000570476	Stem	0.000570476	Ea: stem	178	408	11	C41H42O6
631.511	36.611	0.000694345	0	0	0	0	0	0.000694345	0	0	E. arvense	0.000694345	0	Rhiz	0.000694345	Ea: rhiz	429	384	100
634.129	13.258	0.00154067	0	0.000568697	0	0	0	0.00154067	0.000568697	0	E. arvense	0.00210937	0	Rhiz	0.00154067	Ea: rhiz	480	480	200
635.414	29.155	0.000144266	0.000846391	0.000137917	0.000607929	0.00167285	0.00123712	0.000990657	0.000745846	0.00290997	E. telmateia	0.00195504	0.00269144	Stem	0.00167285	Et: rhiz	193	152	246
636.279	13.525	0	0	0	0	0.000189225	0.00092971	0	0	0.00111894	E. telmateia	0.000189225	0.00092971	Stem	0.00092971	Et: stem	294	16	397	C33H40N4O9
636.279	13.787	0	0	0	0	0.000633432	0.00211865	0	0	0.00275208	E. telmateia	0.000633432	0.00211865	Stem	0.00211865	Et: stem	299	12	393
636.28	13.275	0	0	0	0	0.000256323	0.000931259	0	0	0.00118758	E. telmateia	0.000256323	0.000931259	Stem	0.000931259	Et: stem	298	13	394	C32H44O13
636.299	32.439	0.0021613	0.00147578	0.00197887	0.00293411	0.00327788	0.00138893	0.00363708	0.00491298	0.00466681	E. hyemale	0.00741806	0.00579881	Rhiz	0.00327788	Et: rhiz	302	262	418	C29H48O15
637.428	28.184	4.55197e-05	0.000390384	4.33966e-05	0.000316818	0.000597073	0.000661977	0.000435904	0.000360215	0.00125905	E. telmateia	0.000685989	0.00136918	Stem	0.000661977	Et: stem	128	81	243
638.182	10.253	0.000106658	0.000187778	0.000232173	0.000577555	0	0	0.000294436	0.000809729	0	E. hyemale	0.000338831	0.000765333	Stem	0.000577555	Eh: stem	304	542	171
638.394	30.595	0	0	0	0.00128384	0	0	0	0.00128384	0	E. hyemale	0	0.00128384	Stem	0.00128384	Eh: stem	250	439	501
638.487	35.713	0.000963297	0.00170026	0.000617001	0.00133202	0.000943961	0.00141803	0.00266355	0.00194902	0.00236199	E. arvense	0.00252426	0.00445031	Stem	0.00170026	Ea: stem	86	253	137
646.069	4.65	0.000144429	0.000781661	0	0	0	0.000237478	0.00092609	0	0.000237478	E. arvense	0.000144429	0.00101914	Stem	0.000781661	Ea: stem	191	245	44
646.475	37.063	0.0036025	0.00153354	0.000355225	0.000727846	0.00326418	0.00178204	0.00513604	0.00108307	0.00504622	E. arvense	0.00722191	0.00404342	Rhiz	0.0036025	Ea: rhiz	272	114	124
648.054	4.663	4.64367e-05	0.000349425	0	0	0	0	0.000395861	0	0	E. arvense	4.64367e-05	0.000349425	Stem	0.000349425	Ea: stem	291	433	6
650.295	18.272	0	0	0	0	0.000298404	0.00151003	0	0	0.00180844	E. telmateia	0.000298404	0.00151003	Stem	0.00151003	Et: stem	279	25	400	C33H46O13
654.381	23.271	0.00017559	0.000189305	0.000507139	0.000689553	7.76587e-05	0.000399685	0.000364895	0.00119669	0.000477344	E. hyemale	0.000760387	0.00127854	Stem	0.000689553	Eh: stem	204	504	488
654.381	22.862	0.000165603	0.000402875	0.000287436	0.000298872	9.75848e-05	0.000427637	0.000568478	0.000586308	0.000525222	E. hyemale	0.000550623	0.00112938	Stem	0.000427637	Et: stem	220	356	355
659.413	26.569	0	0.000291233	0	0.000175644	9.21381e-05	0.000275505	0.000291233	0.000175644	0.000367643	E. telmateia	9.21381e-05	0.000742383	Stem	0.000291233	Ea: stem	102	98	255
672.215	8.983	0	0	0	0	0.000960924	0	0	0	0.000960924	E. telmateia	0.000960924	0	Rhiz	0.000960924	Et: rhiz	401	33	189	C32H36N2O14
672.216	6.729	0	0	0	0	0.00104182	0	0	0	0.00104182	E. telmateia	0.00104182	0	Rhiz	0.00104182	Et: rhiz	400	37	194	C32H36N2O14
672.216	7.214	0	0	0	0	0.00220455	0	0	0	0.00220455	E. telmateia	0.00220455	0	Rhiz	0.00220455	Et: rhiz	404	34	190	C32H36N2O14
672.218	3.046	0	0	0	0	0.0176188	3.58745e-05	0	0	0.0176547	E. telmateia	0.0176188	3.58745e-05	Rhiz	0.0176188	Et: rhiz	348	2	349	C33H32N6O10
676.366	21.795	0.000100958	0.000257464	0.000225896	0.000652186	5.07618e-05	0.000417926	0.000358422	0.000878082	0.000468687	E. hyemale	0.000377616	0.00132758	Stem	0.000652186	Eh: stem	116	464	445
676.366	21.415	0.000110489	0.000394899	0.000132177	0.000231342	0.000233536	0.000407986	0.000505388	0.000363519	0.000641522	E. telmateia	0.000476201	0.00103423	Stem	0.000407986	Et: stem	199	513	258
680.413	34.562	0	0.00148651	0	0.00151365	0	0.00176581	0.00148651	0.00151365	0.00176581	E. telmateia	0	0.00476597	Stem	0.00176581	Et: stem	41	326	320
680.413	28.303	0	0	0	0	0	0.000999234	0	0	0.000999234	E. telmateia	0	0.000999234	Stem	0.000999234	Et: stem	212	125	429
682.247	9.003	0.00109063	0.00133487	0.00193382	0.004152	0.00366387	0.00153067	0.00242549	0.00608581	0.00519454	E. hyemale	0.00668832	0.00701753	Stem	0.004152	Eh: stem	253	216	465	C32H42O16
682.247	9.37	0.000365996	0.000220029	0.00125458	0.00100188	0.000309689	0.000185651	0.000586025	0.00225646	0.000495339	E. hyemale	0.00193027	0.00140756	Rhiz	0.00125458	Eh: rhiz	347	527	479	C32H42O16
683.198	8.343	0	0	0.000629263	0	0	0	0	0.000629263	0	E. hyemale	0.000629263	0	Rhiz	0.000629263	Eh: rhiz	418	492	378
684.262	8.202	0.00257607	0.000822103	0.00229388	0.00199517	0.0003289	0.000101087	0.00339817	0.00428905	0.000429987	E. hyemale	0.00519885	0.00291836	Rhiz	0.00257607	Ea: rhiz	375	540	185	C32H44O16
686.231	4.892	0	0	0	0	0.00104766	0	0	0	0.00104766	E. telmateia	0.00104766	0	Rhiz	0.00104766	Et: rhiz	397	42	198
692.333	23.272	0.000111267	9.19403e-05	0.000284177	0.000361141	3.81222e-05	0.000178363	0.000203207	0.000645318	0.000216486	E. hyemale	0.000433567	0.000631444	Stem	0.000361141	Eh: stem	230	523	487
697.543	33.58	0.000901219	0.000215642	0.000338925	0.000200475	0.00250817	0.000661909	0.00111686	0.0005394	0.00317008	E. telmateia	0.00374831	0.00107803	Rhiz	0.00250817	Et: rhiz	412	17	218
699.486	37.602	0.0026824	0.00095814	0.00147749	0.00138183	0.00343988	0.00161155	0.00364054	0.00285933	0.00505142	E. telmateia	0.00759977	0.00395152	Rhiz	0.00343988	Et: rhiz	395	26	399	C45H65NO5
702.421	35.061	0.000926511	0	0.000926744	0	0.00115804	0	0.000926511	0.000926744	0.00115804	E. telmateia	0.00301129	0	Rhiz	0.00115804	Et: rhiz	531	252	162
708.26	9.475	0	0	0	0	0.000107276	0.000524761	0	0	0.000632037	E. telmateia	0.000107276	0.000524761	Stem	0.000524761	Et: stem	295	15	396
708.444	29.839	0	0	0	0	0	0.000585382	0	0	0.000585382	E. telmateia	0	0.000585382	Stem	0.000585382	Et: stem	208	122	428
708.535	33.717	0.000112927	0.00343952	0.00010114	0.00277853	0.000201674	0.00305287	0.00355245	0.00287967	0.00325454	E. arvense	0.000415742	0.00927092	Stem	0.00343952	Ea: stem	124	164	252
710.392	37.968	0.0014773	0.00117591	0.00327225	0.00137487	0.000918255	0.00120993	0.0026532	0.00464712	0.00212818	E. hyemale	0.0056678	0.00376071	Rhiz	0.00327225	Eh: rhiz	292	529	408
710.455	35.879	0.00247929	0.00120185	0.00222534	0.00131988	0.00166911	0.00132482	0.00368114	0.00354523	0.00299393	E. arvense	0.00637375	0.00384655	Rhiz	0.00247929	Ea: rhiz	374	467	240
712.148	7.86	0	0.00132495	0	0	0	0	0.00132495	0	0	E. arvense	0	0.00132495	Stem	0.00132495	Ea: stem	185	417	31
712.438	27.864	0	0	0	0	0	0.00329268	0	0	0.00329268	E. telmateia	0	0.00329268	Stem	0.00329268	Et: stem	216	127	426
712.563	35.428	0	0.00057102	0	0.00054973	0	0.000738291	0.00057102	0.00054973	0.000738291	E. telmateia	0	0.00185904	Stem	0.000738291	Et: stem	40	320	317
713.495	35.675	0.00665673	0.00449037	0.00559488	0.00432131	0.0210354	0.00610645	0.0111471	0.0099162	0.0271418	E. telmateia	0.033287	0.0149181	Rhiz	0.0210354	Et: rhiz	360	28	168	C41H67N3O7
713.499	37.598	0.00416289	0.00198021	0.00269298	0.00306146	0.00675607	0.00320141	0.0061431	0.00575444	0.00995748	E. telmateia	0.0136119	0.00824309	Rhiz	0.00675607	Et: rhiz	345	32	434
718.463	32.27	0	0.00135354	0	0.000764392	0	0.00168463	0.00135354	0.000764392	0.00168463	E. telmateia	0	0.00380256	Stem	0.00168463	Et: stem	12	308	301	C41H66O10
722.462	34.574	0	0.00236027	0	0.00229056	0	0.00263925	0.00236027	0.00229056	0.00263925	E. telmateia	0	0.00729007	Stem	0.00263925	Et: stem	38	328	318	C40H66O11
723.527	31.492	0	0.000768755	0.000164082	0.0012345	0.00127713	0.00196553	0.000768755	0.00139858	0.00324266	E. telmateia	0.00144122	0.00396878	Stem	0.00196553	Et: stem	150	173	406
723.563	34.503	0.0056436	0.000583751	0	0	0.0033409	0.00090408	0.00622735	0	0.00424498	E. arvense	0.0089845	0.00148783	Rhiz	0.0056436	Ea: rhiz	321	62	42
725.462	35.083	0.000571643	0.00104771	0.00073811	0.00106079	0.000719511	0.00101198	0.00161935	0.0017989	0.00173149	E. hyemale	0.00202926	0.00312047	Stem	0.00106079	Eh: stem	88	359	302
728.433	25.907	0	0	0	0	0	0.00039348	0	0	0.00039348	E. telmateia	0	0.00039348	Stem	0.00039348	Et: stem	218	128	421
728.485	33.701	0	0.00732307	0	0.00426427	0	0.00565966	0.00732307	0.00426427	0.00565966	E. arvense	0	0.017247	Stem	0.00732307	Ea: stem	15	331	288	C43H68O9
729.167	7.571	0.000441489	0	9.20979e-05	0	0.000244987	0	0.000441489	9.20979e-05	0.000244987	E. arvense	0.000778574	0	Rhiz	0.000441489	Ea: rhiz	529	244	146
736.565	35.021	0.000786866	0.00170062	0.000931521	0.00180426	0.000882541	0.00168417	0.00248748	0.00273578	0.00256671	E. hyemale	0.00260093	0.00518905	Stem	0.00180426	Eh: stem	84	369	321
737.497	34.772	0.00366313	0.0059494	0.00332627	0.00542839	0.0129701	0.00532185	0.00961253	0.00875466	0.0182919	E. telmateia	0.0199595	0.0166996	Rhiz	0.0129701	Et: rhiz	227	89	141	C43H67N3O7
740.214	10.424	0	0	0	0	3.70924e-05	0.00234941	0	0	0.00238651	E. telmateia	3.70924e-05	0.00234941	Stem	0.00234941	Et: stem	276	22	405	C40H36O14
742.452	35.06	0.00054444	0	0.00066977	0	0.000702677	0	0.00054444	0.00066977	0.000702677	E. telmateia	0.00191689	0	Rhiz	0.000702677	Et: rhiz	530	258	167
746.462	35.515	0	0.000720799	0	0.00078567	0	0.000903149	0.000720799	0.00078567	0.000903149	E. telmateia	0	0.00240962	Stem	0.000903149	Et: stem	43	325	330	C42H66O11
747.465	29.135	5.49999e-05	0.000420879	5.23504e-05	0.000375274	0.000487903	0.000616823	0.000475879	0.000427624	0.00110473	E. telmateia	0.000595253	0.00141298	Stem	0.000616823	Et: stem	105	94	244
748.512	34.559	0.00137372	0.0448014	0.000627723	0.0310777	0.00230454	0.0471673	0.0461751	0.0317054	0.0494718	E. telmateia	0.00430598	0.123046	Stem	0.0471673	Et: stem	66	234	242	C43H72O10
748.743	34.539	0	0.00229368	0	0.00144027	0	0.00240269	0.00229368	0.00144027	0.00240269	E. telmateia	0	0.00613664	Stem	0.00240269	Et: stem	21	318	296	C53H96O
750.523	30.843	0	0.000111127	0	6.16442e-05	0	0.000774481	0.000111127	6.16442e-05	0.000774481	E. telmateia	0	0.000947252	Stem	0.000774481	Et: stem	60	280	335
750.526	32.915	0	0.0012964	0	0.0012123	0	0.00101388	0.0012964	0.0012123	0.00101388	E. arvense	0	0.00352257	Stem	0.0012964	Ea: stem	35	347	312
751.491	32.881	0.00159657	0.000298701	0.000646191	0.000596705	0.00225541	0.000904867	0.00189527	0.0012429	0.00316028	E. telmateia	0.00449817	0.00180027	Rhiz	0.00225541	Et: rhiz	427	45	417
756.259	10.059	0	0.000254071	9.36955e-05	0.000928683	0	0.000257039	0.000254071	0.00102238	0.000257039	E. hyemale	9.36955e-05	0.00143979	Stem	0.000928683	Eh: stem	120	469	413
761.483	31.476	0.000101046	0.000673139	0.00015525	0.00150654	0.00120697	0.00219614	0.000774184	0.00166179	0.00340311	E. telmateia	0.00146326	0.00437582	Stem	0.00219614	Et: stem	117	106	416
762.452	29.312	0	0	0	0	0	0.001522	0	0	0.001522	E. telmateia	0	0.001522	Stem	0.001522	Et: stem	210	124	427
763.513	35.569	0.00373002	0.0038169	0.00344115	0.00384826	0.010584	0.00221839	0.00754692	0.00728941	0.0128024	E. telmateia	0.0177552	0.00988355	Rhiz	0.010584	Et: rhiz	332	136	112	C45H69N3O7
765.972	33.685	0	0.00153036	0	0.00115417	0	0.00122597	0.00153036	0.00115417	0.00122597	E. arvense	0	0.00391051	Stem	0.00153036	Ea: stem	27	343	304
770.238	10.067	3.79034e-05	0	0.000253991	0.000460025	2.12246e-05	0	3.79034e-05	0.000714015	2.12246e-05	E. hyemale	0.000313118	0.000460025	Stem	0.000460025	Eh: stem	442	449	476
772.205	4.983	0	0	0	0.0014445	0	0	0	0.0014445	0	E. hyemale	0	0.0014445	Stem	0.0014445	Eh: stem	251	442	508
776.129	35.006	0	0.000990077	0	0.000772415	0	0.000834151	0.000990077	0.000772415	0.000834151	E. arvense	0	0.00259664	Stem	0.000990077	Ea: stem	30	339	305
776.471	30.002	0	9.19851e-05	0	0	0	0.000284525	9.19851e-05	0	0.000284525	E. telmateia	0	0.00037651	Stem	0.000284525	Et: stem	115	187	70
778.254	8.244	0	0	0	0.000132828	0.000452622	0.000928663	0	0.000132828	0.00138128	E. telmateia	0.000452622	0.00106149	Stem	0.000928663	Et: stem	256	58	511
780.232	9.196	4.125e-05	0	0	0	0.00069829	0	4.125e-05	0	0.00069829	E. telmateia	0.00073954	0	Rhiz	0.00069829	Et: rhiz	447	83	118
790.52	31.816	0	0.00136794	0	0.000299856	0	0.00378965	0.00136794	0.000299856	0.00378965	E. telmateia	0	0.00545744	Stem	0.00378965	Et: stem	32	291	278
791.921	35.006	0	0.00171139	0	0.00124572	0	0.00138053	0.00171139	0.00124572	0.00138053	E. arvense	0	0.00433764	Stem	0.00171139	Ea: stem	28	340	297
792.5	31.229	0	9.84908e-05	0	0	0	0.00129835	9.84908e-05	0	0.00129835	E. telmateia	0	0.00139685	Stem	0.00129835	Et: stem	119	177	82
794.52	37.817	0.000492197	0.000542931	0.000498534	0.0010881	0.000563729	0.00132741	0.00103513	0.00158663	0.00189114	E. telmateia	0.00155446	0.00295844	Stem	0.00132741	Et: stem	104	230	481
796.314	14.171	0	0.00144993	0	0.000378494	0	7.92567e-05	0.00144993	0.000378494	7.92567e-05	E. arvense	0	0.00190768	Stem	0.00144993	Ea: stem	49	373	241
798.537	35.903	0.0242164	0.0116685	0.0229426	0.00767022	0.0175881	0.014545	0.0358849	0.0306129	0.0321331	E. arvense	0.0647471	0.0338837	Rhiz	0.0242164	Ea: rhiz	386	228	126	C47H74O10
805.639	37.595	0.0100931	0.00406664	0.00551935	0.00633171	0.0169472	0.00789213	0.0141597	0.0118511	0.0248393	E. telmateia	0.0325596	0.0182905	Rhiz	0.0169472	Et: rhiz	356	19	412	C48H87NO8
808.482	34.765	0.00117009	0.000262284	0.00127428	0.000694144	0.000301117	0.000329691	0.00143237	0.00196842	0.000630808	E. hyemale	0.00274549	0.00128612	Rhiz	0.00127428	Eh: rhiz	391	535	439
808.49	35.731	0.000450269	0.000410658	0.00130275	0.000490875	0.000186014	0.000334577	0.000860926	0.00179363	0.00052059	E. hyemale	0.00193904	0.00123611	Rhiz	0.00130275	Eh: rhiz	286	537	353
810.489	32.475	9.91493e-05	0.00131758	0	0.00031202	0	0.00249475	0.00141672	0.00031202	0.00249475	E. telmateia	9.91493e-05	0.00412434	Stem	0.00249475	Et: stem	107	375	157
812.183	13.182	0	0	0.00112017	0	0.00045735	1.27689e-05	0	0.00112017	0.000470119	E. hyemale	0.00157752	1.27689e-05	Rhiz	0.00112017	Eh: rhiz	414	142	415
814.49	33.74	0	0.000885076	0	0.000633362	0	0.000717516	0.000885076	0.000633362	0.000717516	E. arvense	0	0.00223595	Stem	0.000885076	Ea: stem	24	338	299
818.521	37.104	0.00425604	0.00728478	0.00694487	0.0146765	0.00307675	0.011085	0.0115408	0.0216214	0.0141618	E. hyemale	0.0142777	0.0330463	Stem	0.0146765	Eh: stem	137	457	435	C46H74O12
819.577	35.007	0	0.000480492	0	0.000520932	0	0.000489368	0.000480492	0.000520932	0.000489368	E. hyemale	0	0.00149079	Stem	0.000520932	Eh: stem	44	342	319
820.526	35.024	0.000423098	0.00148182	0.000781199	0.00131806	0.000606591	0.00131832	0.00190491	0.00209926	0.00192491	E. hyemale	0.00181089	0.00411819	Stem	0.00148182	Ea: stem	85	381	289	C53H72O7
820.535	37.979	0.00839813	0.00662367	0.0177952	0.00983284	0.00716617	0.00781455	0.0150218	0.0276281	0.0149807	E. hyemale	0.0333595	0.0242711	Rhiz	0.0177952	Eh: rhiz	277	515	473	C46H76O12
821.619	36.64	0.00117032	0.000189531	0.000327021	0.000764656	0.00296405	0.000703481	0.00135985	0.00109168	0.00366753	E. telmateia	0.00446138	0.00165767	Rhiz	0.00296405	Et: rhiz	379	30	448
822.541	35.692	0.00235932	0.0039754	0.00277704	0.00379931	0.00117405	0.00236871	0.00633472	0.00657635	0.00354276	E. hyemale	0.00631041	0.0101434	Stem	0.0039754	Ea: stem	134	506	204
823.65	37.595	0.0151574	0.00625694	0.00869763	0.00981313	0.0256785	0.0112815	0.0214144	0.0185108	0.03696	E. telmateia	0.0495336	0.0273516	Rhiz	0.0256785	Et: rhiz	362	23	414	C48H89NO9
830.466	32.528	0.000186735	0.000985102	0.000332349	0.000898688	0.000466701	0.000969994	0.00117184	0.00123104	0.00143669	E. telmateia	0.000985784	0.00285378	Stem	0.000985102	Ea: stem	79	241	331
830.466	33.317	0.000588357	0.000141985	0.000740469	0.000256983	0.000396804	0.000175313	0.000730342	0.000997452	0.000572117	E. hyemale	0.00172563	0.00057428	Rhiz	0.000740469	Eh: rhiz	446	435	404
832.204	7.284	0	3.78089e-05	0	0.0011867	0.00107552	0.00316002	3.78089e-05	0.0011867	0.00423554	E. telmateia	0.00107552	0.00438453	Stem	0.00316002	Et: stem	131	73	403	C38H40O21
832.509	35.753	0.00365958	0.00169905	0.00274069	0.00304901	0.00384648	0.00202303	0.00535863	0.0057897	0.0058695	E. telmateia	0.0102467	0.00677109	Rhiz	0.00384648	Et: rhiz	363	211	494
834.266	14.171	0	0.00114363	0	0.000565658	0	0.000122922	0.00114363	0.000565658	0.000122922	E. arvense	0	0.00183221	Stem	0.00114363	Ea: stem	48	370	259	C50H42O12
837.561	37.979	0.00591132	0.00481275	0.0131728	0.00713068	0.0050255	0.00568737	0.0107241	0.0203034	0.0107129	E. hyemale	0.0241096	0.0176308	Rhiz	0.0131728	Eh: rhiz	274	514	466	C47H75N5O8
842.255	3.853	0	0	0.00143954	0	0	0	0	0.00143954	0	E. hyemale	0.00143954	0	Rhiz	0.00143954	Eh: rhiz	424	491	379
842.517	37.979	0.0024257	0.00187024	0.00450174	0.00269879	0.00201973	0.00210148	0.00429594	0.00720053	0.00412121	E. hyemale	0.00894717	0.00667051	Rhiz	0.00450174	Eh: rhiz	271	522	464	C43H74N2O14
844.358	15.597	0	0.00141841	0	0.000730432	0	8.90632e-05	0.00141841	0.000730432	8.90632e-05	E. arvense	0	0.0022379	Stem	0.00141841	Ea: stem	54	378	254	C49H52N2O11
844.359	15.014	0	0.00107354	0	0.000545155	0	7.25105e-05	0.00107354	0.000545155	7.25105e-05	E. arvense	0	0.0016912	Stem	0.00107354	Ea: stem	53	377	253	C49H52N2O11
846.184	10.052	0.00021927	0	5.63867e-05	0	0.00138042	0	0.00021927	5.63867e-05	0.00138042	E. telmateia	0.00165608	0	Rhiz	0.00138042	Et: rhiz	522	201	147
848.199	6.06	0	8.07217e-05	0	0.00334955	0.00116208	0.00350787	8.07217e-05	0.00334955	0.00466995	E. telmateia	0.00116208	0.00693814	Stem	0.00350787	Et: stem	126	87	402
848.507	33.949	0.000255785	0.000356168	0.000364662	0.000744077	0.000276034	0.000524528	0.000611953	0.00110874	0.000800562	E. hyemale	0.000896481	0.00162477	Stem	0.000744077	Eh: stem	100	392	469	C43H76O16
854.161	9.965	0.000994069	0	0.00219874	0	0.00198223	0	0.000994069	0.00219874	0.00198223	E. hyemale	0.00517504	0	Rhiz	0.00219874	Eh: rhiz	525	256	172
870.287	7.214	0.000139045	0	0.00160176	0	0	0	0.000139045	0.00160176	0	E. hyemale	0.0017408	0	Rhiz	0.00160176	Eh: rhiz	471	507	229
880.183	7.1	0	0	0	0	0	0.000656755	0	0	0.000656755	E. telmateia	0	0.000656755	Stem	0.000656755	Et: stem	207	118	430
882.315	15.606	0	0.0012067	0	0.000568276	0	8.14674e-05	0.0012067	0.000568276	8.14674e-05	E. arvense	0	0.00185644	Stem	0.0012067	Ea: stem	51	374	251	C54H46N2O10
886.15	8.41	0.00275513	0	0.00313451	0.000591032	0.00394615	0.000350331	0.00275513	0.00372554	0.00429648	E. telmateia	0.00983579	0.000941363	Rhiz	0.00394615	Et: rhiz	441	193	526
888.54	33.949	0.000499643	0.000614465	0.000592799	0.00115491	0.000478275	0.000909221	0.00111411	0.00174771	0.0013875	E. hyemale	0.00157072	0.0026786	Stem	0.00115491	Eh: stem	95	389	460	C46H80O16
889.526	34.188	0.000674949	0	0.000480894	0	0.000187444	0	0.000674949	0.000480894	0.000187444	E. arvense	0.00134329	0	Rhiz	0.000674949	Ea: rhiz	544	284	160	C47H75N3O13
894.568	35.006	0	0.000773177	0	0.000602141	0	0.000675755	0.000773177	0.000602141	0.000675755	E. arvense	0	0.00205107	Stem	0.000773177	Ea: stem	29	336	308
902.124	8.385	0.000488659	0	0.000670958	9.7009e-05	0.000910512	0.000165641	0.000488659	0.000767967	0.00107615	E. telmateia	0.00207013	0.00026265	Rhiz	0.000910512	Et: rhiz	443	166	456
908.545	33.685	0	0.000374137	0	0.000201633	0	0.000282669	0.000374137	0.000201633	0.000282669	E. arvense	0	0.000858439	Stem	0.000374137	Ea: stem	9	327	285
909.805	31.138	0	0.000233666	0	0.000125327	0	0.000112459	0.000233666	0.000125327	0.000112459	E. arvense	0	0.000471452	Stem	0.000233666	Ea: stem	16	352	269
910.998	31.148	0	0.000398544	0	0.000242427	0	0.000204531	0.000398544	0.000242427	0.000204531	E. arvense	0	0.000845502	Stem	0.000398544	Ea: stem	23	353	273
914.124	10.302	0.0022759	0	0	0	0.00160707	0	0.0022759	0	0.00160707	E. arvense	0.00388297	0	Rhiz	0.0022759	Ea: rhiz	456	108	108
914.182	10.964	0.0032833	0	0.00301998	0	0.000177091	0	0.0032833	0.00301998	0.000177091	E. arvense	0.00648037	0	Rhiz	0.0032833	Ea: rhiz	520	387	175
934.557	31.942	0	0.000727796	0	0.000668416	0	0.00181204	0.000727796	0.000668416	0.00181204	E. telmateia	0	0.00320825	Stem	0.00181204	Et: stem	46	301	334	C58H78O10
936.185	9.9	0	0	0	0.000422536	0	0	0	0.000422536	0	E. hyemale	0	0.000422536	Stem	0.000422536	Eh: stem	243	438	510
938.85	33.31	0.000305346	8.06842e-05	0.000422894	0.000152514	9.80895e-05	0.000132803	0.00038603	0.000575408	0.000230892	E. hyemale	0.000826329	0.000366001	Rhiz	0.000422894	Eh: rhiz	365	391	329
942.623	35.48	0.00174069	0.000454959	0.00178402	0.000201864	0.00094391	0.000262222	0.00219564	0.00198589	0.00120613	E. arvense	0.00446862	0.000919045	Rhiz	0.00178402	Eh: rhiz	503	420	61
964.605	34.069	0.000409013	0	0.000918305	0	0.000157446	0	0.000409013	0.000918305	0.000157446	E. hyemale	0.00148476	0	Rhiz	0.000918305	Eh: rhiz	535	295	174
978.56	34.199	0.00132237	0.000153817	0.00117525	0.000175105	0.000365372	0.000191948	0.00147618	0.00135035	0.00055732	E. arvense	0.00286299	0.00052087	Rhiz	0.00132237	Ea: rhiz	409	310	93
1116.15	11.272	0	0.000653611	0	0	0	0	0.000653611	0	0	E. arvense	0	0.000653611	Stem	0.000653611	Ea: stem	186	418	30
1166.27	6.001	0	0	0	0.00185392	0	0	0	0.00185392	0	E. hyemale	0	0.00185392	Stem	0.00185392	Eh: stem	244	443	506

## Sheet: MFs+PtD
BML		platform:	LC-MS/MS	extract:	MeOH																	Measured					Can be changed/edited	Can be changed/edited	Can be changed/edited	Can be changed/edited
Accurate Mass - Time Tag	Code	Monoisotopic Mass (Measured)	RT	Monoisotopic Mass (Calculated)	Monoisotopic Mass (Measured/Calculated)	Average Δppm	Molecular Formula	Most Abundant		[M+H]+ m/z		[M+NH4]+ m/z		[M+Na]+ m/z		[M+K]+ m/z	Max. Mass	Min. Mass	Alt.	Alt. Mono. Mass	Alt. Molecular Formula	Max. Conc. (Profinder)	Max. Area (Profinder)	Max. Area (Sample)	N=	N=	Tentative Annotations	Chemical Class from PubChem/ChemSpider/Wikipedia/ChEBI	References; Further Evidence	Notes
	ppm	102.046	1.711	102.047	102.0465/102.0470	-0.55	C8H6	[M+NH4]+		103.054		120.081					102.047	102.047				0	0	Ea-R	16	16
BML-LC-MS/MS-MeOH-3.67-113.0840		113.084	3.672	113.084	113.0840/113.0841	-0.931667	C6H11NO	[M+H]+		114.091							113.084	113.084				0.00409472	3.57986e+06	Et-S	6	6
	ppm	114.047	2.529														0	0				0	0	Ea-R	0	0
	NaN	118.042	3.49														0	0				0	0	Ea-R	0	0
BML-LC-MS/MS-MeOH-7.26-134.0314		134.031	7.261	134.037	134.0314/134.0368	0.47	C8H6O2	[M+H]+		135.044							134.037	134.037				0.00183839	2.87935e+06	Et-S	2	2
BML-LC-MS/MS-MeOH-4.64-134.0365		134.036	4.644														0	0				0.00182148	3.071e+06	Ea-S	0	0
BML-LC-MS/MS-MeOH-7.27-140.0497		140.05	7.265														0	0				0.00521727	8.17147e+06	Et-S	0	0
BML-LC-MS/MS-MeOH-2.53-141.0569		141.057	2.526														0	0				0.00106798	1.7946e+06	Ea-S	0	0
	NaN	145.005	7.267														0	0				0	0	Ea-R	0	0
	ppm	145.053	2.523	145.053	145.0532/145.0528	0.7	C9H7NO	[M+H]+		146.06							145.053	145.053				0	0	Ea-R	1	1
BML-LC-MS/MS-MeOH-1.71-148.0521		148.052	1.71	148.052	148.0521/148.0524	-2.29	C9H8O2	[M+NH4]+		149.059		166.087					148.052	148.052				0.0170844	1.85243e+07	Ea-R	5	5	Cinnamic acid	phenolic acid	(3,4)	Rt seems very low for phenolic acid
	ppm	164.048	1.332														0	0				0	0	Ea-R	0	0
BML-LC-MS/MS-MeOH-20.47-166.0620		166.062	20.468	166.063	166.0620/166.0630	-3.06833	C9H10O3	[M+H]+		167.071							166.063	166.063				0.00368067	3.22356e+06	Et-R	6	6
BML-LC-MS/MS-MeOH-4.54-176.0469		176.047	4.537	176.047	176.0469/176.0473	1.6175	C10H8O3	[M+H]+		177.054							176.047	176.047				0.00785476	9.13474e+06	Et-R	4	4
BML-LC-MS/MS-MeOH-9.00-178.0633		178.063	9.001														0	0				0.00161631	2.12281e+06	Eh-R	0	0
	ppm	179.082	8.324														0	0				0	0	Ea-R	0	0
	ppm	185.107	1.937														0	0				0	0	Ea-R	0	0
	dupl.	187.063	2.517														0	0				0	0	Ea-R	0	0
BML-LC-MS/MS-MeOH-2.53-187.0632		187.063	2.53	187.063	187.0632/187.0633	0.074	C11H9NO2	[M+H]+		188.071		205.097					187.063	187.063				0.0137567	2.31163e+07	Ea-S	10	10
BML-LC-MS/MS-MeOH-3.88-187.0634		187.063	3.883	187.063	187.0634/187.0633	0.435	C11H9NO2	[M+H]+		188.071							187.063	187.063				0.00164924	1.71199e+06	Ea-R	2	2
BML-LC-MS/MS-MeOH-7.75-194.0580		194.058	7.753														0	0				0.002005	2.17399e+06	Ea-R	0	0
BML-LC-MS/MS-MeOH-5.88-201.1154		201.115	5.883	201.115	201.1154/201.1154	0.133333	C13H15NO	[M+NH4]+		202.123		219.149					201.115	201.115				0.0034914	3.52693e+06	Et-R	6	6
	ppm	206.129	9.522														0	0				0	0	Ea-R	0	0
BML-LC-MS/MS-MeOH-21.74-209.1778		209.178	21.739														0	0				0.000823256	870984	Et-R	0	0
BML-LC-MS/MS-MeOH-2.69-210.0143		210.014	2.692														0	0				0.00186235	3.0638e+06	Et-S	0	0
BML-LC-MS/MS-MeOH-21.27-212.1415		212.142	21.271	212.141	212.1415/212.1412	0.603333	C12H20O3	[M+H]+		213.148				235.131			212.141	212.141				0.00123401	2.3266e+06	Et-S	3	3	Traumatin	monounsaturated fatty acid	(3)
	ppm	216.042	4.859	216.042	216.0416/216.0423	-0.386667	C12H8O4	[M+H]+		217.05							216.042	216.042				0	0	Ea-R	3	3
BML-LC-MS/MS-MeOH-12.34-216.0427		216.043	12.344	216.042	216.0427/216.0423	1.12	C12H8O4	[M+H]+		217.049							216.042	216.042				0.000902964	937319	Ea-R	1	1
	ppm	216.146	3.303														0	0				0	0	Ea-R	0	0
BML-LC-MS/MS-MeOH-3.49-217.1111		217.111	3.489	217.11	217.1111/217.1103	2.12	C13H15NO2	[M+NH4]+				235.144					217.11	217.11				0.0452929	4.74328e+07	Et-R	5	5
BML-LC-MS/MS-MeOH-13.26-218.0585		218.059	13.258	218.058	218.0585/218.0579	2.24	C12H10O4	[M+H]+		219.065							218.058	218.058				0.00337767	3.19651e+06	Ea-R	1	1
BML-LC-MS/MS-MeOH-8.20-218.0940		218.094	8.201														0	0				0.000375762	592482	Eh-S	0	0
BML-LC-MS/MS-MeOH-11.27-218.0942		218.094	11.274														0	0				0.000601749	790318	Eh-R	0	0
	NaN	218.142	5.876	218.142	218.1421/218.1419	-1.578	C13H18N2O	[M+H]+		219.149							218.142	218.142				0	0	Ea-R	5	5
BML-LC-MS/MS-MeOH-2.28-219.1107		219.111	2.283														0	0				0.0014477	2.65995e+06	Et-S	0	0
BML-LC-MS/MS-MeOH-7.60-220.1098		220.11	7.602														0	0				0.000989533	1.10456e+06	Et-R	0	0
BML-LC-MS/MS-MeOH-3.85-222.0891		222.089	3.851	222.089	222.0891/222.0892	1.995	C12H14O4	[M+H]+		223.097							222.089	222.089				0.00127755	1.54224e+06	Eh-R	2	2				plasticizer
	ppm	224.138	11.763														0	0				0	0	Ea-R	0	0
	ppm	226.155	10.777														0	0				0	0	Ea-R	0	0
	ppm	226.156	8.275														0	0				0	0	Ea-R	0	0
BML-LC-MS/MS-MeOH-1.34-228.1464		228.146	1.341	228.147	228.1464/228.1474	0.706667	C11H20N2O3	[M+H]+		229.155							228.147	228.147				0.00216422	3.09702e+06	Eh-S	3	3
BML-LC-MS/MS-MeOH-19.36-229.2406		229.241	19.359														0	0				0.00115065	1.38905e+06	Eh-R	0	0
	NaN	231.024	8.39														0	0				0	0	Ea-R	0	0
BML-LC-MS/MS-MeOH-2.58-231.0885		231.089	2.575	231.089	231.0885/231.0895	-0.918	C13H13NO3	[M+H]+		232.46							231.997	231.089	X	231.997	C6H4N2O8	0.00925022	9.84215e+06	Et-R	5	5				in stem w/ higher iso score
BML-LC-MS/MS-MeOH-5.88-232.0360		232.036	5.884														0	0				0.00477769	6.27486e+06	Eh-R	0	0
BML-LC-MS/MS-MeOH-10.31-232.0372		232.037	10.31	232.037	232.0372/232.0372	0.385	C12H8O5	[M+H]+		233.045							232.037	232.037				0.00153127	1.58953e+06	Ea-R	2	2	8-Hydroxybergapten	coumarin	(3)
BML-LC-MS/MS-MeOH-6.83-232.0724		232.072	6.831	232.074	232.0724/232.0736	-3.75	C13H12O4	[M+H]+		233.082							232.074	232.074				0.00428955	5.63376e+06	Eh-R	1	1
BML-LC-MS/MS-MeOH-12.45-232.1453		232.145	12.447	232.146	232.1453/232.1463	1.12	C15H20O2	[M+H]+		233.153							232.146	232.146				0.000461089	744752	Ea-S	4	4	Sesquiterpenoid	sesquiterpenoid	(3)
BML-LC-MS/MS-MeOH-22.16-232.2036		232.204	22.159														0	0				0.000731372	816390	Et-R	0	0
	NaN	234.136	3.507														0	0				0	0	Ea-R	0	0
	ppm	236.069	10.436	236.069	236.0687/236.0685	-2.02	C12H12O5	[M+Na]+						259.058			236.069	236.069				0	0	Ea-R	1	1
	ppm	236.104	7.214	236.105	236.1037/236.1049	-1.91	C13H16O4	[M+H]+		237.113							236.105	236.105				0	0	Ea-R	1	1
BML-LC-MS/MS-MeOH-4.82-238.0842		238.084	4.824	238.084	238.0842/238.0841	-0.71	C12H14O5	[M+H]+		239.092							238.084	238.084				0.00812616	7.97273e+06	Et-R	2	2
	ppm	238.107	1.328														0	0				0	0	Ea-R	0	0
	ppm	238.13	1.339														0	0				0	0	Ea-R	0	0
BML-LC-MS/MS-MeOH-1.37-240.1476		240.148	1.367	240.147	240.1476/240.1474	-0.365	C12H20N2O3	[M+H]+		241.155							240.147	240.147				0.00132312	1.88227e+06	Eh-S	2	2
BML-LC-MS/MS-MeOH-13.26-246.0532		246.053	13.258	246.053	246.0532/246.0528	-1.495	C13H10O5	[M+H]+		247.06							246.053	246.053				0.00207379	1.96098e+06	Ea-R	2	2
BML-LC-MS/MS-MeOH-8.14-246.0533		246.053	8.136														0	0				0.0017707	2.03682e+06	Et-R	0	0
BML-LC-MS/MS-MeOH-23.83-246.2187		246.219	23.83	246.22	246.2187/246.2195	1.78	C14H30O3	[M+Na]+						269.209			246.22	246.22				0.00181384	1.96199e+06	Et-R	1	1
BML-LC-MS/MS-MeOH-4.53-247.1208		247.121	4.529														0	0				0.0161041	1.99162e+07	Et-R	0	0
	ppm	248.033	7.523														0	0				0	0	Ea-R	0	0
BML-LC-MS/MS-MeOH-4.85-248.0683		248.068	4.853	248.069	248.0683/248.0685	-1.17333	C13H12O5	[M+H]+		249.076							248.069	248.069				0.0116863	1.53484e+07	Eh-R	3	3
	ppm	248.139	13.261	248.141	248.1395/248.1412	-0.355	C15H20O3	[M+H]+		249.149							248.141	248.141				0	0	Ea-R	2	2
BML-LC-MS/MS-MeOH-8.37-248.1413		248.141	8.372	248.141	248.1413/248.1412	-0.81	C15H20O3	[M+H]+		249.149							248.141	248.141				0.00058648	947285	Ea-S	2	2
	ppm	250.085	10.544	250.084	250.0847/250.0841	-1.78	C13H14O5	[M+Na]+						273.074			250.084	250.084				0	0	Ea-R	1	1
BML-LC-MS/MS-MeOH-13.68-250.0865		250.087	13.681														0	0				0.00892773	1.17254e+07	Eh-R	0	0
	ppm	250.132	2.57	250.132	250.1318/250.1317	-2.09667	C13H18N2O3	[M+H]+		251.14							250.132	250.132				0	0	Ea-R	9	9	Caffeoylputrescine	phenolic acid conjugate	(3)
	ppm	250.192	25.99														0	0				0	0	Ea-R	0	0
	NaN	252.065	4.869														0	0				0	0	Ea-R	0	0
	NaN	252.1	8.532														0	0				0	0	Ea-R	0	0
BML-LC-MS/MS-MeOH-7.79-252.1003		252.1	7.792	252.01	252.1003/252.0098	3.78	C13H16O5	[M+H]+		253.108							252.01	252.01				0.000783248	849264	Ea-R	1	1
BML-LC-MS/MS-MeOH-29.39-255.2558		255.256	29.39														0	0				0.00106363	1.66558e+06	Et-S	0	0
BML-LC-MS/MS-MeOH-22.04-257.2719		257.272	22.043														0	0				0.00173809	1.99224e+06	Eh-R	0	0
BML-LC-MS/MS-MeOH-18.06-260.0152		260.015	18.063														0	0				0.000599305	525334	Et-R	0	0
	NaN	260.032	5.879														0	0				0	0	Ea-R	0	0
BML-LC-MS/MS-MeOH-25.39-260.2341		260.234	25.393														0	0				0.00139421	1.42825e+06	Et-R	0	0
BML-LC-MS/MS-MeOH-27.77-262.2288		262.229	27.768														0	0				0.000589298	557242	Ea-R	0	0
BML-LC-MS/MS-MeOH-11.63-264.1353		264.135	11.634	264.136	264.1353/264.1362	0.553333	C15H20O4	[M+Na]+						287.125			264.136	264.136				0.000311058	516981	Ea-S	3	3	Sesquiterpenoid	sesquiterpenoid	(3)
BML-LC-MS/MS-MeOH-4.53-264.1465		264.147	4.529	264.147	264.1465/264.1474	-1.34333	C14H20N2O3	[M+H]+		265.155				287.137			264.147	264.147				0.0178425	2.1408e+07	Et-R	9	9	Feruloylputrescine	phenolic acid conjugate	(3)
	NaN	264.147	3.156														0	0				0	0	Ea-R	0	0
BML-LC-MS/MS-MeOH-8.66-266.0797		266.08	8.655	266.079	266.0797/266.0790	-3.78333	C13H14O6	[M+Na]+		267.087				289.069			266.079	266.079				0.0043531	4.52604e+06	Ea-R	3	3
BML-LC-MS/MS-MeOH-1.47-266.0994		266.099	1.472														0	0				0.000855719	1.42644e+06	Ea-S	0	0
BML-LC-MS/MS-MeOH-11.51-266.1133		266.113	11.513	266.114	266.1133/266.1141	2.52167	C12H16N3O4	[M+H]+		267.121							266.114	266.114				0.00175776	3.12133e+06	Et-S	6	6
	ppm	266.151	8.363	266.152	266.1513/266.1518	-2.015	C15H22O4	[M+H]+		267.16							266.152	266.152				0	0	Ea-R	2	2
BML-LC-MS/MS-MeOH-1.75-267.0963		267.096	1.745	267.097	267.0963/267.0968	-1.73	C10H13N5O4	[M+H]+		268.104							267.097	267.097				0.00661167	1.08207e+07	Et-S	4	4
BML-LC-MS/MS-MeOH-12.45-268.1678		268.168	12.451	268.168	268.1678/268.1675	-1.47	C15H24O4	[M+H]+		269.175							268.168	268.168				0.00645583	1.07296e+07	Ea-S	2	2	Sesquiterpenoid	sesquiterpenoid	(3)
	ppm	270.143	10.402														0	0				0	0	Ea-R	0	0
BML-LC-MS/MS-MeOH-33.89-270.2556		270.256	33.893	270.256	270.2556/270.2559	0.338	C17H34O2	[M+H]+		271.263							270.256	270.256				0.00122421	1.19599e+06	Ea-R	5	5
BML-LC-MS/MS-MeOH-17.82-273.2667		273.267	17.822														0	0				0.00175442	1.77447e+06	Eh-S	0	0
	ppm	274.048	10.304														0	0				0	0	Ea-R	0	0
	ppm	275.096	1.379														0	0				0	0	Ea-R	0	0
BML-LC-MS/MS-MeOH-6.82-276.0637		276.064	6.82	276.063	276.0637/276.0634	-2.88	C14H12O6	[M+Na]+						299.054			276.063	276.063				0.00556696	7.31147e+06	Eh-R	1	1
BML-LC-MS/MS-MeOH-12.33-276.0642		276.064	12.328	276.063	276.0642/276.0634	-2.70833	C14H12O6	[M+H]+		277.071							276.063	276.063				0.0270697	2.80996e+07	Ea-R	6	6
BML-LC-MS/MS-MeOH-23.74-276.2076		276.208	23.739														0	0				0.00212001	2.93674e+06	Eh-S	0	0
BML-LC-MS/MS-MeOH-28.35-278.2243		278.224	28.352	278.225	278.2243/278.2246	-0.025	C18H30O2	[M+H]+		279.232							278.225	278.225				0.0143092	1.98218e+07	Eh-S	2	2	Linolenic acid	polyunsaturated fatty acid	(2) (Cheng et al., 2012)
BML-LC-MS/MS-MeOH-18.06-279.0594		279.059	18.064														0	0				0.000907649	822934	Ea-S	0	0
	ppm	280.095	11.71														0	0				0	0	Ea-R	0	0
	NaN	280.115	1.971														0	0				0	0	Ea-R	0	0
BML-LC-MS/MS-MeOH-29.53-280.2396		280.24	29.533														0	0				0.0020936	2.90016e+06	Eh-S	0	0
	NaN	282.152	5.164														0	0				0	0	Ea-R	0	0
BML-LC-MS/MS-MeOH-31.96-283.2873		283.287	31.964	283.288	283.2873/283.2875	1.525	C18H37NO	[M+H]+		284.295							283.288	283.288				0.00112423	1.69569e+06	Et-S	2	2
BML-LC-MS/MS-MeOH-14.39-284.0691		284.069	14.389														0	0				0.00091172	1.47261e+06	Ea-S	0	0
BML-LC-MS/MS-MeOH-6.56-284.1280		284.128	6.563														0	0				0.00323836	3.0622e+06	Ea-R	0	0
	ppm	284.163	8.37	284.162	284.1631/284.1624	-1.454	C15H24O5	[M+Na]+		285.17				307.152			284.162	284.162				0	0	Ea-R	5	5
BML-LC-MS/MS-MeOH-28.31-284.2822		284.282	28.306														0	0				0.00134936	2.0426e+06	Et-S	0	0
BML-LC-MS/MS-MeOH-2.07-285.1362		285.136	2.072														0	0				0.00576136	7.98091e+06	Eh-S	0	0
BML-LC-MS/MS-MeOH-16.24-286.0480		286.048	16.24														0	0				0.0061627	9.65225e+06	Et-S	0	0
BML-LC-MS/MS-MeOH-13.26-288.0629		288.063	13.258	288.063	288.0629/288.0634	-1.395	C15H12O6	[M+H]+		289.067							288.063	288.063				0.00194905	1.84303e+06	Ea-R	2	2
BML-LC-MS/MS-MeOH-29.72-288.2451		288.245	29.724														0	0				0.00124168	1.29947e+06	Ea-R	0	0
	NaN	289.082	2.805														0	0				0	0	Ea-R	0	0
BML-LC-MS/MS-MeOH-15.83-290.0802		290.08	15.828														0	0				0.000759559	883921	Eh-R	0	0
	ppm	290.184	15.556														0	0				0	0	Ea-R	0	0
	ppm	290.187	14.684														0	0				0	0	Ea-R	0	0
	ppm	291.075	6.976														0	0				0	0	Ea-R	0	0
BML-LC-MS/MS-MeOH-4.85-292.0580		292.058	4.852	292.058	292.0580/292.0583	-0.706667	C14H12O7	[M+H]+		293.066				315.048			292.058	292.058				0.0158775	2.0853e+07	Eh-R	3	3
	ppm	292.058	5.887	292.058	292.0584/292.0583	-3.62	C14H12O7	[M+H]+		293.067							292.058	292.058				0	0	Ea-R	1	1
BML-LC-MS/MS-MeOH-10.27-292.0588		292.059	10.266	292.058	292.0588/292.0583	-1.89091	C14H12O7	[M+H]+		293.066							292.058	292.058				0.0629785	6.53746e+07	Ea-R	11	11
BML-LC-MS/MS-MeOH-3.58-292.1520		292.152	3.575														0	0				0.0017326	3.50355e+06	Et-S	0	0
BML-LC-MS/MS-MeOH-31.90-292.2398		292.24	31.904	292.24	292.2398/292.2402	0.91	C19H32O2	[M+H]+		293.247							292.24	292.24				0.00169318	1.60108e+06	Ea-R	4	4
BML-LC-MS/MS-MeOH-28.36-294.1925		294.192	28.355														0	0				0.00186654	2.58563e+06	Eh-S	0	0
BML-LC-MS/MS-MeOH-33.09-294.2553		294.255	33.088	294.256	294.2553/294.2559	1.61333	C19H34O2	[M+H]+		295.263							294.256	294.256				0.000599617	627524	Ea-R	3	3
BML-LC-MS/MS-MeOH-7.25-296.0531		296.053	7.251														0	0				0.00251288	3.93576e+06	Et-S	0	0
	ppm	296.11	1.42														0	0				0	0	Ea-R	0	0
	ppm	297.265	20.272														0	0				0	0	Ea-R	0	0
BML-LC-MS/MS-MeOH-10.09-298.1421		298.142	10.092	298.142	298.1421/298.1416	-0.51	C15H22O6	[M+Na]+				316.175		321.131			298.142	298.142				0.00071312	1.18662e+06	Ea-S	3	3
BML-LC-MS/MS-MeOH-21.34-299.2809		299.281	21.338	299.282	299.2809/299.2824	1.425	C18H37NO2	[M+H]+		300.29							299.282	299.282				0.00842492	1.16706e+07	Eh-S	2	2	Sphingosine	sphingolipid	(3)
BML-LC-MS/MS-MeOH-4.39-300.1405		300.14	4.388														0	0				0.00106667	1.77281e+06	Ea-S	0	0
BML-LC-MS/MS-MeOH-5.13-300.1576		300.158	5.13	300.157	300.1576/300.1573	-0.65	C15H24O6	[M+Na]+						323.147			300.157	300.157				0.002418	3.90556e+06	Ea-S	2	2
	NaN	300.158	3.699														0	0				0	0	Ea-R	0	0
BML-LC-MS/MS-MeOH-4.64-301.1171		301.117	4.641														0	0				0.000993897	1.62723e+06	Et-S	0	0
	ppm	302.046	11.739														0	0				0	0	Ea-R	0	0
	NaN	306.075	13.263														0	0				0	0	Ea-R	0	0
	dupl.	306.076	13.264														0	0				0	0	Ea-R	0	0
BML-LC-MS/MS-MeOH-13.27-306.0757		306.076	13.267	306.074	306.0757/306.0740	-2.48429	C15H14O7	[M+H]+		307.082				329.064			306.074	306.074				0.0981051	9.27684e+07	Ea-R	21	21
	ppm	307.188	1.398														0	0				0	0	Ea-R	0	0
	ppm	308.089	6.805	308.09	308.0888/308.0896	-2.42	C15H16O7	[M+Na]+						331.08			308.09	308.09				0	0	Ea-R	2	2
BML-LC-MS/MS-MeOH-29.09-308.2368		308.237	29.093														0	0				0.000921871	964777	Ea-R	0	0
	ppm	310.068	10.19	310.069	310.0679/310.0689	-2.42	C14H14O8	[M+Na]+						333.059			310.069	310.069				0	0	Ea-R	2	2
	ppm	310.069	10.191														0	0				0	0	Ea-R	0	0
BML-LC-MS/MS-MeOH-10.64-310.1246		310.125	10.64	310.12	310.1246/310.1205	-0.55	C19H18O4	[M+H]+		311.128							310.12	310.12				0.000354351	534886	Eh-S	1	1	Coniferylcinnamate	phenolic acid conjugate	(3)
BML-LC-MS/MS-MeOH-36.01-311.3183		311.318	36.007														0	0				0.000632162	588852	Et-R	0	0
BML-LC-MS/MS-MeOH-32.61-311.3184		311.318	32.612														0	0				0.000771572	797537	Et-R	0	0
BML-LC-MS/MS-MeOH-3.40-312.0438		312.044	3.397	312.048	312.0438/312.0481	2.98	C13H12O9	[M+Na]+						335.037			312.048	312.048				0.000835929	1.36809e+06	Et-S	1	1	Caffeoyl tartaric acid (caftaric acid)	phenolic acid conjugate	(1,2) (Veit, Beckert, et al., 1995)	SigmaAldrich 88656
BML-LC-MS/MS-MeOH-4.64-312.0461		312.046	4.643														0	0				0.00370425	6.16382e+06	Ea-S	0	0
BML-LC-MS/MS-MeOH-25.87-312.1373		312.137	25.868														0	0				0.00109571	1.7698e+06	Ea-S	0	0
BML-LC-MS/MS-MeOH-33.93-312.2660		312.266	33.931	312.266	312.2660/312.2664	-0.75	C19H36O3	[M+H]+		313.274							312.266	312.266				0.00273106	4.50438e+06	Et-S	1	1
BML-LC-MS/MS-MeOH-36.53-312.2663		312.266	36.533	312.266	312.2663/312.2664	2.175	C19H36O3	[M+H]+		313.273							312.266	312.266				0.00103758	1.75853e+06	Et-S	2	2
BML-LC-MS/MS-MeOH-31.05-312.3047		312.305	31.046														0	0				0.00203225	2.46186e+06	Ea-S	0	0
BML-LC-MS/MS-MeOH-30.62-312.3135		312.313	30.622														0	0				0.00127843	1.77777e+06	Et-S	0	0
	ppm	316.152	7.834														0	0				0	0	Ea-R	0	0
	ppm	318.126	2.388														0	0				0	0	Ea-R	0	0
BML-LC-MS/MS-MeOH-5.00-318.1435		318.144	5.001	318.143	318.1435/318.1427	-1.694	C13H22N2O7	[M+H]+		319.151							318.143	318.143				0.00181131	1.88022e+06	Ea-R	3	5
BML-LC-MS/MS-MeOH-37.32-319.2386		319.239	37.318														0	0				0.000500448	574752	Eh-R	0	0
	ppm	320.09	16.5														0	0				0	0	Ea-R	0	0
BML-LC-MS/MS-MeOH-7.45-320.1422		320.142	7.453	320.141	320.1422/320.1412	0.52	C21H20O3	[M+Na]+						343.13			320.141	320.141				0.00110611	1.7866e+06	Ea-S	1	1
BML-LC-MS/MS-MeOH-3.64-322.1281		322.128	3.644	322.126	322.1281/322.1264	0.646667	C13H22O9	[M+Na]+						345.115			322.126	322.126				0.000746036	1.50858e+06	Et-S	3	3				too low/small in rhizome
	ppm	322.198	9.678														0	0				0	0	Ea-R	0	0
BML-LC-MS/MS-MeOH-4.84-324.0848		324.085	4.843	324.084	324.0848/324.0845	-0.1825	C15H16O8	[M+Na]+						347.075			324.084	324.084				0.0410835	5.39578e+07	Eh-R	4	4
	NaN	324.104	4.839	324.084	324.1039/324.0845	2.23	C15H16O8	[M+Na]+						347.075			324.084	324.084				0	0	Ea-R	1	1
BML-LC-MS/MS-MeOH-1.50-324.1066		324.107	1.5														0	0				0.000884965	1.47257e+06	Ea-S	0	0
	NaN	324.143	2.979														0	0				0	0	Ea-R	0	0
BML-LC-MS/MS-MeOH-21.36-324.2287		324.229	21.362	324.23	324.2287/324.2301	3.59	C19H32O4	[M+H]+		325.236							324.23	324.23				0.000658515	994014	Eh-S	3	3
	ppm	324.229	21.023														0	0				0	0	Ea-R	0	0
BML-LC-MS/MS-MeOH-26.23-324.3503		324.35	26.227														0	0				0.00221008	2.16835e+06	Et-R	0	0
BML-LC-MS/MS-MeOH-36.68-325.3356		325.336	36.684	326.342	325.3356/326.3423	0.4	C21H43NO	[M+H]+		326.342							326.342	326.342				0.000488606	451416	Et-R	1	1
BML-LC-MS/MS-MeOH-6.78-326.1927		326.193	6.775														0	0				0.000566106	867875	Et-S	0	0
BML-LC-MS/MS-MeOH-26.15-326.2235		326.224	26.151														0	0				0.000362299	643348	Et-S	0	0
	ppm	330.095	1.56														0	0				0	0	Ea-R	0	0
BML-LC-MS/MS-MeOH-10.66-330.1470		330.147	10.664														0	0				0.000400811	750157	Et-S	0	0
	ppm	330.147	9.84														0	0				0	0	Ea-R	0	0
	ppm	330.275	23.273														0	0				0	0	Ea-R	0	0
BML-LC-MS/MS-MeOH-28.73-330.2756		330.276	28.728														0	0				0.00267476	3.7052e+06	Eh-S	0	0
BML-LC-MS/MS-MeOH-22.86-330.2763		330.276	22.86														0	0				0.000647283	1.05935e+06	Et-S	0	0
BML-LC-MS/MS-MeOH-9.42-332.1837		332.184	9.415														0	0				0.00175447	3.54776e+06	Et-S	0	0
	NaN	332.199	31.759														0	0				0	0	Ea-R	0	0
BML-LC-MS/MS-MeOH-3.41-334.0303		334.03	3.406														0	0				0.00170926	2.69991e+06	Et-S	0	0
BML-LC-MS/MS-MeOH-12.94-334.1989		334.199	12.937														0	0				0.00126441	2.01835e+06	Et-S	0	0
	ppm	334.25	32.467	334.251	334.2500/334.2508	-1.70333	C21H34O3	[M+H]+		335.292							334.251	334.251				0	0	Ea-R	3	3	Diterpenoid	diterpenoid	(3)
BML-LC-MS/MS-MeOH-33.69-334.2510		334.251	33.686	334.251	334.2510/334.2508	-2.65667	C21H34O3	[M+H]+		335.259							334.251	334.251				0.0032772	5.84983e+06	Et-S	3	3	Diterpenoid	diterpenoid	(3)
BML-LC-MS/MS-MeOH-35.86-336.2653		336.265	35.858														0	0				0.000340323	369007	Ea-R	0	0
	ppm	338.103	7.618														0	0				0	0	Ea-R	0	0
	ppm	339.275	27.676														0	0				0	0	Ea-R	0	0
BML-LC-MS/MS-MeOH-34.61-339.3497		339.35	34.614														0	0				0.00115401	1.19284e+06	Et-R	0	0
	ppm	340.136	9														0	0				0	0	Ea-R	0	0
BML-LC-MS/MS-MeOH-33.15-340.3462		340.346	33.154	340.345	340.3462/340.3454	-1.69167	C21H44N2O	[M+H]+		341.353							340.345	340.345				0.0189162	1.95528e+07	Et-R	6	6
BML-LC-MS/MS-MeOH-32.73-340.3464		340.346	32.73	340.345	340.3464/340.3454	-0.861429	C21H44N2O	[M+H]+		341.353				363.335			340.345	340.345				0.0107545	1.41912e+07	Et-S	7	7
BML-LC-MS/MS-MeOH-11.21-342.1124		342.112	11.212														0	0				0.000777622	929826	Eh-R	0	0
BML-LC-MS/MS-MeOH-5.47-344.1481		344.148	5.468														0	0				0.00171887	2.88553e+06	Ea-S	0	0
BML-LC-MS/MS-MeOH-4.85-346.0679		346.068	4.848														0	0				0.0212344	2.78886e+07	Eh-R	0	0
	ppm	346.117	12.289														0	0				0	0	Ea-R	0	0
	ppm	346.117	11.898														0	0				0	0	Ea-R	0	0
BML-LC-MS/MS-MeOH-8.80-346.1402		346.14	8.795	346.142	346.1402/346.1416	-3.22	C19H22O6	[M+Na]+						369.132			346.142	346.142				0.000490201	815687	Ea-S	1	1
	ppm	346.165	8.808														0	0				0	0	Ea-R	0	0
BML-LC-MS/MS-MeOH-12.88-346.2127		346.213	12.884														0	0				0.000631558	684789	Ea-R	0	0
	ppm	348.145	10.28														0	0				0	0	Ea-R	0	0
	ppm	348.178	2.824														0	0				0	0	Ea-R	0	0
BML-LC-MS/MS-MeOH-31.39-348.1937		348.194	31.393														0	0				0.000739134	1.19504e+06	Eh-S	0	0
BML-LC-MS/MS-MeOH-5.13-350.1597		350.16	5.134														0	0				0.00069119	834397	Eh-R	0	0
	ppm	352.137	4.211														0	0				0	0	Ea-R	0	0
	ppm	352.26	21.798														0	0				0	0	Ea-R	0	0
BML-LC-MS/MS-MeOH-21.42-352.2599		352.26	21.419														0	0				0.000459426	751898	Et-S	0	0
BML-LC-MS/MS-MeOH-26.83-352.2602		352.26	26.831														0	0				0.00571909	7.92237e+06	Eh-S	0	0
BML-LC-MS/MS-MeOH-23.48-352.2604		352.26	23.482														0	0				0.00109625	1.65476e+06	Eh-S	0	0
BML-LC-MS/MS-MeOH-23.15-352.2605		352.26	23.153														0	0				0.000766189	1.00966e+06	Ea-S	0	0
BML-LC-MS/MS-MeOH-26.58-352.2607		352.261	26.581														0	0				0.001709	2.67669e+06	Et-S	0	0
	ppm	354.097	5.87	354.095	354.0973/354.0951	-2.95	C16H18O9	[M+Na]+		355.103				377.085			354.095	354.095				0	0	Ea-R	2	2	Caffeoylquinic acid (chlorogenic acid)	phenolic acid	(1,2) Veit et al. (1992b; 1995a)	SigmaAldrich C3878
BML-LC-MS/MS-MeOH-28.02-354.2747		354.275	28.02	354.277	354.2747/354.2770	0.94	C21H38O4	[M+H]+		355.284		372.31		377.266			354.277	354.277				0.00296066	4.10125e+06	Eh-S	4	4	Linoleoyl glycerol	glycerolipid	(3)
BML-LC-MS/MS-MeOH-27.77-354.2751		354.275	27.768														0	0				0.00169614	1.60388e+06	Ea-R	0	0
	NaN	356.111	5.97	356.111	356.1113/356.1107	-0.704	C16H20O9	[M+Na]+						378.506			356.111	356.111				0	0	Ea-R	5	5
	dupl.	356.111	5.867														0	0				0	0	Ea-R	0	0
BML-LC-MS/MS-MeOH-5.88-356.1116		356.112	5.882														0	0				0.00213387	2.51825e+06	Eh-R	0	0
BML-LC-MS/MS-MeOH-2.29-357.0828		357.083	2.287														0	0				0.000447355	803548	Et-S	0	0
BML-LC-MS/MS-MeOH-18.03-360.1551		360.155	18.034														0	0				0.00159528	2.5767e+06	Ea-S	0	0
	NaN	361.211	2.437														0	0				0	0	Ea-R	0	0
	NaN	362.163	4.172														0	0				0	0	Ea-R	0	0
	ppm	364.171	2.118														0	0				0	0	Ea-R	0	0
	ppm	365.158	1.544														0	0				0	0	Ea-R	0	0
BML-LC-MS/MS-MeOH-36.43-367.3814		367.381	36.428														0	0				0.00611946	6.32539e+06	Et-R	0	0
BML-LC-MS/MS-MeOH-7.99-368.1476		368.148	7.994														0	0				0.00173092	2.1358e+06	Eh-R	0	0
BML-LC-MS/MS-MeOH-35.08-368.3774		368.377	35.08	368.377	368.3774/368.3767	-1.34273	C23H48N2O	[M+H]+		369.384							368.377	368.377				0.0189003	2.17675e+07	Et-R	11	11
BML-LC-MS/MS-MeOH-34.67-368.3839		368.384	34.667														0	0				0.00404336	4.58123e+06	Et-S	0	0
	ppm	370.129	10.028														0	0				0	0	Ea-R	0	0
BML-LC-MS/MS-MeOH-11.75-370.1997		370.2	11.748	370.199	370.1997/370.1992	-0.435	C19H30O7	[M+Na]+						393.189			370.199	370.199				0.00358507	5.9083e+06	Eh-S	4	4
BML-LC-MS/MS-MeOH-12.61-370.2134		370.213	12.605	370.214	370.2134/370.2144	1.13	C23H30O4	[M+H]+		371.222							370.214	370.214				0.000599781	623786	Ea-R	2	2
	ppm	370.219	8.077														0	0				0	0	Ea-R	0	0
	ppm	372.123	8.802														0	0				0	0	Ea-R	0	0
	ppm	372.213	11.911	372.215	372.2129/372.2148	-0.9	C19H32O7	[M+Na]+						395.205			372.215	372.215				0	0	Ea-R	1	1
	ppm	372.214	12.58														0	0				0	0	Ea-R	0	0
BML-LC-MS/MS-MeOH-11.73-372.2271		372.227	11.731														0	0				0.00116268	1.87796e+06	Ea-S	0	0
	ppm	374.229	11.122														0	0				0	0	Ea-R	0	0
	ppm	376.154	11.305														0	0				0	0	Ea-R	0	0
BML-LC-MS/MS-MeOH-3.93-378.1899		378.19	3.925														0	0				0.001443	1.8952e+06	Eh-R	0	0
BML-LC-MS/MS-MeOH-30.63-380.2297		380.23	30.626														0	0				0.0005992	845204	Eh-S	0	0
BML-LC-MS/MS-MeOH-36.62-380.3433		380.343	36.624														0	0				0.000830668	1.3417e+06	Ea-S	0	0
BML-LC-MS/MS-MeOH-30.41-380.4126		380.413	30.412														0	0				0.000980238	1.01323e+06	Et-R	0	0
BML-LC-MS/MS-MeOH-31.05-382.3596		382.36	31.046														0	0				0.00210918	1.97305e+06	Et-R	0	0
	ppm	384.143	6.336	384.142	384.1426/384.1420	-1.03	C18H24O9	[M+H]+		385.149							384.142	384.142				0	0	Ea-R	1	1
	ppm	384.143	6.342	384.142	384.1430/384.1420	-1.595	C18H24O9	[M+Na]+						407.132			384.142	384.142				0	0	Ea-R	4	4
	ppm	386.158	5.385	386.158	386.1583/386.1577	-0.69	C18H26O9	[M+Na]+						409.147			386.158	386.158				0	0	Ea-R	1	1
	ppm	386.177	19.69														0	0				0	0	Ea-R	0	0
BML-LC-MS/MS-MeOH-21.35-386.1879		386.188	21.346	386.188	386.1879/386.1882	0.554	C26H26O3	[M+Na]+						409.177			386.188	386.187	X	386.187	C24H24N3O2	0.000801641	1.29481e+06	Ea-S	5	5				in Et rhiz and stem
BML-LC-MS/MS-MeOH-7.47-386.1949		386.195	7.466														0	0				0.00118325	1.16091e+06	Et-R	0	0
	ppm	387.117	8.095														0	0				0	0	Ea-R	0	0
BML-LC-MS/MS-MeOH-8.28-388.2094		388.209	8.279	388.21	388.2094/388.2097	0.72	C19H32O8	[M+Na]+						411.199			388.21	388.21				0.00313459	4.78019e+06	Eh-S	1	1	Debiloside B	megastigmane glucoside	(2) (Xu et al., 2006)
BML-LC-MS/MS-MeOH-3.95-389.1406		389.141	3.953														0	0				0.00189978	2.49512e+06	Eh-R	0	0
BML-LC-MS/MS-MeOH-8.80-390.0929		390.093	8.795	390.095	390.0929/390.0951	-2.21	C19H18O9	[M+Na]+						413.084			390.095	390.095				0.000476968	793668	Ea-S	1	1
BML-LC-MS/MS-MeOH-34.09-390.2749		390.275	34.087														0	0				0.00106429	1.5031e+06	Et-S	0	0
BML-LC-MS/MS-MeOH-2.69-392.0292		392.029	2.692														0	0				0.00313034	5.31549e+06	Et-S	0	0
	ppm	392.134	7.273	392.132	392.1341/392.1319	-1.96	C16H24O11	[M+Na]+						415.122			392.132	392.132				0	0	Ea-R	1	1
	NaN	392.146	7.666														0	0				0	0	Ea-R	0	0
	NaN	392.182	11.728														0	0				0	0	Ea-R	0	0
	NaN	392.182	11.747														0	0				0	0	Ea-R	0	0
BML-LC-MS/MS-MeOH-30.42-392.2648		392.265	30.422	392.267	392.2648/392.2675	-4.87	C22H36N2O4	[M+H]+		393.277							392.267	392.267				0.000856376	1.41133e+06	Eh-S	1	1
BML-LC-MS/MS-MeOH-30.62-394.3592		394.359	30.622														0	0				0.000689832	1.11422e+06	Ea-S	0	0
BML-LC-MS/MS-MeOH-37.98-395.4120		395.412	37.979	395.413	395.4120/395.4127	1.87	C26H53NO	[M+H]+		396.42							395.413	395.413				0.0063849	6.78205e+06	Et-R	2	2
BML-LC-MS/MS-MeOH-7.17-396.1064		396.106	7.171														0	0				0.00169064	2.11347e+06	Et-R	0	0
BML-LC-MS/MS-MeOH-31.89-396.3749		396.375	31.885														0	0				0.00244245	2.32863e+06	Et-R	0	0
BML-LC-MS/MS-MeOH-38.57-396.3755		396.375	38.566	396.372	396.3755/396.3716	-0.68	C24H48N2O2	[M+H]+		397.379							396.372	396.372				0.00206046	1.94064e+06	Et-R	1	1
BML-LC-MS/MS-MeOH-36.81-396.4079		396.408	36.805	396.408	396.4079/396.4080	-0.937333	C25H52N2O	[M+H]+		397.415							396.408	396.408				0.0555383	6.94283e+07	Et-R	30	30
	ppm	398.16	9.485														0	0				0	0	Ea-R	0	0
BML-LC-MS/MS-MeOH-25.50-398.2432		398.243	25.504														0	0				0.00219972	3.04716e+06	Eh-S	0	0
BML-LC-MS/MS-MeOH-38.86-398.3535		398.353	38.861	398.355	398.3535/398.3549	3.28833	C28H46O	[M+H]+		399.361							398.355	398.355				0.00358906	3.04914e+06	Et-R	6	6
BML-LC-MS/MS-MeOH-2.69-400.0211		400.021	2.693														0	0				0.000898412	1.75239e+06	Et-S	0	0
BML-LC-MS/MS-MeOH-4.83-400.1376		400.138	4.827	400.137	400.1376/400.1369	-0.96375	C18H24O10	[M+Na]+		401.145				423.127		439.101	400.137	400.137				0.0146415	1.43651e+07	Et-R	8	8
	ppm	400.171	9.134														0	0				0	0	Ea-R	0	0
	ppm	400.182	7.707														0	0				0	0	Ea-R	0	0
BML-LC-MS/MS-MeOH-3.86-402.1535		402.154	3.855	402.153	402.1535/402.1526	-1.56714	C18H26O10	[M+Na]+						425.143			402.153	402.153				0.0168033	2.07338e+07	Eh-R	7	7
BML-LC-MS/MS-MeOH-4.63-403.1386		403.139	4.633														0	0				0.000939823	1.01904e+06	Ea-R	0	0
BML-LC-MS/MS-MeOH-2.98-405.1354		405.135	2.977	405.137	405.1354/405.1365	1.51667	C27H19NO3	[M+H]+		406.143				428.125			405.137	405.137				0.020954	2.75204e+07	Eh-R	6	6
BML-LC-MS/MS-MeOH-9.09-406.1499		406.15	9.091	406.149	406.1499/406.1488	0.97	C18H22N4O7	[M+H]+		407.156							406.149	406.149				0.00305782	2.89148e+06	Ea-R	3	3
BML-LC-MS/MS-MeOH-38.16-406.3428		406.343	38.161	406.381	406.3428/406.3811	-1.9	C27H50O2	[M+Na]+						429.371			406.381	406.381				0.000461997	723595	Et-S	1	1
	ppm	407.17	4.678														0	0				0	0	Ea-R	0	0
	dupl.	408.106	9.966														0	0				0	0	Ea-R	0	0
BML-LC-MS/MS-MeOH-10.51-408.1063		408.106	10.506														0	0				0.00169921	2.01252e+06	Et-R	0	0
BML-LC-MS/MS-MeOH-9.97-408.1065		408.106	9.966	408.106	408.1065/408.1056	-1.308	C19H20O10	[M+H]+		409.114				431.096			408.106	408.106				0.0481701	5.94378e+07	Eh-R	30	30	3'-Deoxyequisetumpyrone	styrylpyrone glycoside	(2) (Veit, Geiger, et al., 1995)
	NaN	410.195	10.917														0	0				0	0	Ea-R	0	0
	ppm	410.196	12.378														0	0				0	0	Ea-R	0	0
BML-LC-MS/MS-MeOH-3.96-411.1230		411.123	3.959														0	0				0.00567966	7.45948e+06	Eh-R	0	0
BML-LC-MS/MS-MeOH-2.24-412.1833		412.183	2.239														0	0				0.0005745	550694	Et-R	0	0
BML-LC-MS/MS-MeOH-7.79-414.1533		414.153	7.786	414.153	414.1533/414.1526	-1.38	C19H26O10	[M+Na]+						437.143			414.153	414.153				0.0278155	3.016e+07	Ea-R	5	5	Equisetumoside D	styrylpryone glycoside	(2) (Thai et al., 2008)
BML-LC-MS/MS-MeOH-7.44-414.1551		414.155	7.437														0	0				0.00214584	2.24571e+06	Ea-R	0	0
BML-LC-MS/MS-MeOH-21.83-414.2044		414.204	21.83	414.204	414.2044/414.2042	-0.44	C24H30O6	[M+Na]+		415.217				437.194			414.204	414.204				0.00894789	8.77894e+06	Et-R	2	2
BML-LC-MS/MS-MeOH-9.08-414.2430		414.243	9.078														0	0				0.000729772	1.33183e+06	Et-S	0	0
BML-LC-MS/MS-MeOH-7.24-416.1686		416.169	7.238	416.168	416.1686/416.1682	-0.62	C19H28O10	[M+Na]+						439.158			416.168	416.168				0.0235011	2.87732e+07	Eh-R	5	5	Equisetumoside A or B	styrylpryone glycoside	(2) (Chang et al., 2001)
BML-LC-MS/MS-MeOH-5.75-416.1694		416.169	5.746														0	0				0.00138236	1.64655e+06	Eh-R	0	0
BML-LC-MS/MS-MeOH-6.50-416.1699		416.17	6.499														0	0				0.00541636	6.53857e+06	Eh-R	0	0
BML-LC-MS/MS-MeOH-38.14-416.3636		416.364	38.137	416.364	416.3636/416.3641	1.955	C26H46N3O	[M+H]+		417.371							416.365	416.364	X	416.365	C28H48O2	0.000566954	772552	Et-S	6	6				has lower iso score
	NaN	419.151	5.345														0	0				0	0	Ea-R	0	0
BML-LC-MS/MS-MeOH-11.25-420.1648		420.165	11.253														0	0				0.00315074	2.97935e+06	Ea-R	0	0
	ppm	420.23	30.64														0	0				0	0	Ea-R	0	0
BML-LC-MS/MS-MeOH-3.85-422.1209		422.121	3.853														0	0				0.000933012	1.09272e+06	Eh-R	0	0
	ppm	422.125	7.6	422.158	422.1254/422.1577	2.475	C21H26O9	[M+H]+		423.164							422.158	422.158				0	0	Ea-R	2	2
BML-LC-MS/MS-MeOH-8.43-422.1311		422.131	8.43														0	0				0.000469585	498502	Et-R	0	0
	ppm	422.264	23.486														0	0				0	0	Ea-R	0	0
BML-LC-MS/MS-MeOH-36.85-422.3545		422.354	36.852														0	0				0.00146149	1.24163e+06	Et-R	0	0
BML-LC-MS/MS-MeOH-5.25-423.1170		423.117	5.253														0	0				0.00111421	1.18571e+06	Et-R	0	0
BML-LC-MS/MS-MeOH-39.28-423.4431		423.443	39.275														0	0				0.00381579	4.56865e+06	Et-R	0	0
	ppm	424.101	8.951	424.101	424.1012/424.1006	-0.22	C19H20O11	[M+Na]+						447.09			424.101	424.101				0	0	Ea-R	2	2
BML-LC-MS/MS-MeOH-8.39-424.1013		424.101	8.39	424.101	424.1013/424.1006	-1.37429	C19H20O11	[M+H]+		425.109				447.09			424.101	424.101				0.124243	1.34488e+08	Et-R	21	21	Equisetumpyrone	styrylpyrone glycoside	(2) (Veit, Geiger, et al., 1995; Beckert et al., 1997; Francescato et al., 2013)
	ppm	424.179	13.166														0	0				0	0	Ea-R	0	0
BML-LC-MS/MS-MeOH-27.11-424.2606		424.261	27.111	424.261	424.2606/424.2614	-0.495	C27H36O4	[M+Na]+						447.251			424.261	424.261				0.00120261	1.8749e+06	Eh-S	2	2
BML-LC-MS/MS-MeOH-37.90-424.4383		424.438	37.904	424.439	424.4383/424.4393	-1.64	C27H56N2O	[M+H]+		425.448							424.439	424.439				0.00214266	2.43366e+06	Et-S	1	1
BML-LC-MS/MS-MeOH-38.30-424.4393		424.439	38.295	424.439	424.4393/424.4393	-0.004	C27H56N2O	[M+H]+		425.447							424.439	424.439				0.0231354	2.89216e+07	Et-R	10	10
BML-LC-MS/MS-MeOH-10.27-426.1873		426.187	10.267														0	0				0.00058967	1.05918e+06	Et-S	0	0
BML-LC-MS/MS-MeOH-8.33-428.1326		428.133	8.328														0	0				0.000889274	1.4943e+06	Ea-S	0	0
	ppm	428.241	13.4														0	0				0	0	Ea-R	0	0
BML-LC-MS/MS-MeOH-38.14-428.3660		428.366	38.137	428.365	428.3660/428.3654	0.604	C29H48O2	[M+H]+		429.372							428.365	428.365				0.0174257	2.72928e+07	Et-S	5	5
	ppm	430.149	8.636														0	0				0	0	Ea-R	0	0
	ppm	430.151	7.233														0	0				0	0	Ea-R	0	0
	ppm	430.185	9.436														0	0				0	0	Ea-R	0	0
BML-LC-MS/MS-MeOH-14.70-432.1062		432.106	14.703														0	0				0.00302309	4.73487e+06	Et-S	0	0
BML-LC-MS/MS-MeOH-11.08-432.1084		432.108	11.076	432.106	432.1084/432.1056	-1.795	C21H20O10	[M+H]+		433.113				455.096			432.106	432.106				0.00331124	5.34833e+06	Ea-S	2	2	Kaempferol-7-O-rhamnoside	flavonoid glycoside	(2,4) (Veit, Beckert, et al., 1995; Veit, Geiger, et al., 1995; Francescato et al., 2013)
	ppm	434.279	28.209														0	0				0	0	Ea-R	0	0
BML-LC-MS/MS-MeOH-4.63-435.1641		435.164	4.628														0	0				0.000865496	938444	Ea-R	0	0
	ppm	438.115	10.688	438.179	438.1152/438.1791	2.98	C24H26N2O6	[M+Na]+						461.167			438.179	438.179				0	0	Ea-R	1	1
BML-LC-MS/MS-MeOH-10.97-438.1173		438.117	10.972	438.116	438.1173/438.1162	-1.63	C20H22O11	[M+H]+		439.125				461.106			438.116	438.116				0.0922821	1.02045e+08	Eh-R	20	20	4'-O-Methylequisetumpyrone	styrylpyrone glycoside	(2) (Veit, Geiger, et al., 1995)
	dupl.	438.118	10.972														0	0				0	0	Ea-R	0	0
	ppm	438.124	7.595														0	0				0	0	Ea-R	0	0
	ppm	438.195	13.328														0	0				0	0	Ea-R	0	0
BML-LC-MS/MS-MeOH-33.58-438.3339		438.334	33.578														0	0				0.00104118	1.16221e+06	Et-R	0	0
	NaN	439.15	2.843														0	0				0	0	Ea-R	0	0
	ppm	440.107	3.854														0	0				0	0	Ea-R	0	0
	ppm	442.183	9.605														0	0				0	0	Ea-R	0	0
BML-LC-MS/MS-MeOH-8.41-443.0748		443.075	8.414														0	0				0.00322076	3.43958e+06	Et-R	0	0
BML-LC-MS/MS-MeOH-11.05-444.1649		444.165	11.046														0	0				0.00153264	2.01292e+06	Eh-R	0	0
BML-LC-MS/MS-MeOH-10.48-444.2348		444.235	10.479														0	0				0.00118037	1.94528e+06	Eh-S	0	0
BML-LC-MS/MS-MeOH-11.47-444.2860		444.286	11.474														0	0				0.000655541	731744	Et-R	0	0
BML-LC-MS/MS-MeOH-38.14-444.3585		444.358	38.137	444.36	444.3585/444.3603	0.898889	C29H48O3	[M+H]+		445.367							444.36	444.358	X	444.358	C25H44N6O	0.00597859	9.36388e+06	Et-S	9	9				in Ea stem
	NaN	446.122	12.992	446.121	446.1216/446.1213	-1.1	C22H22O10	[M+H]+		447.129							446.121	446.121				0	0	Ea-R	1	1
	NaN	446.252	8.786														0	0				0	0	Ea-R	0	0
	ppm	446.299	13.434														0	0				0	0	Ea-R	0	0
	ppm	446.368	36.627	446.376	446.3685/446.3760	0.62	C29H50O3	[M+H]+		447.383							446.376	446.376				0	0	Ea-R	1	1
BML-LC-MS/MS-MeOH-4.79-447.1866		447.187	4.794														0	0				0.000812832	1.36049e+06	Et-S	0	0
BML-LC-MS/MS-MeOH-8.06-448.1008		448.101	8.057	448.101	448.1008/448.1006	-0.365	C21H20O11	[M+H]+		449.108							448.101	448.101				0.00120592	2.43852e+06	Et-S	2	2	Luteolin-5-O-glucoside	flavonoid glycoside	(1,2) (Veit, Beckert, et al., 1995)	SigmaAldrich 1370837
BML-LC-MS/MS-MeOH-4.98-448.1009		448.101	4.983														0	0				0.00144008	2.0793e+06	Eh-S	0	0
BML-LC-MS/MS-MeOH-6.08-448.1011		448.101	6.076	448.101	448.1011/448.1006	-0.966	C21H20O11	[M+H]+		449.108							448.101	448.101				0.0197294	3.25146e+07	Eh-S	5	5
	ppm	448.101	11.362														0	0				0	0	Ea-R	0	0
BML-LC-MS/MS-MeOH-9.86-448.1013		448.101	9.859	448.101	448.1013/448.1006	-1.27	C21H20O11	[M+H]+		449.109							448.101	448.101				0.0182388	2.52653e+07	Eh-S	1	1
BML-LC-MS/MS-MeOH-11.78-448.1015		448.101	11.78	448.101	448.1015/448.1006	-0.01	C21H20O11	[M+Na]+						471.09			448.101	448.101				0.0053967	9.69367e+06	Et-S	2	2	Kaempferol-3-O-glucoside (astragalin)	flavonoid glycoside	(1,2) (Veit, Beckert, et al., 1995; Veit, Geiger, et al., 1995; Francescato et al., 2013)	Cayman 25060
	ppm	448.131	11.78														0	0				0	0	Ea-R	0	0
BML-LC-MS/MS-MeOH-7.15-448.1595		448.159	7.147														0	0				0.00193114	1.82609e+06	Ea-R	0	0
BML-LC-MS/MS-MeOH-4.53-448.1598		448.16	4.527	448.158	448.1598/448.1581	-1.48	C19H28O12	[M+H]+		449.167							448.158	448.158				0.00450246	4.50914e+06	Eh-R	2	2
	NaN	448.207	12.271														0	0				0	0	Ea-R	0	0
BML-LC-MS/MS-MeOH-39.47-449.4578		449.458	39.465														0	0				0.00157602	1.64724e+06	Et-R	0	0
BML-LC-MS/MS-MeOH-7.60-450.1196		450.12	7.597														0	0				0.000554253	1.12077e+06	Et-S	0	0
	ppm	450.211	10.398														0	0				0	0	Ea-R	0	0
BML-LC-MS/MS-MeOH-39.53-452.4437		452.444	39.531														0	0				0.00656059	7.91441e+06	Et-R	0	0
BML-LC-MS/MS-MeOH-39.53-452.4692		452.469	39.531	452.471	452.4692/452.4706	-0.69	C29H60N2O	[M+H]+		453.478							452.471	452.471				0.00689369	8.4332e+06	Et-R	1	1
BML-LC-MS/MS-MeOH-23.51-453.2846		453.285	23.511														0	0				0.00291709	2.75841e+06	Ea-R	0	0
	NaN	454.113	7.883														0	0				0	0	Ea-R	0	0
BML-LC-MS/MS-MeOH-13.88-454.2566		454.257	13.883														0	0				0.000577389	1.00433e+06	Ea-S	0	0
BML-LC-MS/MS-MeOH-38.57-455.4107		455.411	38.566														0	0				0.000644322	609405	Et-R	0	0
	ppm	456.202	13.322														0	0				0	0	Ea-R	0	0
	ppm	456.206	13.322														0	0				0	0	Ea-R	0	0
	NaN	456.357	29.513														0	0				0	0	Ea-R	0	0
BML-LC-MS/MS-MeOH-13.57-458.2181		458.218	13.569														0	0				0.00646269	1.07538e+07	Ea-S	0	0
BML-LC-MS/MS-MeOH-9.91-458.2700		458.27	9.905														0	0				0.00066653	1.22963e+06	Et-S	0	0
	ppm	458.298	12.884	458.303	458.2978/458.3032	0.38	C28H42O5	[M+H]+		459.311							458.303	458.303				0	0	Ea-R	1	1
	ppm	458.299	12.597	458.303	458.2993/458.3032	1.13	C28H42O5	[M+H]+		459.311							458.303	458.303				0	0	Ea-R	2	2
BML-LC-MS/MS-MeOH-9.90-460.1597		460.16	9.904	460.158	460.1597/460.1581	-3.22333	C20H28O12	[M+H]+		461.167							460.158	460.158				0.00326662	4.29028e+06	Eh-R	3	3
	ppm	460.194	8.362														0	0				0	0	Ea-R	0	0
BML-LC-MS/MS-MeOH-12.84-460.2321		460.232	12.836														0	0				0.000445269	740922	Ea-S	0	0
	ppm	460.317	14.275														0	0				0	0	Ea-R	0	0
	ppm	460.317	14.282														0	0				0	0	Ea-R	0	0
BML-LC-MS/MS-MeOH-38.14-460.3533		460.353	38.137	460.355	460.3533/460.3553	1.78286	C29H48O4	[M+H]+		461.362							460.355	460.355				0.00682829	9.47634e+06	Et-S	7	7
BML-LC-MS/MS-MeOH-6.67-462.0502		462.05	6.671														0	0				0.000723635	847408	Eh-R	0	0
BML-LC-MS/MS-MeOH-11.72-462.1168		462.117	11.716	462.116	462.1168/462.1162	-2.98	C22H22O11	[M+H]+		463.124				485.107			462.116	462.116				0.00654077	1.05647e+07	Ea-S	4	4	Flavonoid glycoside	flavonoid glycoside	(2) (Veit, Beckert, et al., 1995)
BML-LC-MS/MS-MeOH-38.14-462.3683		462.368	38.137														0	0				0.0050044	7.83807e+06	Et-S	0	0
BML-LC-MS/MS-MeOH-4.70-463.1694		463.169	4.697														0	0				0.000587333	977314	Ea-S	0	0
	ppm	464.093	5.308														0	0				0	0	Ea-R	0	0
BML-LC-MS/MS-MeOH-9.21-464.0943		464.094	9.212														0	0				0.00014197	163290	Eh-R	0	0
BML-LC-MS/MS-MeOH-10.60-464.0962		464.096	10.602	464.096	464.0962/464.0955	-1.02	C21H20O12	[M+H]+		465.104				487.085			464.096	464.096				0.0165398	2.77928e+07	Ea-S	6	6	Quercetin-3-O-glucoside (isoquercitrin)	flavonoid glycoside	(1,2) (Veit, Beckert, et al., 1995)	SigmaAldrich 00140585
	ppm	468.129	10.001														0	0				0	0	Ea-R	0	0
BML-LC-MS/MS-MeOH-33.69-468.2726		468.273	33.689	468.272	468.2726/468.2723	-0.653333	C25H40O8	[M+H]+		469.28							468.274	468.272	X	468.274	C26H36N4O4	0.00242892	3.96309e+06	Et-S	3	3				in Et stem w/ higher iso score
BML-LC-MS/MS-MeOH-8.66-470.1431		470.143	8.655	470.142	470.1431/470.1424	-1.75	C21H26O12	[M+H]+		471.15							470.142	470.142				0.000793991	860912	Ea-R	2	2
BML-LC-MS/MS-MeOH-34.54-470.2869		470.287	34.539	470.288	470.2869/470.2880	-0.71	C25H42O8	[M+H]+		471.295							470.288	470.288				0.000612784	1.23913e+06	Et-S	1	1
	ppm	470.321	25.256														0	0				0	0	Ea-R	0	0
	ppm	471.42	38.162														0	0				0	0	Ea-R	0	0
	ppm	472.155	7.96														0	0				0	0	Ea-R	0	0
	ppm	472.2	11.787														0	0				0	0	Ea-R	0	0
BML-LC-MS/MS-MeOH-1.30-473.2106		473.211	1.304														0	0				0.00102846	1.64735e+06	Eh-S	0	0
BML-LC-MS/MS-MeOH-25.61-473.3677		473.368	25.613	473.372	473.3677/473.3723	0.285	C26H51NO6	[M+H]+		474.38							473.373	473.372	X	473.373	C27H47N5O2	0.0183926	2.54784e+07	Eh-S	2	2
	dupl.	473.368	25.621														0	0				0	0	Ea-R	0	0
BML-LC-MS/MS-MeOH-12.15-474.0793		474.079	12.148	474.08	474.0793/474.0798	0.6	C22H18O12	[M+Na]+						497.069			474.08	474.08				0.00275872	4.59047e+06	Ea-S	1	1	Dicaffeoyltartaric acid (chicoric acid)	phenolic acid conjugate	(1,2) (Veit et al., 1992)	Cayman 24960
BML-LC-MS/MS-MeOH-11.78-474.1755		474.175	11.78	474.174	474.1755/474.1737	-4.2	C21H30O12	[M+H]+		475.183							474.174	474.174				0.00384468	5.02492e+06	Eh-R	1	1
	ppm	474.21	10.012														0	0				0	0	Ea-R	0	0
BML-LC-MS/MS-MeOH-10.60-474.2110		474.211	10.595	474.215	474.2110/474.2148	-2.82	C22H34O11	[M+Na]+						497.205			474.219	474.21	X	474.219	C33H30O3	0.00131446	2.16627e+06	Eh-S	4	4				in Eh stem w/ lower iso score
	NaN	474.223	14.683														0	0				0	0	Ea-R	0	0
	NaN	474.223	14.683														0	0				0	0	Ea-R	0	0
	ppm	474.292	11.83														0	0				0	0	Ea-R	0	0
BML-LC-MS/MS-MeOH-21.65-475.2681		475.268	21.647														0	0				0.00211479	1.79665e+06	Et-R	0	0
BML-LC-MS/MS-MeOH-22.00-475.2689		475.269	21.997														0	0				0.000978228	1.35532e+06	Eh-S	0	0
BML-LC-MS/MS-MeOH-13.39-476.1329		476.133	13.389	476.132	476.1329/476.1319	-0.94	C23H24O11	[M+Na]+		477.14				499.122			476.132	476.132				0.00105312	1.701e+06	Ea-S	4	4
	ppm	476.308	12.857														0	0				0	0	Ea-R	0	0
	NaN	477.156	10.668														0	0				0	0	Ea-R	0	0
BML-LC-MS/MS-MeOH-22.67-477.2837		477.284	22.669														0	0				0.00414387	3.52049e+06	Et-R	0	0
BML-LC-MS/MS-MeOH-23.00-477.2848		477.285	23														0	0				0.00209203	1.77732e+06	Et-R	0	0
BML-LC-MS/MS-MeOH-37.33-478.3316		478.332	37.326	478.332	478.3316/478.3321	-3.63	C31H44NO3	[M+Na]+						501.323			478.332	478.332				0.00211631	2.93162e+06	Eh-S	1	1
	ppm	478.361	38.157														0	0				0	0	Ea-R	0	0
BML-LC-MS/MS-MeOH-7.32-481.1925		481.192	7.323														0	0				0.000660271	812447	Et-S	0	0
	NaN	482.153	2.21														0	0				0	0	Ea-R	0	0
BML-LC-MS/MS-MeOH-38.30-482.4899		482.49	38.295	482.492	482.4899/482.4924	1.71	C29H62N4O	[M+H]+		483.498							482.492	482.492				0.000731469	784710	Ea-S	1	1
BML-LC-MS/MS-MeOH-1.55-483.9570		483.957	1.547														0	0				0.00117224	2.37042e+06	Et-S	0	0
BML-LC-MS/MS-MeOH-29.75-484.1049		484.105	29.751														0	0				0.000560268	625395	Et-R	0	0
BML-LC-MS/MS-MeOH-39.51-484.3711		484.371	39.507														0	0				0.00102539	1.42042e+06	Eh-S	0	0
	ppm	486.137	7.267														0	0				0	0	Ea-R	0	0
BML-LC-MS/MS-MeOH-21.36-486.2815		486.281	21.362	486.283	486.2815/486.2829	2.825	C25H42O9	[M+Na]+				504.316		509.271		525.246	486.283	486.283				0.0013322	2.01093e+06	Eh-S	8	8	16:3-Glycosylmonoacylglycerol	galactolipid	(3)
BML-LC-MS/MS-MeOH-21.01-486.2827		486.283	21.005	486.283	486.2827/486.2829	2.55111	C25H42O9	[M+Na]+				504.316		509.272			486.283	486.283				0.00166916	2.69603e+06	Ea-S	9	9	16:3-Glycosylmonoacylglycerol	galactolipid	(3)
BML-LC-MS/MS-MeOH-16.87-488.0738		488.074	16.873														0	0				0.00104523	1.37277e+06	Eh-R	0	0
BML-LC-MS/MS-MeOH-6.29-488.1536		488.154	6.289														0	0				0.00137916	1.70176e+06	Eh-R	0	0
BML-LC-MS/MS-MeOH-9.57-488.2616		488.262	9.567														0	0				0.00218479	3.63546e+06	Ea-S	0	0
BML-LC-MS/MS-MeOH-9.78-488.2622		488.262	9.784														0	0				0.00197886	3.31112e+06	Ea-S	0	0
BML-LC-MS/MS-MeOH-17.07-488.3127		488.313	17.07														0	0				0.000555718	677710	Et-R	0	0
	ppm	494.146	12.593														0	0				0	0	Ea-R	0	0
	ppm	494.202	9.979														0	0				0	0	Ea-R	0	0
	ppm	494.319	12.87	494.324	494.3194/494.3243	-0.52	C28H46O7	[M+H]+		495.332							494.324	494.324				0	0	Ea-R	1	1
	ppm	494.321	14.443														0	0				0	0	Ea-R	0	0
	ppm	494.321	12.591	494.324	494.3213/494.3243	0.31	C28H46O7	[M+H]+		495.332							494.324	494.324				0	0	Ea-R	2	2
BML-LC-MS/MS-MeOH-24.24-495.3311		495.331	24.237	495.332	495.3311/495.3315	-2.78	C27H41N7O2	[M+H]+		496.34							495.332	495.331	X	495.331	C26H45N3O6	0.0146132	2.02464e+07	Eh-S	2	2				in Eh stem w/ higher iso score
	ppm	495.337	23.845														0	0				0	0	Ea-R	0	0
BML-LC-MS/MS-MeOH-23.47-495.3507		495.351	23.468														0	0				0.000990379	1.30271e+06	Eh-S	0	0
BML-LC-MS/MS-MeOH-13.67-496.1936		496.194	13.673	496.195	496.1936/496.1945	0.95	C24H32O11	[M+H]+		497.201							496.195	496.195				0.00970351	1.56731e+07	Ea-S	1	1
BML-LC-MS/MS-MeOH-12.26-496.1943		496.194	12.256														0	0				0.00103825	1.72764e+06	Ea-S	0	0
BML-LC-MS/MS-MeOH-13.26-496.1950		496.195	13.264	496.195	496.1950/496.1945	-1.098	C24H32O11	[M+H]+		497.202				519.185			496.195	496.195				0.00697059	1.13775e+07	Ea-S	5	5
BML-LC-MS/MS-MeOH-35.02-496.3027		496.303	35.021														0	0				0.0023311	4.71378e+06	Et-S	0	0
BML-LC-MS/MS-MeOH-4.26-498.2478		498.248	4.26														0	0				0.00278071	2.36239e+06	Et-R	0	0
BML-LC-MS/MS-MeOH-5.21-498.2480		498.248	5.208														0	0				0.00211144	2.08041e+06	Et-R	0	0
BML-LC-MS/MS-MeOH-9.63-500.1541		500.154	9.633														0	0				0.00148725	1.6126e+06	Ea-R	0	0
	ppm	502.168	9.332														0	0				0	0	Ea-R	0	0
BML-LC-MS/MS-MeOH-10.64-502.1886		502.189	10.64														0	0				0.00122447	1.84832e+06	Eh-S	0	0
BML-LC-MS/MS-MeOH-10.62-502.2959		502.296	10.622														0	0				0.000562122	997023	Et-S	0	0
BML-LC-MS/MS-MeOH-7.02-504.1775		504.178	7.021														0	0				0.000450711	493936	Et-R	0	0
BML-LC-MS/MS-MeOH-17.06-506.3220		506.322	17.062	506.324	506.3220/506.3244	3.06667	C29H46O7	[M+H]+		507.331				529.311			506.324	506.324				0.00308408	3.77648e+06	Et-R	3	3
BML-LC-MS/MS-MeOH-38.36-506.3601		506.36	38.355														0	0				0.00387889	5.37323e+06	Eh-S	0	0
BML-LC-MS/MS-MeOH-39.50-506.3613		506.361	39.501														0	0				0.00248231	3.43862e+06	Eh-S	0	0
BML-LC-MS/MS-MeOH-1.71-507.1941		507.194	1.706	507.195	507.1941/507.1952	0.53	C21H33NO13	[M+H]+		508.202							507.195	507.195				0.00132422	1.74046e+06	Ea-S	2	2
	NaN	508.34	14.059														0	0				0	0	Ea-R	0	0
BML-LC-MS/MS-MeOH-3.05-510.1640		510.164	3.052														0	0				0.00105517	1.09068e+06	Et-R	0	0
BML-LC-MS/MS-MeOH-1.96-510.1951		510.195	1.956	510.196	510.1951/510.1962	0.6	C22H30N4O10	[M+H]+		511.203							510.196	510.196				0.00369971	4.85909e+06	Eh-R	1	1
BML-LC-MS/MS-MeOH-11.83-510.3177		510.318	11.831														0	0				0.000629944	601380	Ea-R	0	0
BML-LC-MS/MS-MeOH-37.33-512.3281		512.328	37.332														0	0				0.000960936	1.33114e+06	Eh-S	0	0
	ppm	512.405	35.349														0	0				0	0	Ea-R	0	0
BML-LC-MS/MS-MeOH-12.88-514.2617		514.262	12.884														0	0				0.000782551	818973	Ea-R	0	0
BML-LC-MS/MS-MeOH-23.16-514.3123		514.312	23.157														0	0				0.00105838	1.45075e+06	Ea-S	0	0
BML-LC-MS/MS-MeOH-23.48-514.3125		514.312	23.482														0	0				0.00294776	4.61689e+06	Et-S	0	0
BML-LC-MS/MS-MeOH-25.34-514.3480		514.348	25.335														0	0				0.000702218	877841	Et-R	0	0
BML-LC-MS/MS-MeOH-22.55-517.3142		517.314	22.547														0	0				0.00344749	3.13278e+06	Eh-S	0	0
BML-LC-MS/MS-MeOH-22.22-517.3155		517.316	22.22														0	0				0.00845636	7.18424e+06	Et-R	0	0
BML-LC-MS/MS-MeOH-38.80-518.1303		518.13	38.799														0	0				0.00900454	9.76348e+06	Ea-R	0	0
BML-LC-MS/MS-MeOH-37.33-518.3583		518.358	37.326	518.363	518.3583/518.3634	-4.15	C34H48NO3	[M+Na]+						541.355			518.363	518.363				0.00393911	5.45665e+06	Eh-S	1	1
	dupl.	518.364	37.329														0	0				0	0	Ea-R	0	0
BML-LC-MS/MS-MeOH-40.07-518.3764		518.376	40.065														0	0				0.00150374	2.08305e+06	Eh-S	0	0
BML-LC-MS/MS-MeOH-5.99-519.1774		519.177	5.991														0	0				0.00087606	1.08098e+06	Eh-R	0	0
BML-LC-MS/MS-MeOH-23.33-519.3295		519.33	23.332														0	0				0.013236	1.12449e+07	Et-R	0	0
BML-LC-MS/MS-MeOH-23.63-519.3306		519.331	23.634														0	0				0.00516578	4.38867e+06	Et-R	0	0
BML-LC-MS/MS-MeOH-38.80-520.1295		520.13	38.799														0	0				0.00295939	3.20882e+06	Ea-R	0	0
BML-LC-MS/MS-MeOH-11.46-520.1955		520.196	11.457														0	0				0.000539333	747240	Eh-S	0	0
BML-LC-MS/MS-MeOH-10.64-520.1961		520.196	10.639	520.194	520.1961/520.1945	0.22	C26H32O11	[M+NH4]+				538.228					520.194	520.194				0.00111041	1.72334e+06	Et-S	1	1
	ppm	520.198	8.557														0	0				0	0	Ea-R	0	0
BML-LC-MS/MS-MeOH-11.27-521.2585		521.259	11.272														0	0				0.000762116	1.23097e+06	Ea-S	0	0
BML-LC-MS/MS-MeOH-10.50-522.2115		522.212	10.499														0	0				0.00132024	2.66969e+06	Et-S	0	0
	ppm	522.212	10.507														0	0				0	0	Ea-R	0	0	0
BML-LC-MS/MS-MeOH-40.06-524.4037		524.404	40.064	524.408	524.4037/524.4077	0.362	C31H56O6	[M+Na]+				542.438		547.396			524.408	524.404	X	524.404	C26H56N2O8	0.00997318	1.38153e+07	Eh-S	5	5				in Eh stem w/ lower iso score
BML-LC-MS/MS-MeOH-39.51-524.4051		524.405	39.507														0	0				0.0074703	1.03482e+07	Eh-S	0	0
	dupl.	524.407	39.507														0	0				0	0	Ea-R	0	0
BML-LC-MS/MS-MeOH-39.56-525.3957		525.396	39.561														0	0				0.000743816	870004	Eh-S	0	0
	ppm	530.358	39.561														0	0				0	0	Ea-R	0	0
BML-LC-MS/MS-MeOH-28.54-530.3581		530.358	28.544														0	0				0.000363203	594420	Et-S	0	0
BML-LC-MS/MS-MeOH-14.38-532.1213		532.121	14.383														0	0				0.00272976	4.40911e+06	Ea-S	0	0
BML-LC-MS/MS-MeOH-38.73-532.3733		532.373	38.733														0	0				0.00159096	2.20388e+06	Eh-S	0	0
	ppm	532.376	34.942														0	0				0	0	Ea-R	0	0
BML-LC-MS/MS-MeOH-32.88-533.4794		533.479	32.881	533.481	533.4794/533.4808	1.54889	C34H63NO3	[M+H]+		534.487							533.481	533.481				0.00355953	3.20486e+06	Et-R	9	9	Sphingolipid	sphingolipid	(3)
	ppm	534.101	11.391														0	0				0	0	Ea-R	0	0
	ppm	534.104	12.549														0	0				0	0	Ea-R	0	0
BML-LC-MS/MS-MeOH-11.22-534.1755		534.176	11.221														0	0				0.00117546	1.38777e+06	Eh-R	0	0
BML-LC-MS/MS-MeOH-10.02-534.2641		534.264	10.02														0	0				0.000293475	483656	Eh-S	0	0
	ppm	534.268	9.005														0	0				0	0	Ea-R	0	0
	ppm	535.179	8.158														0	0				0	0	Ea-R	0	0
BML-LC-MS/MS-MeOH-32.46-536.1428		536.143	32.458														0	0				0.0014219	1.58719e+06	Et-R	0	0
	NaN	536.175	3.775														0	0				0	0	Ea-R	0	0
BML-LC-MS/MS-MeOH-11.60-536.2094		536.209	11.604														0	0				0.000215273	354775	Eh-S	0	0
	ppm	536.211	4.428														0	0				0	0	Ea-R	0	0
BML-LC-MS/MS-MeOH-35.74-536.4048		536.405	35.739														0	0				0.00350534	5.73686e+06	Et-S	0	0
BML-LC-MS/MS-MeOH-29.06-536.4050		536.405	29.055														0	0				0.000628386	984200	Et-S	0	0
BML-LC-MS/MS-MeOH-39.79-536.5248		536.525	39.787														0	0				0.00214875	2.45344e+06	Eh-R	0	0
BML-LC-MS/MS-MeOH-38.12-537.5038		537.504	38.123														0	0				0.00534849	7.40899e+06	Eh-S	0	0
BML-LC-MS/MS-MeOH-8.54-538.2052		538.205	8.535														0	0				0.00789867	1.19229e+07	Eh-S	0	0
	ppm	538.207	9.66														0	0				0	0	Ea-R	0	0
BML-LC-MS/MS-MeOH-11.73-538.2399		538.24	11.731														0	0				0.00302384	5.05614e+06	Ea-S	0	0
	ppm	538.245	15.548														0	0				0	0	Ea-R	0	0
BML-LC-MS/MS-MeOH-9.78-540.2209		540.221	9.784	540.221	540.2209/540.2207	-0.784	C26H36O12	[M+Na]+						563.21		579.184	540.221	540.221				0.00432943	7.14421e+06	Et-S	5	5
BML-LC-MS/MS-MeOH-8.81-540.2227		540.223	8.809	540.221	540.2227/540.2207	-0.975	C26H36O12	[M+Na]+						563.211			540.221	540.221				0.0056947	9.20679e+06	Ea-S	2	2
BML-LC-MS/MS-MeOH-14.77-540.2554		540.255	14.772	540.257	540.2554/540.2571	4.31	C27H40O11	[M+Na]+						563.244			540.257	540.257				0.000485764	808305	Ea-S	1	1
BML-LC-MS/MS-MeOH-24.49-545.3460		545.346	24.492														0	0				0.001783	1.51477e+06	Et-R	0	0
BML-LC-MS/MS-MeOH-11.26-546.3215		546.322	11.256														0	0				0.000331286	637360	Et-S	0	0
BML-LC-MS/MS-MeOH-38.36-546.3909		546.391	38.355														0	0				0.00621667	8.61164e+06	Eh-S	0	0
BML-LC-MS/MS-MeOH-37.49-546.3918		546.392	37.49														0	0				0.000950346	1.08533e+06	Eh-S	0	0
BML-LC-MS/MS-MeOH-13.24-548.1166		548.117	13.236	548.117	548.1166/548.1166	-0.536667	C25H24O14	[M+H]+		549.124				571.105			548.117	548.117				0.00290186	4.68709e+06	Ea-S	3	3
	ppm	548.403	38.974														0	0				0	0	Ea-R	0	0
	ppm	548.408	38.974														0	0				0	0	Ea-R	0	0
BML-LC-MS/MS-MeOH-11.28-550.0960		550.096	11.277	550.096	550.0960/550.0959	-0.418	C24H22O15	[M+H]+		551.103							550.096	550.096				0.0195807	3.29027e+07	Ea-S	5	5
BML-LC-MS/MS-MeOH-15.70-550.1108		550.111	15.698														0	0				0.000356331	467994	Eh-R	0	0
BML-LC-MS/MS-MeOH-6.70-550.2285		550.229	6.699	550.227	550.2285/550.2275	0.02	C25H34N4O10	[M+H]+		551.235							550.227	550.227				0.00061035	753119	Eh-R	2	2
	ppm	551.174	2.384														0	0				0	0	Ea-R	0	0
BML-LC-MS/MS-MeOH-8.81-552.1834		552.183	8.806														0	0				0.00548853	7.42099e+06	Eh-S	0	0
	ppm	554.217	1.512														0	0				0	0	Ea-R	0	0
BML-LC-MS/MS-MeOH-24.40-554.2847		554.285	24.4														0	0				0.000385811	413246	Eh-S	0	0
BML-LC-MS/MS-MeOH-12.61-556.2942		556.294	12.605														0	0				0.000470936	491503	Ea-R	0	0
BML-LC-MS/MS-MeOH-32.25-556.4105		556.41	32.251	556.413	556.4105/556.4128	2.02333	C35H56O5	[M+H]+		557.419							556.413	556.413				0.000380664	621092	Ea-S	3	3
	NaN	557.132	14.403														0	0				0	0	Ea-R	0	0
BML-LC-MS/MS-MeOH-9.73-558.1730		558.173	9.725														0	0				0.000209445	423525	Et-S	0	0
BML-LC-MS/MS-MeOH-25.40-558.3741		558.374	25.395														0	0				0.000835131	1.044e+06	Et-R	0	0
BML-LC-MS/MS-MeOH-30.08-558.3897		558.39	30.077														0	0				0.000460558	790974	Et-S	0	0
BML-LC-MS/MS-MeOH-37.32-558.3904		558.39	37.324														0	0				0.00666942	9.23881e+06	Eh-S	0	0
	ppm	558.415	39.509														0	0				0	0	Ea-R	0	0
BML-LC-MS/MS-MeOH-38.13-560.4065		560.407	38.126														0	0				0.0010911	1.51145e+06	Eh-S	0	0
BML-LC-MS/MS-MeOH-14.74-562.1322		562.132	14.74	562.132	562.1322/562.1323	0.00333333	C26H26O14	[M+H]+		563.14							562.132	562.132				0.000564259	938919	Ea-S	3	3
BML-LC-MS/MS-MeOH-3.82-562.1809		562.181	3.823														0	0				0.00153806	1.30668e+06	Et-R	0	0
BML-LC-MS/MS-MeOH-2.68-564.0869		564.087	2.681														0	0				0.0020829	3.4536e+06	Et-S	0	0
	dupl.	564.436	39.5														0	0				0	0	Ea-R	0	0
BML-LC-MS/MS-MeOH-39.50-564.4360		564.436	39.5	564.439	564.4360/564.4390	0.435	C34H60O6	[M+Na]+						587.428			564.439	564.439				0.0140182	1.94187e+07	Eh-S	6	6
	dupl.	564.436	39.5														0	0				0	0	Ea-R	0	0
BML-LC-MS/MS-MeOH-11.28-566.0626		566.063	11.279														0	0				0.000517576	869716	Ea-S	0	0
BML-LC-MS/MS-MeOH-2.44-567.1888		567.189	2.438														0	0				0.00110378	1.44967e+06	Eh-R	0	0
BML-LC-MS/MS-MeOH-8.37-568.3248		568.325	8.372	568.325	568.3248/568.3247	-0.06	C30H48O10	[M+H]+		569.332				591.315			568.325	568.325				0.00352722	5.69717e+06	Ea-S	4	4
BML-LC-MS/MS-MeOH-6.81-570.1580		570.158	6.809	570.159	570.1580/570.1585	-1.644	C25H30O15	[M+H]+		571.167							570.159	570.159				0.0266216	3.28488e+07	Eh-R	5	5
	NaN	572.263	14.163														0	0				0	0	Ea-R	0	0
	ppm	572.401	38.74														0	0				0	0	Ea-R	0	0
	ppm	572.403	39.32														0	0				0	0	Ea-R	0	0
BML-LC-MS/MS-MeOH-35.76-572.4813		572.481	35.76	572.481	572.4813/572.4805	0.731111	C37H64O4	[M+H]+		573.487							572.481	572.481				0.0141012	1.61967e+07	Eh-S	9	9	16:0,18:2-Diacylglycerol	glycerolipid	(3)
BML-LC-MS/MS-MeOH-8.81-574.1659		574.166	8.806														0	0				0.00365037	4.68832e+06	Eh-S	0	0
BML-LC-MS/MS-MeOH-9.87-576.2267		576.227	9.873														0	0				0.000506822	850831	Et-S	0	0
BML-LC-MS/MS-MeOH-31.91-576.4213		576.421	31.905														0	0				0.00346613	5.71229e+06	Eh-S	0	0
BML-LC-MS/MS-MeOH-34.47-579.5220		579.522	34.473														0	0				0.00087899	831176	Ea-R	0	0
	ppm	580.203	4.605														0	0				0	0	Ea-R	0	0
BML-LC-MS/MS-MeOH-30.60-580.3882		580.388	30.599	580.392	580.3882/580.3916	1.88	C40H52O3	[M+H]+		581.398							580.392	580.392				0.00146921	2.81409e+06	Et-S	2	2	Carotenoid	carotenoid	(3)
BML-LC-MS/MS-MeOH-7.54-582.1925		582.192	7.542														0	0				0.00144478	1.78274e+06	Eh-R	0	0
BML-LC-MS/MS-MeOH-31.91-582.4053		582.405	31.906														0	0				0.00124349	2.03511e+06	Et-S	0	0
BML-LC-MS/MS-MeOH-31.75-582.4068		582.407	31.75	582.407	582.4068/582.4073	0.026	C40H54O3	[M+H]+		583.414							582.407	582.407				0.00229436	3.75496e+06	Et-S	5	5	Carotenoid	carotenoid	(3)
	frgmt	584.443	33.709	584.444	584.4429/584.4441	-0.373889	C37H60O5	[M+H]+		585.452							584.444	584.444				0	0	Ea-R	18	18
	frgmt	584.444	31.152	584.444	584.4441/584.4441	-0.3975	C37H60O5	[M+H]+		585.452							584.444	584.444				0	0	Ea-R	4	4
	ppm	586.15	8.381														0	0				0	0	Ea-R	0	0
BML-LC-MS/MS-MeOH-7.47-586.1528		586.153	7.466														0	0				0.000765948	808970	Eh-R	0	0
BML-LC-MS/MS-MeOH-6.68-586.1530		586.153	6.682	586.153	586.1530/586.1534	-0.51	C25H30O16	[M+H]+		587.201							586.153	586.153				0.0420647	5.14678e+07	Eh-R	5	5	3-Hydroxyhispidin-3,4'-di-O-glucoside	styrylpyrone glycoside	(2) (Francescato et al., 2013)
BML-LC-MS/MS-MeOH-38.36-586.4184		586.418	38.355	586.423	586.4184/586.4233	1.37	C36H58O6	[M+NH4]+				604.456		609.413			586.423	586.423				0.0106024	1.4687e+07	Eh-S	2	2
	ppm	586.459	34.561	586.46	586.4593/586.4597	-0.553333	C37H62O5	[M+H]+		587.467							586.46	586.46				0	0	Ea-R	6	6
	frgmt	586.466	31.969	586.46	586.4659/586.4597	0.953333	C37H62O5	[M+H]+		587.467							586.46	586.46				0	0	Ea-R	3	3
BML-LC-MS/MS-MeOH-2.69-588.0533		588.053	2.692	588.054	588.0533/588.0540	1.39	C29H16O14	[M+H]+		589.061							588.054	588.054				0.0012369	2.40263e+06	Et-S	2	2				highly unlikely formula (too many oxygens)
BML-LC-MS/MS-MeOH-12.04-588.1848		588.185	12.04														0	0				0.000279036	464312	Ea-S	0	0
	ppm	588.433	38.974	588.439	588.4333/588.4390	0.63	C36H60O6	[M+Na]+						611.428			588.439	588.439				0	0	Ea-R	1	1
	NaN	588.47	37.077														0	0				0	0	Ea-R	0	0
	frgmt	588.473	32.921	588.475	588.4727/588.4754	3.65667	C37H64O5	[M+H]+		589.481							588.475	588.471	X	588.471	C32H64N2O7	0	0	Ea-R	3	3				in Et stem w/ lower iso score
	ppm	588.474	35.443	588.475	588.4742/588.4754	1.09667	C37H64O5	[M+H]+		589.482							588.475	588.475				0	0	Ea-R	3	3
BML-LC-MS/MS-MeOH-32.88-589.3817		589.382	32.884														0	0				0.00318755	3.14806e+06	Et-R	0	0
BML-LC-MS/MS-MeOH-14.17-590.2737		590.274	14.172	590.273	590.2737/590.2727	-1.565	C31H42O11	[M+H]+		591.281							590.273	590.273				0.0040806	6.79006e+06	Ea-S	2	2
	NaN	590.274	14.762	590.273	590.2740/590.2727	-1.55	C31H42O11	[M+H]+		591.281							590.273	590.273				0	0	Ea-R	1	1
BML-LC-MS/MS-MeOH-39.50-590.4868		590.487	39.501	590.488	590.4868/590.4883	-1.8975	C33H62N6O3	[M+H]+		591.497							590.488	590.488				0.013517	1.87244e+07	Eh-S	4	4
BML-LC-MS/MS-MeOH-37.57-590.4872		590.487	37.572														0	0				0.00297458	3.11303e+06	Ea-R	0	0
	frgmt	590.49	33.931	590.491	590.4900/590.4910	0.205556	C37H66O5	[M+H]+		591.498							590.491	590.491				0	0	Ea-R	9	9
	ppm	592.271	31.769	592.269	592.2713/592.2686	-0.05	C35H36N4O5	[M+H]+		593.276							592.269	592.269				0	0	Ea-R	1	1
	ppm	592.273	31.765	592.269	592.2731/592.2686	-0.125	C35H36N4O5	[M+H]+		593.276							592.269	592.269				0	0	Ea-R	4	4
BML-LC-MS/MS-MeOH-37.32-592.3934		592.393	37.321														0	0				0.00142691	1.97663e+06	Eh-S	0	0
	frgmt	592.505	34.768	592.507	592.5048/592.5067	3.02	C37H68O5	[M+H]+		593.513							592.507	592.507				0	0	Ea-R	2	2
	ppm	594.159	8.411														0	0				0	0	Ea-R	0	0
	ppm	594.16	9.979														0	0				0	0	Ea-R	0	0
	ppm	594.16	11.444	594.159	594.1596/594.1585	-0.685	C27H30O15	[M+H]+		595.166							594.159	594.159				0	0	Ea-R	2	2
BML-LC-MS/MS-MeOH-7.39-594.2186		594.219	7.392														0	0				0.00162612	2.00649e+06	Eh-R	0	0
	ppm	594.38	39.326	594.522	594.3796/594.5223	1.48	C37H70O5	[M+Na]+						617.513			594.522	594.522				0	0	Ea-R	1	1
BML-LC-MS/MS-MeOH-31.75-594.4284		594.428	31.754														0	0				0.0010297	1.62894e+06	Et-S	0	0
BML-LC-MS/MS-MeOH-35.85-594.5133		594.513	35.845														0	0				0.00252657	2.95402e+06	Eh-R	0	0
BML-LC-MS/MS-MeOH-10.93-595.3169		595.317	10.925														0	0				0.000806645	837336	Ea-R	0	0
BML-LC-MS/MS-MeOH-25.23-598.3999		598.4	25.226	598.402	598.3999/598.4022	-0.0428571	C40H54O4	[M+H]+		599.408							598.402	598.398	X	598.398	C35H54N2O6	0.00279274	4.37409e+06	Et-S	7	7				in rhizomes w/ lower iso score
BML-LC-MS/MS-MeOH-26.77-598.4003		598.4	26.77	598.402	598.4003/598.4022	0.93875	C40H54O4	[M+H]+		599.409							598.402	598.402				0.00404672	6.64964e+06	Ea-S	8	8
BML-LC-MS/MS-MeOH-27.84-598.4009		598.401	27.842														0	0				0.00206675	3.55939e+06	Ea-S	0	0
	NaN	598.402	31.75														0	0				0	0	Ea-R	0	0
BML-LC-MS/MS-MeOH-39.51-598.4339		598.434	39.506														0	0				0.00261713	3.62538e+06	Eh-S	0	0
	ppm	598.439	39.508														0	0				0	0	Ea-R	0	0
BML-LC-MS/MS-MeOH-7.72-600.1683		600.168	7.72														0	0				0.00622218	7.67764e+06	Eh-R	0	0
	NaN	600.169	8.581														0	0				0	0	Ea-R	0	0
BML-LC-MS/MS-MeOH-33.83-600.4177		600.418	33.827	600.418	600.4177/600.4179	0.626667	C40H56O4	[M+H]+		601.425							600.418	600.418				0.00361109	6.00881e+06	Ea-S	2	3	Violaxanthin	carotenoid	(3)	SigmaAlrdich 52444
BML-LC-MS/MS-MeOH-34.42-600.4188		600.419	34.419														0	0				0.00129899	2.09813e+06	Ea-S	0	0
BML-LC-MS/MS-MeOH-12.14-602.1267		602.127	12.143	602.127	602.1267/602.1272	0.325	C28H26O15	[M+H]+		603.134				625.116			602.127	602.127				0.000709452	873285	Eh-R	4	4
BML-LC-MS/MS-MeOH-11.62-602.1269		602.127	11.616	602.127	602.1269/602.1272	0	C28H26O15	[M+H]+		603.134				625.117			602.127	602.127				0.000886964	1.0323e+06	Eh-R	4	4
	ppm	606.258	30.785														0	0				0	0	Ea-R	0	0
	ppm	606.287	34.719	606.284	606.2865/606.2842	-0.21	C36H38N4O5	[M+H]+		607.292							606.284	606.284				0	0	Ea-R	2	2
	ppm	606.288	34.719														0	0				0	0	Ea-R	0	0
BML-LC-MS/MS-MeOH-14.65-606.3752		606.375	14.653														0	0				0.000601113	646241	Et-R	0	0
BML-LC-MS/MS-MeOH-38.14-606.4821		606.482	38.144	606.486	606.4821/606.4859	1.9	C37H66O6	[M+Na]+						629.474			606.486	606.486				0.00856522	9.19452e+06	Et-S	3	3
	ppm	607.38	35.662														0	0				0	0	Ea-R	0	0
BML-LC-MS/MS-MeOH-11.70-608.2111		608.211	11.701														0	0				0.000177611	298452	Ea-S	0	0
	ppm	608.272	30.663														0	0				0	0	Ea-R	0	0
BML-LC-MS/MS-MeOH-8.06-610.1522		610.152	8.059	610.153	610.1522/610.1534	-0.372	C27H30O16	[M+H]+		611.161				633.143			610.153	610.153				0.0113006	2.18225e+07	Et-S	5	5	Kaempferol-3,7-O-di-glucoside	flavonoid glycoside	(2) (Veit et al., 1995a; Francescato et al., 2013)
	dupl.	610.153	8.055											0			0	0				0	0	Ea-R	0	0
	dupl.	610.153	9.952														0	0				0	0	Ea-R	0	0
BML-LC-MS/MS-MeOH-9.95-610.1540		610.154	9.952	610.153	610.1540/610.1534	-1.23	C27H30O16	[M+Na]+		611.162				633.144			610.153	610.153				0.0228777	3.16914e+07	Eh-S	3	3	Kaempferol-3-O-sophoroside	flavonoid glycoside	(2) (Veit et al., 1995a; Francescato et al., 2013)
BML-LC-MS/MS-MeOH-34.85-610.1598		610.16	34.845														0	0				0.00321721	3.59119e+06	Et-R	0	0
BML-LC-MS/MS-MeOH-34.39-610.4568		610.457	34.388	610.458	610.4568/610.4584	1.545	C35H58N6O3	[M+H]+		611.465							610.46	610.457	X	610.46	C39H62O5	0.00199525	4.03465e+06	Et-S	2	2				in Et stem w/ higher iso score
BML-LC-MS/MS-MeOH-34.83-612.1592		612.159	34.832														0	0				0.0011962	1.33525e+06	Et-R	0	0
	ppm	612.434	38.733														0	0				0	0	Ea-R	0	0
	ppm	612.455	38.355	612.475	612.4553/612.4754	0.995	C39H64O5	[M+H]+		613.482							612.475	612.475				0	0	Ea-R	2	2
	ppm	612.467	38.355	612.475	612.4675/612.4754	0.785	C39H64O5	[M+NH4]+				630.509					612.475	612.475				0	0	Ea-R	2	2
	frgmt	612.475	32.474	612.475	612.4746/612.4754	0.589333	C39H64O5	[M+H]+		613.482							612.475	612.475				0	0	Ea-R	15	15
BML-LC-MS/MS-MeOH-26.77-614.3956		614.396	26.768	614.397	614.3956/614.3971	1.77333	C40H54O5	[M+H]+		615.403							614.397	614.397				0.000390101	649123	Ea-S	3	3
	ppm	614.399	30.594														0	0				0	0	Ea-R	0	0
	NaN	614.4	31.75	614.397	614.3997/614.3971	1.71	C40H54O5	[M+H]+		615.403							614.397	614.397				0	0	Ea-R	1	1
BML-LC-MS/MS-MeOH-38.97-614.4816		614.482	38.972														0	0				0.0108151	1.49816e+07	Eh-S	0	0
	frgmt	614.491	35.864	614.491	614.4908/614.4910	-0.014	C39H66O5	[M+H]+		615.297							614.491	614.491				0	0	Ea-R	5	5
	NaN	615.402	30.61														0	0				0	0	Ea-R	0	0
BML-LC-MS/MS-MeOH-11.85-616.3092		616.309	11.853														0	0				0.000687939	1.19663e+06	Ea-S	0	0
BML-LC-MS/MS-MeOH-31.91-616.4125		616.413	31.905	616.413	616.4125/616.4128	-0.05	C40H56O5	[M+Na]+						639.401			616.413	616.413				0.00401713	6.62035e+06	Eh-S	1	1	Carotenoid	carotenoid	(3)
	frgmt	616.458	34.177														0	0				0	0	Ea-R	0	0
	ppm	616.501	36.724	616.507	616.5013/616.5067	1.78	C39H68O5	[M+H]+		617.513							616.507	616.507				0	0	Ea-R	2	2
	frgmt	616.502	34.187	616.507	616.5023/616.5067	0.79	C39H68O5	[M+H]+		617.514							616.507	616.507				0	0	Ea-R	2	2
BML-LC-MS/MS-MeOH-36.72-616.5026		616.503	36.724	616.507	616.5026/616.5067	0.475	C39H68O5	[M+H]+		617.513				639.494			616.507	616.507				0.00652538	6.86695e+06	Ea-R	2	2
BML-LC-MS/MS-MeOH-2.69-617.0071		617.007	2.694														0	0				0.000932756	1.54216e+06	Et-S	0	0
BML-LC-MS/MS-MeOH-16.42-618.2700		618.27	16.421	618.268	618.2700/618.2676	-0.02	C32H42O12	[M+H]+		619.275							618.268	618.268				0.00247874	4.00366e+06	Ea-S	1	1
BML-LC-MS/MS-MeOH-17.08-618.2709		618.271	17.084	618.268	618.2709/618.2676	-1.32	C32H42O12	[M+H]+		619.276							618.268	618.268				0.0031704	5.12085e+06	Ea-S	1	1
BML-LC-MS/MS-MeOH-38.36-620.4238		620.424	38.355														0	0				0.00212403	2.94232e+06	Eh-S	0	0
	dupl.	624.206	10.894														0	0				0	0	Ea-R	0	0
BML-LC-MS/MS-MeOH-10.89-624.2068		624.207	10.885														0	0				0.000462261	830323	Et-S	0	0
BML-LC-MS/MS-MeOH-7.05-626.1473		626.147	7.049	626.148	626.1473/626.1483	1.93	C27H30O17	[M+H]+		627.154							626.148	626.148				0.00201132	3.34681e+06	Ea-S	1	1	Quercetin-3,7-di-O-glucoside	flavonoid glycoside	(2) (Francescato et al., 2013)
	ppm	626.151	8.998														0	0				0	0	Ea-R	0	0
BML-LC-MS/MS-MeOH-11.08-626.2195		626.22	11.075														0	0				0.000237972	405605	Et-S	0	0
BML-LC-MS/MS-MeOH-11.02-626.2212		626.221	11.019														0	0				0.000272212	465341	Et-S	0	0
	ppm	628.117	13.258														0	0				0	0	Ea-R	0	0
	ppm	628.463	37.072														0	0				0	0	Ea-R	0	0
BML-LC-MS/MS-MeOH-8.37-630.2973		630.297	8.372	630.298	630.2973/630.2981	-1.585	C41H42O6	[M+H]+		631.306							630.298	630.298				0.000658871	1.06421e+06	Ea-S	2	2
BML-LC-MS/MS-MeOH-36.61-631.5107		631.511	36.611														0	0				0.00124961	1.30777e+06	Ea-R	0	0
	NaN	632.407	31.754														0	0				0	0	Ea-R	0	0
	NaN	632.409	31.754														0	0				0	0	Ea-R	0	0
BML-LC-MS/MS-MeOH-13.26-634.1290		634.129	13.258														0	0				0.00253277	2.395e+06	Ea-R	0	0
	ppm	634.264	14.171														0	0				0	0	Ea-R	0	0
BML-LC-MS/MS-MeOH-29.16-635.4139		635.414	29.155														0	0				0.00193124	3.03952e+06	Et-S	0	0
	ppm	636.104	10.178														0	0				0	0	Ea-R	0	0
BML-LC-MS/MS-MeOH-13.53-636.2791		636.279	13.525	636.279	636.2791/636.2795	0.233333	C33H40N4O9	[M+H]+		637.286				659.268			636.279	636.279				0.00105714	1.86171e+06	Et-S	6	6
BML-LC-MS/MS-MeOH-13.79-636.2795		636.279	13.787														0	0				0.00252782	4.04559e+06	Et-S	0	0
BML-LC-MS/MS-MeOH-13.28-636.2796		636.28	13.275	636.278	636.2796/636.2782	-0.995	C32H44O13	[M+H]+		637.286							636.278	636.278				0.00104299	1.83689e+06	Et-S	2	2
BML-LC-MS/MS-MeOH-32.44-636.2989		636.299	32.439	636.299	636.2989/636.2993	2.07	C29H48O15	[M+H]+		637.305							636.299	636.299				0.00591735	6.02756e+06	Eh-S	2	2
BML-LC-MS/MS-MeOH-28.18-637.4285		637.428	28.184														0	0				0.000946838	1.74124e+06	Et-S	0	0
BML-LC-MS/MS-MeOH-10.25-638.1823		638.182	10.253														0	0				0.000653627	977354	Eh-S	0	0
BML-LC-MS/MS-MeOH-30.60-638.3936		638.394	30.595														0	0				0.00167735	2.76432e+06	Eh-S	0	0
BML-LC-MS/MS-MeOH-35.71-638.4871		638.487	35.713														0	0				0.00227749	3.72735e+06	Et-S	0	0
	ppm	640.387	26.559														0	0				0	0	Ea-R	0	0
	ppm	642.126	10.156														0	0				0	0	Ea-R	0	0
	ppm	642.402	35.414														0	0				0	0	Ea-R	0	0
BML-LC-MS/MS-MeOH-4.65-646.0690		646.069	4.65														0	0				0.0009911	1.64918e+06	Ea-S	0	0
BML-LC-MS/MS-MeOH-37.06-646.4749		646.475	37.063														0	0				0.00480201	5.05281e+06	Et-S	0	0
BML-LC-MS/MS-MeOH-4.66-648.0543		648.054	4.663														0	0				0.000437848	761610	Ea-S	0	0
BML-LC-MS/MS-MeOH-18.27-650.2952		650.295	18.272	650.294	650.2952/650.2938	-0.76	C33H46O13	[M+H]+		651.302							650.294	650.294				0.001663	3.16477e+06	Et-S	2	2
BML-LC-MS/MS-MeOH-23.27-654.3806		654.381	23.271														0	0				0.00129815	1.79857e+06	Eh-S	0	0
BML-LC-MS/MS-MeOH-22.86-654.3807		654.381	22.862														0	0				0.000887692	1.4528e+06	Et-S	0	0
BML-LC-MS/MS-MeOH-26.57-659.4125		659.413	26.569														0	0				0.000412384	732285	Et-S	0	0
	ppm	659.413	28.446														0	0				0	0	Ea-R	0	0
	ppm	664.236	9.382														0	0				0	0	Ea-R	0	0
	ppm	668.422	35.061														0	0				0	0	Ea-R	0	0
	ppm	668.426	35.879														0	0				0	0	Ea-R	0	0
	ppm	670.44	36.716	670.429	670.4398/670.4292	1.73	C36H62O11	[M+Na]+				688.464		693.42			670.429	670.429				0	0	Ea-R	3	3
BML-LC-MS/MS-MeOH-8.98-672.2151		672.215	8.983	672.217	672.2151/672.2167	2.1	C32H36N2O14	[M+H]+		673.223							672.217	672.217				0.00128128	1.14897e+06	Et-R	1	1
BML-LC-MS/MS-MeOH-6.73-672.2156		672.216	6.729	672.217	672.2156/672.2167	1.83	C32H36N2O14	[M+H]+		673.223							672.217	672.217				0.00111769	1.39722e+06	Et-R	1	1
BML-LC-MS/MS-MeOH-7.21-672.2161		672.216	7.214	672.217	672.2161/672.2167	0.49	C32H36N2O14	[M+H]+		673.224							672.217	672.217				0.00261284	2.64195e+06	Et-R	1	1
BML-LC-MS/MS-MeOH-3.05-672.2179		672.218	3.046	672.218	672.2179/672.2180	1.055	C33H32N6O10	[M+H]+		673.225							672.218	672.218				0.0232758	2.40591e+07	Et-R	2	2				too low/small in stems
	ppm	672.404	30.625														0	0				0	0	Ea-R	0	0
BML-LC-MS/MS-MeOH-21.80-676.3662		676.366	21.795														0	0				0.00103921	1.49558e+06	Et-S	0	0
BML-LC-MS/MS-MeOH-21.42-676.3663		676.366	21.415														0	0				0.000820741	1.34323e+06	Et-S	0	0
BML-LC-MS/MS-MeOH-34.56-680.4127		680.413	34.562														0	0				0.00208649	4.04417e+06	Et-S	0	0
BML-LC-MS/MS-MeOH-28.30-680.4131		680.413	28.303														0	0				0.00133526	2.22996e+06	Et-S	0	0
BML-LC-MS/MS-MeOH-9.00-682.2466		682.247	9.003	682.247	682.2466/682.2473	0.37	C32H42O16	[M+Na]+				700.279		705.236			682.247	682.247				0.00520145	8.18745e+06	Eh-S	4	4
BML-LC-MS/MS-MeOH-9.37-682.2467		682.247	9.37	682.247	682.2467/682.2473	0.975	C32H42O16	[M+Na]+				700.28		705.236			682.247	682.247				0.00149514	1.74989e+06	Eh-R	4	4
BML-LC-MS/MS-MeOH-35.41-682.4270		682.427	35.413	682.429	682.4270/682.4286	1.445	C37H62O11	[M+Na]+						705.417			682.429	682.428	X	682.428	C35H60N3O10	0.00241669	4.56548e+06	Et-S	2	2	Triterpenoid glycoside	triterpenoid glycoside	(3)	both have iso scores < 50
BML-LC-MS/MS-MeOH-8.34-683.1985		683.198	8.343														0	0				0.000755384	864178	Eh-R	0	0
BML-LC-MS/MS-MeOH-8.20-684.2623		684.262	8.202	684.263	684.2623/684.2629	1.18143	C32H44O16	[M+Na]+				702.295		707.252		723.224	684.263	684.263				0.00311369	4.38327e+06	Eh-S	14	14
BML-LC-MS/MS-MeOH-4.89-686.2308		686.231	4.892														0	0				0.00136236	1.5434e+06	Et-R	0	0
	NaN	686.455	37.319														0	0				0	0	Ea-R	0	0
	ppm	688.398	30.61														0	0				0	0	Ea-R	0	0
	ppm	690.401	35.061														0	0				0	0	Ea-R	0	0
BML-LC-MS/MS-MeOH-23.27-692.3335		692.333	23.272														0	0				0.000631272	874620	Eh-S	0	0
	ppm	692.421	36.716														0	0				0	0	Ea-R	0	0
	ppm	696.153	8.929														0	0				0	0	Ea-R	0	0
	NaN	697.214	9.954														0	0				0	0	Ea-R	0	0
BML-LC-MS/MS-MeOH-33.58-697.5433		697.543	33.58														0	0				0.00319136	2.83006e+06	Et-R	0	0
	ppm	698.501	39.588														0	0				0	0	Ea-R	0	0
BML-LC-MS/MS-MeOH-37.60-699.4855		699.486	37.602	699.486	699.4855/699.4863	-0.5375	C45H65NO5	[M+H]+		700.495							699.486	699.482	X	699.482	C40H65N3O7	0.00407521	3.83476e+06	Et-R	4	4				in Ea stem
BML-LC-MS/MS-MeOH-35.06-702.4206		702.421	35.061														0	0				0.0012568	1.41867e+06	Et-R	0	0
	ppm	704.44	36.716														0	0				0	0	Ea-R	0	0
BML-LC-MS/MS-MeOH-9.48-708.2595		708.26	9.475														0	0				0.000604515	1.12935e+06	Et-S	0	0
	ppm	708.44	36.537														0	0				0	0	Ea-R	0	0
BML-LC-MS/MS-MeOH-29.84-708.4436		708.444	29.839														0	0				0.000727088	1.24848e+06	Et-S	0	0
BML-LC-MS/MS-MeOH-33.72-708.5350		708.535	33.717														0	0				0.0036547	5.97457e+06	Et-S	0	0
BML-LC-MS/MS-MeOH-37.97-710.3920		710.392	37.968														0	0				0.00396974	4.62021e+06	Eh-R	0	0
BML-LC-MS/MS-MeOH-35.88-710.4551		710.455	35.879														0	0				0.00300665	3.26006e+06	Ea-R	0	0
	ppm	710.46	36.718														0	0				0	0	Ea-R	0	0
BML-LC-MS/MS-MeOH-7.86-712.1476		712.148	7.86														0	0				0.00153838	2.58503e+06	Ea-S	0	0
BML-LC-MS/MS-MeOH-27.86-712.4378		712.438	27.864														0	0				0.00471287	7.7131e+06	Et-S	0	0
BML-LC-MS/MS-MeOH-35.43-712.5632		712.563	35.428														0	0				0.000967595	1.72159e+06	Et-S	0	0
BML-LC-MS/MS-MeOH-35.68-713.4945		713.495	35.675	713.498	713.4945/713.4979	0.942	C41H67N3O7	[M+H]+		714.505							713.498	713.498				0.0247713	2.51432e+07	Et-R	5	5
BML-LC-MS/MS-MeOH-37.60-713.4993		713.499	37.598														0	0				0.0081824	7.63274e+06	Et-R	0	0
	NaN	715.508	36.938	715.514	715.5083/715.5136	-1.308	C41H69N3O7	[M+H]+		716.522							715.514	715.514				0	0	Ea-R	5	5
	NaN	715.511	36.93														0	0				0	0	Ea-R	0	0
	ppm	715.546	33.559														0	0				0	0	Ea-R	0	0
	NaN	716.378	26.706														0	0				0	0	Ea-R	0	0
BML-LC-MS/MS-MeOH-32.27-718.4634		718.463	32.27	718.466	718.4634/718.4656	1.46667	C41H66O10	[M+NH4]+				736.497		741.452			718.466	718.46	X	718.46	C48H62O5	0.00285091	4.66582e+06	Et-S	3	3				in Et stem w/ low iso score
BML-LC-MS/MS-MeOH-34.57-722.4616		722.462	34.574	722.461	722.4616/722.4605	0.46	C40H66O11	[M+Na]+						745.449			722.461	722.461				0.00309981	6.26822e+06	Et-S	3	3
BML-LC-MS/MS-MeOH-31.49-723.5270		723.527	31.492														0	0				0.00288567	5.12419e+06	Et-S	0	0
BML-LC-MS/MS-MeOH-34.50-723.5630		723.563	34.503														0	0				0.0071226	6.73515e+06	Ea-R	0	0
BML-LC-MS/MS-MeOH-35.08-725.4620		725.462	35.083														0	0				0.00125022	2.1958e+06	Et-S	0	0
	ppm	726.49	36.541														0	0				0	0	Ea-R	0	0
BML-LC-MS/MS-MeOH-25.91-728.4331		728.433	25.907														0	0				0.000608203	1.09247e+06	Et-S	0	0
BML-LC-MS/MS-MeOH-33.70-728.4847		728.485	33.701	728.486	728.4847/728.4863	-0.603333	C43H68O9	[M+H]+		729.493							728.486	728.486				0.00780132	1.30197e+07	Et-S	3	3
BML-LC-MS/MS-MeOH-7.57-729.1671		729.167	7.571														0	0				0.000673218	702618	Ea-R	0	0
	ppm	730.439	35.061	730.427	730.4387/730.4265	0.52	C37H58N6O9	[M+H]+		731.434							730.427	730.427				0	0	Ea-R	1	1
	ppm	730.441	35.886														0	0				0	0	Ea-R	0	0
	ppm	732.488	32.947														0	0				0	0	Ea-R	0	0
BML-LC-MS/MS-MeOH-35.02-736.5652		736.565	35.021														0	0				0.00218036	3.5933e+06	Eh-S	0	0
BML-LC-MS/MS-MeOH-34.77-737.4967		737.497	34.772	737.498	737.4967/737.4979	-0.745	C43H67N3O7	[M+H]+		738.506							737.498	737.498				0.0143755	1.65261e+07	Et-R	6	6
BML-LC-MS/MS-MeOH-10.42-740.2143		740.214	10.424	740.216	740.2143/740.2164	0.0625	C40H36O14	[M+H]+		741.224				763.205			740.216	740.211	X	740.216	C33H40O19	0.00274745	4.52294e+06	Et-S	4	4
	NaN	741.525	37.785														0	0				0	0	Ea-R	0	0
	ppm	741.564	34.499	741.576	741.5641/741.5755	2.665	C42H79NO9	[M+Na]+		742.582				764.564			741.576	741.576				0	0	Ea-R	2	2
BML-LC-MS/MS-MeOH-35.06-742.4524		742.452	35.06														0	0				0.00100628	1.09332e+06	Et-R	0	0
	ppm	744.476	30.53														0	0				0	0	Ea-R	0	0
BML-LC-MS/MS-MeOH-35.52-746.4623		746.462	35.515	746.461	746.4623/746.4605	1.08	C42H66O11	[M+H]+		747.467							746.461	746.461				0.00105757	1.98088e+06	Et-S	3	3
BML-LC-MS/MS-MeOH-33.70-746.4962		746.496	33.704	746.497	746.4962/746.4969	0.0263158	C43H70O10	[M+NH4]+				764.531		769.486			746.497	746.497				0.162926	2.71447e+08	Ea-S	20	20	Monogalactosyldiacylglycerol (34:6)	galactolipid	(1)	Avanti 840523
BML-LC-MS/MS-MeOH-29.14-747.4654		747.465	29.135														0	0				0.000869551	1.54409e+06	Et-S	0	0
BML-LC-MS/MS-MeOH-35.06-748.4751		748.475	35.06	748.476	748.4751/748.4762	0.2525	C42H68O11	[M+Na]+				766.505		771.465			748.476	748.476				0.00488519	5.58878e+06	Eh-R	4	4	Triterpenoid glycoside	triterpenoid glycoside	(3)
BML-LC-MS/MS-MeOH-34.56-748.5124		748.512	34.559	748.513	748.5124/748.5125	0.755517	C43H72O10	[M+Na]+				766.546		771.502			748.513	748.513				0.0571999	1.10605e+08	Et-S	29	29
	dupl.	748.513	34.542														0	0				0	0	Ea-R	0	0
BML-LC-MS/MS-MeOH-34.54-748.7431		748.743	34.539	748.746	748.7431/748.7461	2.14	C53H96O	[M+Na]+						771.735			748.746	748.746				0.00304454	5.78596e+06	Et-S	4	4
	NaN	750.169	5.823														0	0				0	0	Ea-R	0	0
	ppm	750.426	37.109														0	0				0	0	Ea-R	0	0
	ppm	750.503	35.879	750.529	750.5031/750.5295	1.39	C44H70N4O6	[M+NH4]+				768.564					750.529	750.529				0	0	Ea-R	1	1
BML-LC-MS/MS-MeOH-30.84-750.5226		750.523	30.843														0	0				0.000958824	1.51406e+06	Et-S	0	0
BML-LC-MS/MS-MeOH-32.92-750.5259		750.526	32.915														0	0				0.00158794	2.61697e+06	Eh-S	0	0
BML-LC-MS/MS-MeOH-35.46-750.5278		750.528	35.459	750.528	750.5278/750.5282	0.655882	C43H74O10	[M+Na]+				768.559		773.517			750.528	750.528				0.0312704	6.32327e+07	Et-S	17	17	Monogalactosyldiacylglycerol (34:4)	galactolipid	(1)	Avanti 840523
BML-LC-MS/MS-MeOH-32.88-751.4912		751.491	32.881														0	0				0.00287778	2.67011e+06	Et-R	0	0
	dupl.	752.541	36.537														0	0				0	0	Ea-R	0	0
BML-LC-MS/MS-MeOH-36.54-752.5428		752.543	36.537	752.544	752.5428/752.5438	1.03531	C43H76O10	[M+Na]+				770.578		775.532			752.544	752.544				0.0272433	5.29792e+07	Et-S	32	32	Monogalactosyldiacylglycerol (34:3)	galactolipid	(1)	Avanti 840523
BML-LC-MS/MS-MeOH-37.32-754.5557		754.556	37.324	754.559	754.5557/754.5595	1.69727	C43H78O10	[M+Na]+				772.592		777.548			754.559	754.559				0.012211	2.46922e+07	Et-S	11	11	Monogalactosyldiacylglycerol (36:2)	galactolipid	(1)	Avanti 840523
BML-LC-MS/MS-MeOH-8.20-756.2103		756.21	8.199	756.211	756.2103/756.2113	0.75	C33H40O20	[M+H]+		757.218							756.211	756.211				0.0045303	8.88425e+06	Et-S	1	1	Kaempferol-3-O-rutinoside-7-O-glucoside	flavonoid glycoside	(2) (Saleh et al., 1972; Veit, Beckert, et al., 1995)
BML-LC-MS/MS-MeOH-10.06-756.2587		756.259	10.059														0	0				0.00116828	1.7635e+06	Eh-S	0	0
	ppm	758.273	10.353														0	0				0	0	Ea-R	0	0
BML-LC-MS/MS-MeOH-31.11-760.4751		760.475	31.111	760.476	760.4751/760.4762	0.126667	C43H68O11	[M+Na]+						783.465			760.476	760.476				0.00473055	9.56578e+06	Et-S	3	3	9S,13S-12-Oxophytodienoyl-18:3-β-D-galactosyl-sn-glycerol	galactolipid	(3)
BML-LC-MS/MS-MeOH-31.48-761.4831		761.483	31.476														0	0				0.00302805	5.37702e+06	Et-S	0	0
BML-LC-MS/MS-MeOH-29.31-762.4515		762.452	29.312														0	0				0.00195869	3.32626e+06	Et-S	0	0
BML-LC-MS/MS-MeOH-35.57-763.5130		763.513	35.569	763.514	763.5130/763.5136	-0.2	C45H69N3O7	[M+H]+		764.522							763.514	763.514				0.0111085	1.38059e+07	Et-R	4	4
	NaN	765.526	36.725														0	0				0	0	Ea-R	0	0
BML-LC-MS/MS-MeOH-33.69-765.9724		765.972	33.685														0	0				0.00165875	2.67921e+06	Ea-S	0	0
	ppm	766.498	35.084														0	0				0	0	Ea-R	0	0
	NaN	770.238	10.067														0	0				0	0	Ea-R	0	0
BML-LC-MS/MS-MeOH-10.07-770.2381		770.238	10.067														0	0				0.00053638	743564	Eh-S	0	0
BML-LC-MS/MS-MeOH-4.98-772.2047		772.205	4.983														0	0				0.00197423	2.98006e+06	Eh-S	0	0
BML-LC-MS/MS-MeOH-6.08-772.2065		772.207	6.076	772.206	772.2065/772.2062	-0.93	C33H40O21	[M+H]+		773.215							772.206	772.206				0.0265768	4.37993e+07	Eh-S	5	5	Kaempferol 3-O-sophoroside-7-O-glucoside	flavonoid glycoside	(2) (Veit et al., 1992; Veit, Geiger, et al., 1995; Francescato et al., 2013)
BML-LC-MS/MS-MeOH-35.02-774.5274		774.527	35.022	774.528	774.5274/774.5282	0.342581	C45H74O10	[M+NH4]+				792.562		797.517			774.528	774.528				0.108542	2.00369e+08	Et-S	31	31	Monogalactosyldiacylglycerol (36:6)	galactolipid	(1)	Avanti 840523
BML-LC-MS/MS-MeOH-35.01-776.1292		776.129	35.006														0	0				0.00110256	1.99581e+06	Et-S	0	0
BML-LC-MS/MS-MeOH-30.00-776.4710		776.471	30.002														0	0				0.000367846	660732	Et-S	0	0
BML-LC-MS/MS-MeOH-35.86-776.5443		776.544	35.864	776.544	776.5443/776.5438	0.610345	C45H76O10	[M+Na]+						799.532			776.544	776.544				0.0491257	5.38625e+07	Et-S	29	29	Monogalactosyldiacylglycerol (36:5)	galactolipid	(3)
BML-LC-MS/MS-MeOH-8.24-778.2535		778.254	8.244														0	0				0.00119578	2.12339e+06	Et-S	0	0
	NaN	778.484	29.791														0	0				0	0	Ea-R	0	0
	NaN	778.554	36.721														0	0				0	0	Ea-R	0	0
	dupl.	778.555	36.728														0	0				0	0	Ea-R	0	0
BML-LC-MS/MS-MeOH-36.72-778.5575		778.558	36.721	778.559	778.5575/778.5595	1.13409	C45H78O10	[M+Na]+		779.591		796.593		801.548			778.559	778.559				0.0305989	3.56127e+07	Eh-R	22	22	Monogalactosyldiacylglycerol (36:4)	galactolipid	(1)	Avanti 840523
BML-LC-MS/MS-MeOH-9.20-780.2324		780.232	9.196														0	0				0.0011795	1.00206e+06	Et-R	0	0
	ppm	783.467	29.828														0	0				0	0	Ea-R	0	0
	ppm	784.472	30.72														0	0				0	0	Ea-R	0	0
BML-LC-MS/MS-MeOH-31.82-790.5198		790.52	31.816														0	0				0.0048689	8.74563e+06	Et-S	0	0
	NaN	791.435	35.021	791.556	791.4349/791.5561	1.03	C46H73N5O6	[M+H]+		792.564							791.556	791.556				0	0	Ea-R	1	1
BML-LC-MS/MS-MeOH-35.01-791.9211		791.921	35.006														0	0				0.00188288	3.37491e+06	Et-S	0	0
	NaN	792.499	31.236														0	0				0	0	Ea-R	0	0
BML-LC-MS/MS-MeOH-31.23-792.4995		792.5	31.229														0	0				0.00172738	3.26402e+06	Et-S	0	0
BML-LC-MS/MS-MeOH-37.82-794.5205		794.52	37.817														0	0				0.00215085	3.36874e+06	Et-S	0	0
BML-LC-MS/MS-MeOH-14.17-796.3145		796.314	14.171														0	0				0.00179091	2.98004e+06	Ea-S	0	0
	NaN	796.315	14.759														0	0				0	0	Ea-R	0	0
BML-LC-MS/MS-MeOH-35.90-798.5366		798.537	35.903	798.528	798.5366/798.5282	3.92	C47H74O10	[M+H]+		799.532							798.528	798.528				0.0285579	3.38191e+07	Et-S	1	1
BML-LC-MS/MS-MeOH-35.69-800.5410		800.541	35.691	800.544	800.5410/800.5438	-0.14	C47H76O10	[M+Na]+						823.534			800.544	800.544				0.0125414	2.06686e+07	Eh-S	1	1	Triterpenoid glycoside	triterpenoid glycoside	(3)
	ppm	802.432	31.151														0	0				0	0	Ea-R	0	0
BML-LC-MS/MS-MeOH-37.60-805.6395		805.639	37.595	805.643	805.6395/805.6432	2.92667	C48H87NO8	[M+H]+		806.649							805.643	805.643				0.0208926	1.81603e+07	Et-R	6	6				823.6499 @ 37.60 min. - H2O
	NaN	806.512	30.547														0	0				0	0	Ea-R	0	0
	ppm	808.474	33.949														0	0				0	0	Ea-R	0	0
BML-LC-MS/MS-MeOH-34.77-808.4820		808.482	34.765														0	0				0.00145468	1.66419e+06	Eh-R	0	0
BML-LC-MS/MS-MeOH-35.73-808.4902		808.49	35.731														0	0				0.00151986	1.7689e+06	Eh-R	0	0
BML-LC-MS/MS-MeOH-32.48-810.4887		810.489	32.475														0	0				0.00270444	5.46873e+06	Et-S	0	0
BML-LC-MS/MS-MeOH-13.18-812.1829		812.183	13.182														0	0				0.00168213	2.20925e+06	Eh-R	0	0
BML-LC-MS/MS-MeOH-33.74-814.4903		814.49	33.74														0	0				0.00104691	1.75919e+06	Ea-S	0	0
BML-LC-MS/MS-MeOH-37.10-818.5206		818.521	37.104	818.518	818.5206/818.5180	-1.55	C46H74O12	[M+NH4]+				836.554		841.508			818.518	818.518				0.0185571	2.57106e+07	Eh-S	2	2
BML-LC-MS/MS-MeOH-35.01-819.5775		819.577	35.007														0	0				0.000715478	1.17913e+06	Eh-S	0	0
BML-LC-MS/MS-MeOH-35.02-820.5262		820.526	35.024	820.528	820.5262/820.5278	-0.353333	C53H72O7	[M+Na]+						843.519			820.528	820.528				0.00164132	3.06131e+06	Et-S	3	3
BML-LC-MS/MS-MeOH-37.98-820.5353		820.535	37.979	820.534	820.5353/820.5337	-1.035	C46H76O12	[M+NH4]+				838.57		843.524			820.534	820.534				0.0200068	2.32851e+07	Eh-R	4	4
BML-LC-MS/MS-MeOH-36.64-821.6190		821.619	36.64														0	0				0.00371362	3.16687e+06	Et-R	0	0
BML-LC-MS/MS-MeOH-35.69-822.5408		822.541	35.692														0	0				0.00554666	9.14106e+06	Eh-S	0	0
BML-LC-MS/MS-MeOH-37.60-823.6499		823.65	37.595	823.654	823.6499/823.6537	1.37556	C48H89NO9	[M+Na]+		824.66				846.643		862.615	823.654	823.654				0.0315908	2.74737e+07	Et-R	18	18
	ppm	825.652	38.155														0	0				0	0	Ea-R	0	0
	ppm	825.66	38.709														0	0				0	0	Ea-R	0	0
	NaN	828.496	31.052														0	0				0	0	Ea-R	0	0
BML-LC-MS/MS-MeOH-32.53-830.4655		830.466	32.528														0	0				0.00101449	1.84939e+06	Et-S	0	0
BML-LC-MS/MS-MeOH-33.32-830.4656		830.466	33.317														0	0				0.000838221	1.03429e+06	Eh-R	0	0
BML-LC-MS/MS-MeOH-7.28-832.2042		832.204	7.284	832.208	832.2042/832.2081	0.58	C38H40O21	[M+H]+		833.213							832.208	832.208				0.00379816	7.23008e+06	Et-S	1	1
	ppm	832.481	34.187														0	0				0	0	Ea-R	0	0
BML-LC-MS/MS-MeOH-35.75-832.5086		832.509	35.753														0	0				0.00426922	5.11752e+06	Eh-S	0	0
BML-LC-MS/MS-MeOH-14.17-834.2658		834.266	14.171	834.266	834.2658/834.2656	1.13	C50H42O12	[M+H]+		835.272							834.268	834.264	X	834.264	C45H42N2O14	0.00120069	1.99793e+06	Ea-S	2	2				in Eh w/ higher iso score
	NaN	834.524	36.763														0	0				0	0	Ea-R	0	0
BML-LC-MS/MS-MeOH-37.98-837.5614		837.561	37.979	837.562	837.5614/837.5616	-0.28	C47H75N5O8	[M+H]+		838.57							837.562	837.562				0.0149777	1.7432e+07	Eh-R	6	6
BML-LC-MS/MS-MeOH-3.85-842.2551		842.255	3.853														0	0				0.00162131	1.95723e+06	Eh-R	0	0
BML-LC-MS/MS-MeOH-37.98-842.5172		842.517	37.979	842.514	842.5172/842.5140	-2.385	C43H74N2O14	[M+H]+		843.524							842.514	842.514				0.00514723	5.99064e+06	Eh-R	2	2
BML-LC-MS/MS-MeOH-15.60-844.3583		844.358	15.597	844.357	844.3583/844.3571	-3.02	C49H52N2O11	[M+K]+								883.323	844.357	844.357				0.00162348	2.70145e+06	Ea-S	1	1
BML-LC-MS/MS-MeOH-15.01-844.3588		844.359	15.014	844.357	844.3588/844.3571	-3.31	C49H52N2O11	[M+K]+								883.323	844.357	844.357				0.00122483	2.03811e+06	Ea-S	1	1
BML-LC-MS/MS-MeOH-10.05-846.1839		846.184	10.052														0	0				0.00152859	1.5562e+06	Et-R	0	0
BML-LC-MS/MS-MeOH-6.06-848.1994		848.199	6.06														0	0				0.00400557	8.09977e+06	Et-S	0	0
BML-LC-MS/MS-MeOH-33.95-848.5071		848.507	33.949	848.513	848.5071/848.5133	2.77	C43H76O16	[M+Na]+						871.5			848.513	848.513				0.000879312	1.21828e+06	Eh-S	1	1
BML-LC-MS/MS-MeOH-9.97-854.1608		854.161	9.965														0	0				0.00253061	3.04168e+06	Eh-R	0	0
	ppm	862.218	7.536														0	0				0	0	Ea-R	0	0
	ppm	864.168	8.381	864.19	864.1676/864.1896	2.18	C45H36O18	[M+H]+		865.195							864.19	864.19				0	0	Ea-R	1	1
BML-LC-MS/MS-MeOH-7.21-870.2869		870.287	7.214														0	0				0.00167612	2.08315e+06	Eh-R	0	0
BML-LC-MS/MS-MeOH-7.10-880.1830		880.183	7.1														0	0				0.000951804	1.49075e+06	Et-S	0	0
BML-LC-MS/MS-MeOH-15.61-882.3150		882.315	15.606	882.315	882.3150/882.3152	0.01	C54H46N2O10	[M+H]+		883.323				905.305			882.315	882.315				0.00138208	2.29976e+06	Ea-S	2	2
BML-LC-MS/MS-MeOH-31.15-882.4942		882.494	31.152	882.498	882.4942/882.4977	2.39667	C46H74O16	[M+Na]+						905.485			882.498	882.498				0.0014713	2.48813e+06	Ea-S	3	3	Triterpenoid glycoside	triterpenoid glycoside	(3)
BML-LC-MS/MS-MeOH-8.41-886.1500		886.15	8.41														0	0				0.00423329	4.49118e+06	Et-R	0	0
BML-LC-MS/MS-MeOH-33.95-888.5397		888.54	33.949	888.545	888.5397/888.5446	3.13	C46H80O16	[M+Na]+						911.532			888.545	888.545				0.00136752	1.94443e+06	Eh-S	1	1
BML-LC-MS/MS-MeOH-34.19-889.5264		889.526	34.188	889.53	889.5264/889.5300	-0.736667	C47H75N3O13	[M+H]+		890.536							889.53	889.53				0.000747737	782538	Ea-R	3	3
	ppm	892.604	35.446														0	0				0	0	Ea-R	0	0
BML-LC-MS/MS-MeOH-34.17-894.4937		894.494	34.174	894.498	894.4937/894.4977	2.82	C47H74O16	[M+H]+		895.501							894.498	894.498				0.00153397	1.785e+06	Eh-R	1	1	Triterpenoid glycoside	triterpenoid glycoside	(3)
BML-LC-MS/MS-MeOH-35.01-894.5676		894.568	35.006														0	0				0.000869335	1.46346e+06	Et-S	0	0
BML-LC-MS/MS-MeOH-8.39-902.1239		902.124	8.385														0	0				0.00104859	1.09361e+06	Et-R	0	0
BML-LC-MS/MS-MeOH-33.69-908.5454		908.545	33.685														0	0				0.000403016	688928	Ea-S	0	0
	dupl.	908.549	31.148														0	0				0	0	Ea-R	0	0
BML-LC-MS/MS-MeOH-31.15-908.5494		908.549	31.148	908.55	908.5494/908.5497	0.788235	C49H80O15	[M+Na]+				926.633		931.538			908.55	908.55				0.027956	4.84187e+07	Ea-S	17	17	Digalactosyldiacylglycerol (34:6)	galactolipid	(1)	Avanti 840524
BML-LC-MS/MS-MeOH-31.14-909.8053		909.805	31.138														0	0				0.000277292	469658	Ea-S	0	0
BML-LC-MS/MS-MeOH-32.52-910.5253		910.525	32.518	910.529	910.5253/910.5290	2.256	C48H78O16	[M+Na]+						933.517			910.529	910.529				0.00224084	3.63863e+06	Ea-S	5	5	Triterpenoid glycoside	triterpenoid glycoside	(3)
BML-LC-MS/MS-MeOH-31.97-910.5640		910.564	31.969	910.565	910.5640/910.5654	1.5525	C49H82O15	[M+Na]+						933.554		949.527	910.565	910.565				0.00698776	1.16521e+07	Ea-S	4	4	Digalactosyldiacylglycerol (34:5)	galactolipid	(3)
BML-LC-MS/MS-MeOH-31.15-910.9980		910.998	31.148														0	0				0.000435212	739175	Ea-S	0	0
BML-LC-MS/MS-MeOH-10.30-914.1237		914.124	10.302														0	0				0.00407987	4.2351e+06	Ea-R	0	0
BML-LC-MS/MS-MeOH-10.96-914.1821		914.182	10.964														0	0				0.00367198	3.96105e+06	Ea-R	0	0	0
BML-LC-MS/MS-MeOH-33.94-914.5952		914.595	33.937	914.597	914.5952/914.5967	0.71	C49H86O15	[M+Na]+				932.63		937.585			914.597	914.597				0.0456466	6.53121e+07	Et-S	31	31	Digalactosyldiacylglycerol (34:3)	galacolipid	(1)	Avanti 840524
	dupl.	914.596	33.937														0	0				0	0	Ea-R	0	0
	dupl.	916.612	34.765														0	0				0	0	Ea-R	0	0
BML-LC-MS/MS-MeOH-34.77-916.6117		916.612	34.765	916.612	916.6117/916.6123	0.942667	C49H88O15	[M+Na]+				934.645		939.602			916.612	916.612				0.0255685	3.31327e+07	Eh-S	30	30	Digalactosyldiacylglycerol (34:2)	galactolipid	(3)
BML-LC-MS/MS-MeOH-31.94-934.5567		934.557	31.942	934.559	934.5567/934.5595	-0.67	C58H78O10	[M+NH4]+				952.596					934.559	934.559				0.00217056	3.726e+06	Et-S	2	2
BML-LC-MS/MS-MeOH-9.90-936.1847		936.185	9.9														0	0				0.000720344	997856	Eh-S	0	0
BML-LC-MS/MS-MeOH-32.47-936.5790		936.579	32.474	936.581	936.5790/936.5810	1.35806	C51H84O15	[M+Na]+				954.614		959.571			936.581	936.581				0.0624608	1.08516e+08	Ea-S	36	36	Digalactosyldiacylglycerol (36:6)	galactolipid	(1)	Avanti 840524
	dupl.	936.58	32.474														0	0				0	0	Ea-R	0	0
	ppm	938.559	35.256														0	0				0	0	Ea-R	0	0
BML-LC-MS/MS-MeOH-33.31-938.5952		938.595	33.313	938.597	938.5952/938.5967	-0.15	C51H86O15	[M+Na]+						961.587			938.597	938.597				0.0174186	2.14931e+07	Eh-R	8	8	Digalactosyldiacylglycerol (36:5)	galactolipid	(1)	Avanti 840524
BML-LC-MS/MS-MeOH-33.31-938.8504		938.85	33.31														0	0				0.000480717	589802	Eh-R	0	0
BML-LC-MS/MS-MeOH-34.19-940.6076		940.608	34.187	940.612	940.6076/940.6123	-0.191667	C51H88O15	[M+Na]+						963.603			940.612	940.612				0.0196906	2.0607e+07	Ea-R	6	6	Digalactosyldiacylglycerol (36:4)	galactolipid	(3)
	ppm	942.62	35.218														0	0				0	0	Ea-R	0	0
BML-LC-MS/MS-MeOH-35.48-942.6228		942.623	35.48														0	0				0.00233188	2.87734e+06	Eh-R	0	0
BML-LC-MS/MS-MeOH-34.07-964.6045		964.605	34.069														0	0				0.00113525	1.4008e+06	Eh-R	0	0
	ppm	968.16	10.176														0	0				0	0	Ea-R	0	0
BML-LC-MS/MS-MeOH-34.20-978.5600		978.56	34.199														0	0				0.00152093	1.59172e+06	Ea-R	0	0
BML-LC-MS/MS-MeOH-11.27-1116.1540		1116.15	11.272														0	0				0.000802306	1.34817e+06	Ea-S	0	0
BML-LC-MS/MS-MeOH-6.00-1166.2658		1166.27	6.001														0	0				0.00206017	3.26358e+06	Eh-S	0	0

## Sheet: MFormulas (MFs)
Sample	Accurate Mass	Accurate Time	Mono. Mass	Δppm	Molecular Formula	Height	[M+...]+	m/z	Iso. Score	MS Score		Manually entered MassHunter details [excel MH reports in OneDrive]
EA-R1	102.046	1.711	102.047	0.91	C8H6	74757.4	[M+H]+	103.054	99	87
EA-R2	102.046	1.711	102.047	0.79	C8H6	3.18504e+06	[M+NH4]+	120.081	98	99
EA-R3	102.046	1.711	102.047	0.24	C8H6	4661626	[M+NH4]+	120.081	97	99
EA-R4	102.046	1.711	102.047	1.36	C8H6	4.93659e+06	[M+NH4]+	120.081	96	98
EA-R5	102.046	1.711	102.047	0.1	C8H6	3.82395e+06	[M+NH4]+	120.081	97	99
EA-S1	102.046	1.711	102.047	0.62	C8H6	1.88525e+06	[M+NH4]+	120.081	98	98
EA-S2	102.046	1.711	102.047	-0.39	C8H6	1.07856e+06	[M+NH4]+	120.081	96	90
EA-S3	102.046	1.711
EA-S4	102.046	1.711
EA-S5	102.046	1.711
EH-R1	102.046	1.711
EH-R2	102.046	1.711	102.047	-0.9	C8H6	598257	[M+NH4]+	120.081	98.17	99.88
EH-R3	102.046	1.711
EH-R4	102.046	1.711
EH-R5	102.046	1.711
EH-S1	102.046	1.711
EH-S2	102.046	1.711	102.047	-3.28	C8H6	2.35761e+06	[M+NH4]+	120.081	97	98
EH-S3	102.046	1.711
EH-S4	102.046	1.711
EH-S5	102.046	1.711
ET-R1	102.046	1.711	102.047	-1.48	C8H6	1.69483e+06	[M+NH4]+	120.081	98	98
ET-R2	102.046	1.711	102.047	-1.76	C8H6	1.87071e+06	[M+NH4]+	120.081	98	98
ET-R3	102.046	1.711	102.047	-0.73	C8H6	2214830	[M+NH4]+	120.081	98	99
ET-R4	102.046	1.711	102.047	-1.52	C8H6	2104102	[M+NH4]+	120.081	98	99
ET-R5	102.046	1.711	102.047	-0.58	C8H6	2.1186e+06	[M+NH4]+	120.081	98	99
ET-S1	102.046	1.711	102.047	-1.65	C8H6	1.16871e+06	[M+NH4]+	120.081	98	91
ET-S2	102.046	1.711	102.047	-0.53	C8H6	3.88181e+06	[M+NH4]+	120.081	99	99
ET-S3	102.046	1.711
ET-S4	102.046	1.711
ET-S5	102.046	1.711
EA-R1	113.084	3.672
EA-R2	113.084	3.672
EA-R3	113.084	3.672
EA-R4	113.084	3.672	113.084	-0.26	C6H11NO	136991	[M+H]+	114.091	99	99
EA-R5	113.084	3.672
EA-S1	113.084	3.672	113.084	-0.63	C6H11NO	130839	[M+H]+	114.091	99	99
EA-S2	113.084	3.672
EA-S3	113.084	3.672
EA-S4	113.084	3.672
EA-S5	113.084	3.672
EH-R1	113.084	3.672
EH-R2	113.084	3.672
EH-R3	113.084	3.672	113.084	-2.93	C6H11NO	131474	[M+H]+	114.092	98	98
EH-R4	113.084	3.672
EH-R5	113.084	3.672
EH-S1	113.084	3.672
EH-S2	113.084	3.672
EH-S3	113.084	3.672
EH-S4	113.084	3.672
EH-S5	113.084	3.672	113.084	-2.02	C6H11NO	164127	[M+H]+	114.092	93	99
ET-R1	113.084	3.672	113.084	1.45	C6H11NO	256905	[M+H]+	114.091	98	99
ET-R2	113.084	3.672
ET-R3	113.084	3.672
ET-R4	113.084	3.672
ET-R5	113.084	3.672
ET-S1	113.084	3.672	113.084	-1.2	C6H11NO	153670	[M+H]+	114.091	99	99
ET-S2	113.084	3.672
ET-S3	113.084	3.672
ET-S4	113.084	3.672
ET-S5	113.084	3.672
EA-R1	114.047	2.529
EA-R2	114.047	2.529
EA-R3	114.047	2.529
EA-R4	114.047	2.529
EA-R5	114.047	2.529
EA-S1	114.047	2.529
EA-S2	114.047	2.529
EA-S3	114.047	2.529
EA-S4	114.047	2.529
EA-S5	114.047	2.529
ET-R1	114.047	2.529
ET-R2	114.047	2.529
ET-R3	114.047	2.529
ET-R4	114.047	2.529
ET-R5	114.047	2.529
ET-S1	114.047	2.529
ET-S2	114.047	2.529
ET-S3	114.047	2.529
ET-S4	114.047	2.529
ET-S5	114.047	2.529
ET-R1	118.042	3.49
ET-R2	118.042	3.49
ET-R3	118.042	3.49
ET-R4	118.042	3.49
ET-R5	118.042	3.49
ET-S1	118.042	3.49
ET-S2	118.042	3.49
ET-S3	118.042	3.49
ET-S4	118.042	3.49
ET-S5	118.042	3.49
EA-R1	134.031	7.261	134.037	-1.07	C8H6O2	21648.5	[M+H]+	135.044	93	99
EA-R2	134.031	7.261
EA-R3	134.031	7.261
EA-R4	134.031	7.261
EA-R5	134.031	7.261
EA-S1	134.031	7.261
EA-S2	134.031	7.261
EA-S3	134.031	7.261
EA-S4	134.031	7.261
EA-S5	134.031	7.261
EH-R1	134.031	7.261
EH-R2	134.031	7.261
EH-R3	134.031	7.261
EH-R4	134.031	7.261
EH-R5	134.031	7.261
EH-S1	134.031	7.261
EH-S2	134.031	7.261
EH-S3	134.031	7.261
EH-S4	134.031	7.261
EH-S5	134.031	7.261
ET-R1	134.031	7.261
ET-R2	134.031	7.261
ET-R3	134.031	7.261
ET-R4	134.031	7.261
ET-R5	134.031	7.261
ET-S1	134.031	7.261	134.037	2.01	C8H6O2	87223.9	[M+H]+	135.044	98	84
ET-S2	134.031	7.261
ET-S3	134.031	7.261
ET-S4	134.031	7.261
ET-S5	134.031	7.261
EA-R1	134.036	4.644
EA-R2	134.036	4.644
EA-R3	134.036	4.644
EA-R4	134.036	4.644
EA-R5	134.036	4.644
EA-S1	134.036	4.644
EA-S2	134.036	4.644
EA-S3	134.036	4.644
EA-S4	134.036	4.644
EA-S5	134.036	4.644
ET-R1	134.036	4.644
ET-R2	134.036	4.644
ET-R3	134.036	4.644
ET-R4	134.036	4.644
ET-R5	134.036	4.644
ET-S1	134.036	4.644
ET-S2	134.036	4.644
ET-S3	134.036	4.644
ET-S4	134.036	4.644
ET-S5	134.036	4.644
EA-R1	140.05	7.265
EA-R2	140.05	7.265
EA-R3	140.05	7.265
EA-R4	140.05	7.265
EA-R5	140.05	7.265
EA-S1	140.05	7.265
EA-S2	140.05	7.265
EA-S3	140.05	7.265
EA-S4	140.05	7.265
EA-S5	140.05	7.265
EH-R1	140.05	7.265
EH-R2	140.05	7.265
EH-R3	140.05	7.265
EH-R4	140.05	7.265
EH-R5	140.05	7.265
EH-S1	140.05	7.265
EH-S2	140.05	7.265
EH-S3	140.05	7.265
EH-S4	140.05	7.265
EH-S5	140.05	7.265
ET-R1	140.05	7.265
ET-R2	140.05	7.265
ET-R3	140.05	7.265
ET-R4	140.05	7.265
ET-R5	140.05	7.265
ET-S1	140.05	7.265
ET-S2	140.05	7.265
ET-S3	140.05	7.265
ET-S4	140.05	7.265
ET-S5	140.05	7.265
EA-R1	141.057	2.526
EA-R2	141.057	2.526
EA-R3	141.057	2.526
EA-R4	141.057	2.526
EA-R5	141.057	2.526
EA-S1	141.057	2.526
EA-S2	141.057	2.526
EA-S3	141.057	2.526
EA-S4	141.057	2.526
EA-S5	141.057	2.526
EH-S2	141.057	2.526
EH-S3	141.057	2.526
EH-S4	141.057	2.526
EH-S5	141.057	2.526
ET-R1	141.057	2.526
ET-R2	141.057	2.526
ET-R3	141.057	2.526
ET-R4	141.057	2.526
ET-R5	141.057	2.526
ET-S1	141.057	2.526
ET-S2	141.057	2.526
ET-S3	141.057	2.526
ET-S4	141.057	2.526
ET-S5	141.057	2.526
EA-R1	145.005	7.267
EA-R2	145.005	7.267
EA-R3	145.005	7.267
EA-R4	145.005	7.267
EA-R5	145.005	7.267
EA-S1	145.005	7.267
EA-S2	145.005	7.267
EA-S3	145.005	7.267
EA-S4	145.005	7.267
EA-S5	145.005	7.267
EH-R1	145.005	7.267
EH-R2	145.005	7.267
EH-R3	145.005	7.267
EH-R4	145.005	7.267
EH-R5	145.005	7.267
EH-S1	145.005	7.267
EH-S2	145.005	7.267
EH-S3	145.005	7.267
EH-S4	145.005	7.267
EH-S5	145.005	7.267
ET-R1	145.005	7.267
ET-R2	145.005	7.267
ET-R3	145.005	7.267
ET-R4	145.005	7.267
ET-R5	145.005	7.267
ET-S1	145.005	7.267
ET-S2	145.005	7.267
ET-S3	145.005	7.267
ET-S4	145.005	7.267
ET-S5	145.005	7.267
EA-R1	145.053	2.523
EA-R2	145.053	2.523	145.053	0.7	C9H7NO	84819.5	[M+H]+	146.06	95	92
EA-R3	145.053	2.523
EA-R4	145.053	2.523
EA-R5	145.053	2.523
EA-S1	145.053	2.523
EA-S2	145.053	2.523
EA-S3	145.053	2.523
EA-S4	145.053	2.523
EA-S5	145.053	2.523
EH-R1	145.053	2.523
EH-R2	145.053	2.523
EH-R3	145.053	2.523
EH-R4	145.053	2.523
EH-R5	145.053	2.523
EH-S1	145.053	2.523
EH-S2	145.053	2.523
EH-S3	145.053	2.523
EH-S4	145.053	2.523
EH-S5	145.053	2.523
ET-R1	145.053	2.523
ET-R2	145.053	2.523
ET-R3	145.053	2.523
ET-R4	145.053	2.523
ET-R5	145.053	2.523
ET-S1	145.053	2.523
ET-S2	145.053	2.523
ET-S3	145.053	2.523
ET-S4	145.053	2.523
ET-S5	145.053	2.523
EA-R1	148.052	1.71	148.052	-1.72	C9H8O2	82656.8	[M+H]+	149.059	98	97
EA-R2	148.052	1.71	148.052	-1.3	C9H8O2	584180	[M+NH4]+	166.087	99	99
EA-R3	148.052	1.71
EA-R4	148.052	1.71	148.052	-5.17	C9H8O2	823091	[M+NH4]+	166.087	97	95
EA-R5	148.052	1.71	148.052	-2.32	C9H8O2	730693	[M+NH4]+	166.087	99	99
EA-S1	148.052	1.71	148.052	-0.94	C9H8O2	398586	[M+NH4]+	166.086	99	99
EA-S2	148.052	1.71
EA-S3	148.052	1.71
EA-S4	148.052	1.71
EA-S5	148.052	1.71
EH-R1	148.052	1.71
EH-R2	148.052	1.71
EH-R3	148.052	1.71
EH-R4	148.052	1.71
EH-R5	148.052	1.71
EH-S1	148.052	1.71
EH-S2	148.052	1.71
EH-S3	148.052	1.71
EH-S4	148.052	1.71
EH-S5	148.052	1.71
ET-R1	148.052	1.71
ET-R2	148.052	1.71
ET-R3	148.052	1.71
ET-R4	148.052	1.71
ET-R5	148.052	1.71
ET-S1	148.052	1.71
ET-S2	148.052	1.71
ET-S3	148.052	1.71
ET-S4	148.052	1.71
ET-S5	148.052	1.71
EA-R1	164.048	1.332
EA-R2	164.048	1.332
EA-R3	164.048	1.332
EA-R4	164.048	1.332
EA-R5	164.048	1.332
EA-S1	164.048	1.332
EA-S2	164.048	1.332
EA-S3	164.048	1.332
EA-S4	164.048	1.332
EA-S5	164.048	1.332
EH-R1	164.048	1.332
EH-R2	164.048	1.332
EH-R3	164.048	1.332
EH-R4	164.048	1.332
EH-R5	164.048	1.332
EH-S1	164.048	1.332
EH-S2	164.048	1.332
EH-S3	164.048	1.332
EH-S4	164.048	1.332
EH-S5	164.048	1.332
ET-R1	164.048	1.332
ET-R2	164.048	1.332
ET-R3	164.048	1.332
ET-R4	164.048	1.332
ET-R5	164.048	1.332
ET-S1	164.048	1.332
ET-S2	164.048	1.332
ET-S3	164.048	1.332
ET-S4	164.048	1.332
ET-S5	164.048	1.332
EA-R1	166.062	20.468	166.063	-4.29	C9H10O3	112736	[M+H]+	167.071	98	94
EA-R2	166.062	20.468
EA-R3	166.062	20.468
EA-R4	166.062	20.468	166.063	-4.63	C9H10O3	115117	[M+H]+	167.071	98	99
EA-R5	166.062	20.468
EA-S1	166.062	20.468
EA-S2	166.062	20.468
EA-S3	166.062	20.468
EA-S4	166.062	20.468
EA-S5	166.062	20.468
EH-R1	166.062	20.468
EH-R2	166.062	20.468
EH-R3	166.062	20.468	166.063	-2.9	C9H10O3	98129.9	[M+H]+	167.071	98	97
EH-R4	166.062	20.468
EH-R5	166.062	20.468
EH-S1	166.062	20.468
EH-S2	166.062	20.468	166.063	-2.12	C9H10O3	70057.2	[M+H]+	167.071	98	98
EH-S3	166.062	20.468
EH-S4	166.062	20.468
EH-S5	166.062	20.468
ET-R1	166.062	20.468
ET-R2	166.062	20.468
ET-R3	166.062	20.468
ET-R4	166.062	20.468	166.063	-3.76	C9H10O3	104260	[M+H]+	167.071	97	96
ET-R5	166.062	20.468
ET-S1	166.062	20.468
ET-S2	166.062	20.468
ET-S3	166.062	20.468
ET-S4	166.062	20.468	166.063	-0.71	C9H10O3	86276.6	[M+H]+	167.07	98	99
ET-S5	166.062	20.468
ET-R1	176.047	4.537
ET-R2	176.047	4.537	176.047	0.01	C10H8O3	523510	[M+H]+	177.055	99	99
ET-R3	176.047	4.537	176.047	0.39	C10H8O3	569843	[M+H]+	177.055	97	99
ET-R4	176.047	4.537
ET-R5	176.047	4.537
ET-S1	176.047	4.537	176.047	1.27	C10H8O3	58085.6	[M+H]+	177.054	97	98
ET-S2	176.047	4.537	176.047	4.8	C10H8O3	17797.5	[M+H]+	177.054	97	92
ET-S3	176.047	4.537
ET-S4	176.047	4.537
ET-S5	176.047	4.537
EA-R1	178.063	9.001
EA-R2	178.063	9.001
EA-R3	178.063	9.001
EA-R4	178.063	9.001
EA-R5	178.063	9.001
EH-R1	178.063	9.001
EH-R2	178.063	9.001
EH-R3	178.063	9.001
EH-R4	178.063	9.001
EH-R5	178.063	9.001
ET-R1	178.063	9.001
ET-R2	178.063	9.001
ET-R3	178.063	9.001
ET-R4	178.063	9.001
ET-R5	178.063	9.001
EA-R1	179.082	8.324
EA-R2	179.082	8.324
EA-R3	179.082	8.324
EA-R4	179.082	8.324
EA-R5	179.082	8.324
EA-S1	179.082	8.324
EA-S2	179.082	8.324
EA-S3	179.082	8.324
EA-S4	179.082	8.324
EA-S5	179.082	8.324
EH-S1	179.082	8.324
EH-S2	179.082	8.324
EH-S3	179.082	8.324
EH-S4	179.082	8.324
EH-S5	179.082	8.324
ET-S1	179.082	8.324
ET-S2	179.082	8.324
ET-S3	179.082	8.324
ET-S4	179.082	8.324
ET-S5	179.082	8.324
EA-R1	185.107	1.937
EA-R2	185.107	1.937
EA-R3	185.107	1.937
EA-R4	185.107	1.937
EA-R5	185.107	1.937
EH-R1	185.107	1.937
EH-R2	185.107	1.937
EH-R3	185.107	1.937
EH-R4	185.107	1.937
EH-R5	185.107	1.937
EH-S2	185.107	1.937
ET-R1	185.107	1.937
ET-R2	185.107	1.937
ET-R3	185.107	1.937
ET-R4	185.107	1.937
ET-R5	185.107	1.937
EA-R1	187.063	2.517
EA-R2	187.063	2.517
EA-R2	187.063	2.517
EA-R3	187.063	2.517
EA-R4	187.063	2.517
EA-R5	187.063	2.517
EA-S1	187.063	2.517
EA-S2	187.063	2.517
EA-S3	187.063	2.517
EA-S4	187.063	2.517
EA-S5	187.063	2.517
EH-R1	187.063	2.517
EH-R2	187.063	2.517
EH-R3	187.063	2.517
EH-R4	187.063	2.517
EH-R5	187.063	2.517
EH-S1	187.063	2.517
EH-S2	187.063	2.517
EH-S3	187.063	2.517
EH-S4	187.063	2.517
EH-S5	187.063	2.517
ET-R1	187.063	2.517
ET-R2	187.063	2.517
ET-R3	187.063	2.517
ET-R4	187.063	2.517
ET-R5	187.063	2.517
ET-S1	187.063	2.517
ET-S2	187.063	2.517
ET-S3	187.063	2.517
ET-S4	187.063	2.517
ET-S5	187.063	2.517
EA-R1	187.063	2.53	187.063	2.73	C11H9NO2	559570	[M+H]+	188.07	99	98
EA-R2	187.063	2.53	187.063	0.11	C11H9NO2	624958	[M+H]+	188.071	98	99
EA-R3	187.063	2.53	187.063	1.09	C11H9NO2	82150.3	[M+NH4]+	205.097	99	98
EA-R4	187.063	2.53
EA-R5	187.063	2.53
EA-S1	187.063	2.53
EA-S2	187.063	2.53	187.063	0.9	C11H9NO2	236332	[M+H]+	188.071	99	99
EA-S3	187.063	2.53	187.063	-4.42	C11H9NO2	885114	[M+H]+	188.072	97	94
EA-S4	187.063	2.53
EA-S5	187.063	2.53
EH-R1	187.063	2.53
EH-R2	187.063	2.53	187.063	1.23	C11H9NO2	39974.6	[M+H]+	188.071	87	99
EH-R3	187.063	2.53
EH-R4	187.063	2.53
EH-R5	187.063	2.53
EH-S1	187.063	2.53
EH-S2	187.063	2.53
EH-S3	187.063	2.53	187.063	3.74	C11H9NO2	1.209e+06	[M+H]+	188.07	99	96
EH-S4	187.063	2.53
EH-S5	187.063	2.53
ET-R1	187.063	2.53
ET-R2	187.063	2.53	187.063	-2.57	C11H9NO2	595565	[M+H]+	188.071	99	98
ET-R3	187.063	2.53	187.063	-1.4	C11H9NO2	494139	[M+H]+	188.071	99	99
ET-R4	187.063	2.53
ET-R5	187.063	2.53
ET-S1	187.063	2.53
ET-S2	187.063	2.53
ET-S3	187.063	2.53	187.063	-0.67	C11H9NO2	717800	[M+H]+	188.071	99	99
ET-S4	187.063	2.53
ET-S5	187.063	2.53
EA-R1	187.063	3.883
EA-R2	187.063	3.883	187.063	0.12	C11H9NO2	83856.9	[M+H]+	188.071	99	99
EA-R3	187.063	3.883
EA-R4	187.063	3.883
EA-R5	187.063	3.883
EH-R1	187.063	3.883
EH-R2	187.063	3.883	187.063	0.75	C11H9NO2	14296.9	[M+H]+	188.071	80	90
EH-R3	187.063	3.883
EH-R4	187.063	3.883
EH-R5	187.063	3.883
EA-R1	194.058	7.753
EA-R2	194.058	7.753
EA-R3	194.058	7.753
EA-R4	194.058	7.753
EA-R5	194.058	7.753
EA-S1	194.058	7.753
EA-S2	194.058	7.753
EA-S3	194.058	7.753
EA-S4	194.058	7.753
EA-S5	194.058	7.753
ET-R1	201.115	5.883	201.115	-0.48	C13H15NO	93363.8	[M+H]+	202.123	99	99
ET-R2	201.115	5.883
ET-R3	201.115	5.883	201.115	-0.35	C13H15NO	279644	[M+H]+	202.123	98	99
ET-R3	201.115	5.883	201.115	-0.8	C13H15NO	1.7315e+06	[M+NH4]+	219.149	98	99
ET-R4	201.115	5.883
ET-R5	201.115	5.883
ET-S1	201.115	5.883	201.115	-0.04	C13H15NO	49262.8	[M+NH4]+	219.149	98	99
ET-S2	201.115	5.883
ET-S3	201.115	5.883	201.115	0.31	C13H15NO	5352.8	[M+H]+	202.123	89	99
ET-S3	201.115	5.883	201.115	2.16	C13H15NO	38546.6	[M+NH4]+	219.149	96	98
ET-S4	201.115	5.883
ET-S5	201.115	5.883
EA-S1	206.129	9.522
EA-S2	206.129	9.522
EA-S3	206.129	9.522
EA-S4	206.129	9.522
EA-S5	206.129	9.522
ET-S1	206.129	9.522
ET-S2	206.129	9.522
ET-S3	206.129	9.522
ET-S4	206.129	9.522
ET-S5	206.129	9.522
EA-R1	209.178	21.739
EA-R2	209.178	21.739
EA-R3	209.178	21.739
EA-R4	209.178	21.739
EA-R5	209.178	21.739
EH-R2	209.178	21.739
EH-R3	209.178	21.739
EH-R4	209.178	21.739
EH-R5	209.178	21.739
ET-R1	209.178	21.739
ET-R2	209.178	21.739
ET-R3	209.178	21.739
ET-R4	209.178	21.739
ET-R5	209.178	21.739
EA-S1	210.014	2.692
EA-S2	210.014	2.692
EA-S3	210.014	2.692
EA-S4	210.014	2.692
EA-S5	210.014	2.692
ET-R1	210.014	2.692
ET-R2	210.014	2.692
ET-R3	210.014	2.692
ET-R4	210.014	2.692
ET-R5	210.014	2.692
ET-S1	210.014	2.692
ET-S2	210.014	2.692
ET-S3	210.014	2.692
ET-S4	210.014	2.692
ET-S5	210.014	2.692
EA-R1	212.142	21.271
EA-R2	212.142	21.271
EA-R3	212.142	21.271
EA-R4	212.142	21.271
EA-R5	212.142	21.271
EA-S1	212.142	21.271
EA-S2	212.142	21.271
EA-S3	212.142	21.271
EA-S4	212.142	21.271
EA-S5	212.142	21.271
EH-R1	212.142	21.271
EH-R2	212.142	21.271
EH-R3	212.142	21.271
EH-R4	212.142	21.271
EH-R5	212.142	21.271
EH-S1	212.142	21.271
EH-S2	212.142	21.271
EH-S3	212.142	21.271
EH-S4	212.142	21.271
EH-S5	212.142	21.271	212.141	2.03	C12H20O3	31037.9	[M+H]+	213.148	89	98
ET-R1	212.142	21.271
ET-R2	212.142	21.271
ET-R3	212.142	21.271
ET-R4	212.142	21.271
ET-R5	212.142	21.271
ET-S1	212.142	21.271
ET-S2	212.142	21.271
ET-S3	212.142	21.271
ET-S4	212.142	21.271
ET-S5	212.142	21.271	212.141	-2.35	C12H20O3	15218	[M+Na]+	235.131	97	98
ET-S5	212.142	21.271	212.141	2.13	C12H20O3	91895.7	[M+H]+	213.148	95	98
EA-R1	216.042	4.859	216.042	0.85	C12H8O4	82633.1	[M+H]+	217.049	97	98
EA-R2	216.042	4.859
EA-R3	216.042	4.859
EA-R4	216.042	4.859
EA-R5	216.042	4.859
EH-R1	216.042	4.859	216.042	-0.69	C12H8O4	112350	[M+H]+	217.049	97	96
EH-R2	216.042	4.859	216.042	-1.32	C12H8O4	230337	[M+H]+	217.05	97.28	99.22
EH-R3	216.042	4.859
EH-R4	216.042	4.859
EH-R5	216.042	4.859
EH-S4	216.042	4.859
EH-S5	216.042	4.859
ET-R1	216.042	4.859
ET-R2	216.042	4.859
ET-R3	216.042	4.859
ET-R4	216.042	4.859
ET-R5	216.042	4.859
EA-R1	216.043	12.344
EA-R2	216.043	12.344	216.042	1.12	C12H8O4	91320	[M+H]+	217.049	96	97
EA-R3	216.043	12.344
EA-R4	216.043	12.344
EA-R5	216.043	12.344
EH-R2	216.043	12.344
EH-R3	216.043	12.344
EH-R4	216.043	12.344
EH-R5	216.043	12.344
ET-R1	216.043	12.344
ET-R2	216.043	12.344
ET-R3	216.043	12.344
ET-R4	216.043	12.344
ET-R5	216.043	12.344
ET-S1	216.043	12.344
ET-S2	216.043	12.344
ET-S3	216.043	12.344
ET-S4	216.043	12.344
ET-S5	216.043	12.344
EA-R1	216.146	3.303
EA-R2	216.146	3.303
EA-R3	216.146	3.303
EA-R4	216.146	3.303
EA-R5	216.146	3.303
EH-R1	216.146	3.303
EH-R2	216.146	3.303
EH-R3	216.146	3.303
EH-R4	216.146	3.303
EH-R5	216.146	3.303
EH-S1	216.146	3.303
EH-S2	216.146	3.303
EH-S3	216.146	3.303
EH-S4	216.146	3.303
EH-S5	216.146	3.303
ET-R1	216.146	3.303
ET-R2	216.146	3.303
ET-R3	216.146	3.303
ET-R4	216.146	3.303
ET-R5	216.146	3.303
ET-S1	216.146	3.303
ET-S2	216.146	3.303
ET-S3	216.146	3.303
ET-S4	216.146	3.303
ET-S5	216.146	3.303
ET-R1	217.111	3.489	217.11	7.4	C13H15NO2	2.54339e+06	[M+NH4]+	235.143	97	89
ET-R2	217.111	3.489	217.11	4.16	C13H15NO2	1.85667e+06	[M+NH4]+	235.143	98	96
ET-R3	217.111	3.489	217.11	3.77	C13H15NO2	2.53129e+06	[M+NH4]+	235.143	97	95
ET-R4	217.111	3.489
ET-R5	217.111	3.489	217.11	-4.77	C13H15NO2	901324	[M+NH4]+	235.145	98	92
ET-S1	217.111	3.489	217.11	0.04	C13H15NO2	97990.1	[M+NH4]+	235.144	97	98
ET-S2	217.111	3.489
ET-S3	217.111	3.489
ET-S4	217.111	3.489
ET-S5	217.111	3.489
EA-R1	218.059	13.258	218.058	2.24	C12H10O4	86325.3	[M+H]+	219.065	97	94
EA-R2	218.059	13.258
EA-R3	218.059	13.258
EA-R4	218.059	13.258
EA-R5	218.059	13.258
EH-R1	218.059	13.258
EH-R2	218.059	13.258
EH-R3	218.059	13.258
EH-R4	218.059	13.258
EH-R5	218.059	13.258
EA-R1	218.094	8.201
EA-R2	218.094	8.201
EA-R3	218.094	8.201
EA-R4	218.094	8.201
EA-R5	218.094	8.201
EA-S1	218.094	8.201
EA-S2	218.094	8.201
EA-S3	218.094	8.201
EA-S4	218.094	8.201
EA-S5	218.094	8.201
EH-R1	218.094	8.201
EH-R2	218.094	8.201
EH-R3	218.094	8.201
EH-R4	218.094	8.201
EH-R5	218.094	8.201
EH-S1	218.094	8.201
EH-S2	218.094	8.201
EH-S3	218.094	8.201
EH-S4	218.094	8.201
EH-S5	218.094	8.201
ET-S1	218.094	8.201
ET-S2	218.094	8.201
ET-S3	218.094	8.201
ET-S4	218.094	8.201
ET-S5	218.094	8.201
EH-R1	218.094	11.274
EH-R2	218.094	11.274
EH-R3	218.094	11.274
EH-R4	218.094	11.274
EH-R5	218.094	11.274
EH-S1	218.094	11.274
EH-S2	218.094	11.274
EH-S3	218.094	11.274
EH-S4	218.094	11.274
EH-S5	218.094	11.274
ET-R1	218.094	11.274
ET-R2	218.094	11.274
ET-R3	218.094	11.274
ET-R4	218.094	11.274
ET-R5	218.094	11.274
ET-S1	218.094	11.274
ET-S2	218.094	11.274
ET-S3	218.094	11.274
ET-S4	218.094	11.274
ET-S5	218.094	11.274
ET-R1	218.142	5.876	218.142	-1.26	C13H18N2O	1.37024e+06	[M+H]+	219.149	98	99
ET-R2	218.142	5.876	218.142	-0.94	C13H18N2O	1.3799e+06	[M+H]+	219.149	98	99
ET-R3	218.142	5.876	218.142	-2.23	C13H18N2O	1.73193e+06	[M+H]+	219.15	99	98
ET-R4	218.142	5.876	218.142	-2.16	C13H18N2O	1.43656e+06	[M+H]+	219.15	99	98
ET-R5	218.142	5.876	218.142	-1.3	C13H18N2O	1.41027e+06	[M+H]+	219.149	98	98
ET-S1	218.142	5.876
ET-S2	218.142	5.876
ET-S3	218.142	5.876
ET-S4	218.142	5.876
ET-S5	218.142	5.876
EA-R1	219.111	2.283
EA-R2	219.111	2.283
EA-R3	219.111	2.283
EA-R4	219.111	2.283
EA-R5	219.111	2.283
EA-S1	219.111	2.283
EA-S2	219.111	2.283
EA-S3	219.111	2.283
EA-S4	219.111	2.283
EA-S5	219.111	2.283
EH-R1	219.111	2.283
EH-R2	219.111	2.283
EH-R3	219.111	2.283
EH-R4	219.111	2.283
EH-R5	219.111	2.283
EH-S1	219.111	2.283
EH-S2	219.111	2.283
EH-S3	219.111	2.283
EH-S4	219.111	2.283
EH-S5	219.111	2.283
ET-R1	219.111	2.283
ET-R2	219.111	2.283
ET-R3	219.111	2.283
ET-R4	219.111	2.283
ET-R5	219.111	2.283
ET-S1	219.111	2.283
ET-S2	219.111	2.283
ET-S3	219.111	2.283
ET-S4	219.111	2.283
ET-S5	219.111	2.283
ET-R1	220.11	7.602
ET-R2	220.11	7.602
ET-R3	220.11	7.602
ET-R4	220.11	7.602
ET-R5	220.11	7.602
EA-R1	222.089	3.851	222.089	3.5	C12H14O4	4619.5	[M+H]+	223.097	76	94
EA-R2	222.089	3.851
EA-R3	222.089	3.851
EA-R4	222.089	3.851
EA-R5	222.089	3.851
EH-R1	222.089	3.851	222.089	0.49	C12H14O4	68063	[M+H]+	223.096	94	99
EH-R2	222.089	3.851
EH-R3	222.089	3.851
EH-R4	222.089	3.851
EH-R5	222.089	3.851
EA-R1	224.138	11.763
EA-R2	224.138	11.763
EA-R3	224.138	11.763
EA-R4	224.138	11.763
EA-R5	224.138	11.763
EA-S1	224.138	11.763
EA-S2	224.138	11.763
EA-S3	224.138	11.763
EA-S4	224.138	11.763
EA-S5	224.138	11.763
EH-S1	224.138	11.763
EH-S2	224.138	11.763
EH-S3	224.138	11.763
EH-S4	224.138	11.763
EH-S5	224.138	11.763
ET-S1	224.138	11.763
ET-S2	224.138	11.763
ET-S3	224.138	11.763
ET-S4	224.138	11.763
ET-S5	224.138	11.763
EA-S1	226.155	10.777
EA-S2	226.155	10.777
EA-S3	226.155	10.777
EA-S4	226.155	10.777
EA-S5	226.155	10.777
EH-R1	226.155	10.777
EH-R2	226.155	10.777
EH-R3	226.155	10.777
EH-R4	226.155	10.777
EH-R5	226.155	10.777
EH-S1	226.155	10.777
EH-S2	226.155	10.777
EH-S3	226.155	10.777
EH-S4	226.155	10.777
EH-S5	226.155	10.777
ET-R1	226.155	10.777
ET-R2	226.155	10.777
ET-R3	226.155	10.777
ET-R4	226.155	10.777
ET-R5	226.155	10.777
ET-S1	226.155	10.777
ET-S2	226.155	10.777
ET-S3	226.155	10.777
ET-S4	226.155	10.777
ET-S5	226.155	10.777
EH-S1	226.156	8.275
EH-S2	226.156	8.275
EH-S3	226.156	8.275
EH-S4	226.156	8.275
EH-S5	226.156	8.275
ET-R1	226.156	8.275
ET-R2	226.156	8.275
ET-R3	226.156	8.275
ET-R4	226.156	8.275
ET-R5	226.156	8.275
ET-S1	226.156	8.275
ET-S2	226.156	8.275
ET-S3	226.156	8.275
ET-S4	226.156	8.275
ET-S5	226.156	8.275
EA-R1	228.146	1.341
EA-R2	228.146	1.341
EA-R3	228.146	1.341
EA-R4	228.146	1.341
EA-R5	228.146	1.341
EA-S1	228.146	1.341	228.147	0.7	C11H20N2O3	205879	[M+H]+	229.155	95	99
EA-S2	228.146	1.341
EA-S3	228.146	1.341
EA-S4	228.146	1.341
EA-S5	228.146	1.341
EH-R1	228.146	1.341
EH-R2	228.146	1.341
EH-R3	228.146	1.341
EH-R4	228.146	1.341
EH-R5	228.146	1.341
EH-S1	228.146	1.341	228.147	0.7	C11H20N2O3	205879	[M+H]+	229.155	95	99
EH-S2	228.146	1.341
EH-S3	228.146	1.341
EH-S4	228.146	1.341
EH-S5	228.146	1.341	228.147	0.72	C11H20N2O3	161425	[M+H]+	229.155	98	99
ET-R1	228.146	1.341
ET-R2	228.146	1.341
ET-R3	228.146	1.341
ET-R4	228.146	1.341
ET-R5	228.146	1.341
ET-S1	228.146	1.341
ET-S2	228.146	1.341
ET-S3	228.146	1.341
ET-S4	228.146	1.341
ET-S5	228.146	1.341
EA-R1	229.241	19.359
EA-R2	229.241	19.359
EA-R3	229.241	19.359
EA-R4	229.241	19.359
EA-R5	229.241	19.359
EA-S1	229.241	19.359
EA-S2	229.241	19.359
EA-S3	229.241	19.359
EA-S4	229.241	19.359
EA-S5	229.241	19.359
EH-R1	229.241	19.359
EH-R2	229.241	19.359
EH-R3	229.241	19.359
EH-R4	229.241	19.359
EH-R5	229.241	19.359
EH-S1	229.241	19.359
EH-S2	229.241	19.359
EH-S3	229.241	19.359
EH-S4	229.241	19.359
EH-S5	229.241	19.359
ET-R1	229.241	19.359
ET-R2	229.241	19.359
ET-R3	229.241	19.359
ET-R4	229.241	19.359
ET-R5	229.241	19.359
ET-S1	229.241	19.359
ET-S2	229.241	19.359
ET-S3	229.241	19.359
ET-S4	229.241	19.359
ET-S5	229.241	19.359
EA-R1	231.024	8.39
EA-R2	231.024	8.39
EA-R3	231.024	8.39
EA-R4	231.024	8.39
EA-R5	231.024	8.39
EH-R1	231.024	8.39
EH-R2	231.024	8.39
EH-R3	231.024	8.39
EH-R4	231.024	8.39
EH-R5	231.024	8.39
EH-S1	231.024	8.39
EH-S2	231.024	8.39
EH-S3	231.024	8.39
EH-S4	231.024	8.39
EH-S5	231.024	8.39
ET-R1	231.024	8.39
ET-R2	231.024	8.39
ET-R3	231.024	8.39
ET-R4	231.024	8.39
ET-R5	231.024	8.39
ET-S1	231.024	8.39
ET-S2	231.024	8.39
ET-S3	231.024	8.39
ET-S4	231.024	8.39
ET-S5	231.024	8.39
ET-R1	231.089	2.575
ET-R2	231.089	2.575	231.089	-2.94	C13H13NO3	18457	[M+H]+	232.097	43	96
ET-R3	231.089	2.575	231.089	-1.58	C13H13NO3	20922	[M+H]+	232.097	31	98
ET-R4	231.089	2.575	231.089	-1.15	C13H13NO3	17160.5	[M+H]+	232.097	27	99
ET-R5	231.089	2.575
ET-S1	231.089	2.575	231.997	0.34	C6H4N2O8	22361.9	[M+H]+	233.004	81	99
ET-S2	231.089	2.575
ET-S3	231.089	2.575
ET-S4	231.089	2.575
ET-S5	231.089	2.575	231.997	0.74	C6H4N2O8	20744.9	[M+H]+	233.004	79	99
EA-R1	232.036	5.884
EA-R2	232.036	5.884
EA-R3	232.036	5.884
EA-R4	232.036	5.884
EA-R5	232.036	5.884
EH-R1	232.036	5.884
EH-R2	232.036	5.884
EH-R3	232.036	5.884
EH-R4	232.036	5.884
EH-R5	232.036	5.884
ET-R1	232.036	5.884
ET-R2	232.036	5.884
ET-R3	232.036	5.884
ET-R4	232.036	5.884
ET-R5	232.036	5.884
EA-R1	232.037	10.31
EA-R2	232.037	10.31	232.037	1.69	C12H8O5	113239	[M+H]+	233.045	99	98
EA-R3	232.037	10.31
EA-R4	232.037	10.31
EA-R5	232.037	10.31
ET-R1	232.037	10.31	232.037	-0.92	C12H8O5	71432.8	[M+H]+	233.044	91	99
ET-R2	232.037	10.31
ET-R3	232.037	10.31
ET-R4	232.037	10.31
ET-R5	232.037	10.31
EA-R1	232.072	6.831
EA-R2	232.072	6.831
EA-R3	232.072	6.831
EA-R4	232.072	6.831
EA-R5	232.072	6.831
EH-R1	232.072	6.831
EH-R2	232.072	6.831	232.074	-3.75	C13H12O4	343931	[M+H]+	233.082	99	93
EH-R3	232.072	6.831
EH-R4	232.072	6.831
EH-R5	232.072	6.831
EA-S1	232.145	12.447	232.146	2.27	C15H20O2	63486.2	[M+H]+	233.152	82	99
EA-S2	232.145	12.447	232.146	0.15	C15H20O2	73412.1	[M+H]+	233.154	96	99
EA-S3	232.145	12.447	232.146	0.39	C15H20O2	79973.9	[M+H]+	233.154	95	99
EA-S4	232.145	12.447	232.146	1.67	C15H20O2	80291.2	[M+H]+	233.153	97	98
EA-S5	232.145	12.447
EA-R1	232.204	22.159
EA-R2	232.204	22.159
EA-R3	232.204	22.159
EA-R4	232.204	22.159
EA-R5	232.204	22.159
EA-S1	232.204	22.159
EA-S2	232.204	22.159
EA-S3	232.204	22.159
EA-S4	232.204	22.159
EA-S5	232.204	22.159
EH-R1	232.204	22.159
EH-R2	232.204	22.159
EH-R3	232.204	22.159
EH-R4	232.204	22.159
EH-R5	232.204	22.159
EH-S1	232.204	22.159
EH-S2	232.204	22.159
EH-S3	232.204	22.159
EH-S4	232.204	22.159
EH-S5	232.204	22.159
ET-R1	232.204	22.159
ET-R2	232.204	22.159
ET-R3	232.204	22.159
ET-R4	232.204	22.159
ET-R5	232.204	22.159
ET-S1	232.204	22.159
ET-S2	232.204	22.159
ET-S3	232.204	22.159
ET-S4	232.204	22.159
ET-S5	232.204	22.159
ET-R1	234.136	3.507
ET-R2	234.136	3.507
ET-R3	234.136	3.507
ET-R4	234.136	3.507
ET-R5	234.136	3.507
EA-R1	236.069	10.436
EA-R2	236.069	10.436
EA-R3	236.069	10.436
EA-R4	236.069	10.436
EA-R5	236.069	10.436
EA-S1	236.069	10.436
EA-S2	236.069	10.436
EA-S3	236.069	10.436
EA-S4	236.069	10.436
EA-S5	236.069	10.436
EH-R1	236.069	10.436
EH-R2	236.069	10.436	236.069	-2.02	C12H12O5	384718	[M+Na]+	259.058	99.32	98.11
EH-R3	236.069	10.436
EH-R4	236.069	10.436
EH-R5	236.069	10.436
EH-S1	236.069	10.436
EH-S2	236.069	10.436
EH-S3	236.069	10.436
EH-S4	236.069	10.436
EH-S5	236.069	10.436
ET-R1	236.069	10.436
ET-R2	236.069	10.436
ET-R3	236.069	10.436
ET-R4	236.069	10.436
ET-R5	236.069	10.436
EA-R1	236.104	7.214
EA-R2	236.104	7.214
EA-R3	236.104	7.214
EA-R4	236.104	7.214
EA-R5	236.104	7.214
EH-R1	236.104	7.214	236.105	-1.91	C13H16O4	162805	[M+H]+	237.113	95	85
EH-R2	236.104	7.214
EH-R3	236.104	7.214
EH-R4	236.104	7.214
EH-R5	236.104	7.214
EA-R1	238.084	4.824	238.084	-1.08	C12H14O5	314346	[M+H]+	239.092	99	98
EA-R2	238.084	4.824
EA-R3	238.084	4.824
EA-R4	238.084	4.824
EA-R5	238.084	4.824
EH-R1	238.084	4.824
EH-R2	238.084	4.824
EH-R3	238.084	4.824
EH-R4	238.084	4.824
EH-R5	238.084	4.824
EH-S1	238.084	4.824
EH-S3	238.084	4.824
EH-S4	238.084	4.824
EH-S5	238.084	4.824
ET-R1	238.084	4.824
ET-R2	238.084	4.824	238.084	-0.34	C12H14O5	487331	[M+H]+	239.091	99	99
ET-R3	238.084	4.824
ET-R4	238.084	4.824
ET-R5	238.084	4.824
EA-S1	238.107	1.328
EA-S2	238.107	1.328
EA-S3	238.107	1.328
EA-S4	238.107	1.328
EA-S5	238.107	1.328
EH-S1	238.107	1.328
EH-S2	238.107	1.328
EH-S3	238.107	1.328
EH-S4	238.107	1.328
EH-S5	238.107	1.328
ET-S1	238.107	1.328
ET-S2	238.107	1.328
ET-S3	238.107	1.328
ET-S4	238.107	1.328
ET-S5	238.107	1.328
EA-R1	238.13	1.339
EA-R2	238.13	1.339
EA-R3	238.13	1.339
EA-R4	238.13	1.339
EA-R5	238.13	1.339
EH-R1	238.13	1.339
EH-R2	238.13	1.339
EH-R3	238.13	1.339
EH-R4	238.13	1.339
EH-R5	238.13	1.339
ET-R1	238.13	1.339
ET-R2	238.13	1.339
ET-R3	238.13	1.339
ET-R4	238.13	1.339
ET-R5	238.13	1.339
EA-R1	240.148	1.367
EA-R2	240.148	1.367
EA-R3	240.148	1.367
EA-R4	240.148	1.367
EA-R5	240.148	1.367
EA-S1	240.148	1.367	240.147	-0.43	C12H20N2O3	159941	[M+H]+	241.155	99	99
EA-S2	240.148	1.367
EA-S3	240.148	1.367
EA-S4	240.148	1.367
EA-S5	240.148	1.367
EH-R1	240.148	1.367
EH-R2	240.148	1.367
EH-R3	240.148	1.367
EH-R4	240.148	1.367
EH-R5	240.148	1.367
EH-S1	240.148	1.367
EH-S2	240.148	1.367
EH-S3	240.148	1.367
EH-S4	240.148	1.367
EH-S5	240.148	1.367	240.147	-0.3	C12H20N2O3	116170	[M+H]+	241.155	99	99
ET-R1	240.148	1.367
ET-R2	240.148	1.367
ET-R3	240.148	1.367
ET-R4	240.148	1.367
ET-R5	240.148	1.367
ET-S1	240.148	1.367
ET-S2	240.148	1.367
ET-S3	240.148	1.367
ET-S4	240.148	1.367
ET-S5	240.148	1.367
EA-R1	246.053	13.258	246.053	-1.21	C13H10O5	67816.5	[M+H]+	247.06	91	99
EA-R2	246.053	13.258	246.053	-1.78	C13H10O5	125286	[M+H]+	247.06	96	97
EA-R3	246.053	13.258
EA-R4	246.053	13.258
EA-R5	246.053	13.258
EH-R1	246.053	13.258
EH-R2	246.053	13.258
EH-R3	246.053	13.258
EH-R4	246.053	13.258
EH-R5	246.053	13.258
EA-R1	246.053	8.136
EA-R2	246.053	8.136
EA-R3	246.053	8.136
EA-R4	246.053	8.136
EA-R5	246.053	8.136
EA-S1	246.053	8.136
EA-S2	246.053	8.136
EA-S3	246.053	8.136
EA-S4	246.053	8.136
EA-S5	246.053	8.136
EH-R1	246.053	8.136
EH-R2	246.053	8.136
EH-R3	246.053	8.136
EH-R4	246.053	8.136
EH-R5	246.053	8.136
EH-S1	246.053	8.136
EH-S2	246.053	8.136
EH-S3	246.053	8.136
EH-S4	246.053	8.136
EH-S5	246.053	8.136
ET-R1	246.053	8.136
ET-R2	246.053	8.136
ET-R3	246.053	8.136
ET-R4	246.053	8.136
ET-R5	246.053	8.136
ET-S1	246.053	8.136
ET-S2	246.053	8.136
ET-S3	246.053	8.136
ET-S4	246.053	8.136
ET-S5	246.053	8.136
EA-R1	246.219	23.83
EA-R2	246.219	23.83
EA-R3	246.219	23.83
EA-R4	246.219	23.83
EA-R5	246.219	23.83
EA-S1	246.219	23.83
EA-S2	246.219	23.83
EA-S3	246.219	23.83
EA-S4	246.219	23.83
EA-S5	246.219	23.83
EH-R1	246.219	23.83
EH-R2	246.219	23.83
EH-R3	246.219	23.83
EH-R4	246.219	23.83
EH-R5	246.219	23.83
EH-S1	246.219	23.83
EH-S3	246.219	23.83
EH-S4	246.219	23.83
EH-S5	246.219	23.83
ET-R1	246.219	23.83
ET-R2	246.219	23.83
ET-R3	246.219	23.83
ET-R4	246.219	23.83	246.22	1.78	C14H30O3	26053.8	[M+Na]+	269.209	94	98
ET-R5	246.219	23.83
ET-S1	246.219	23.83
ET-S2	246.219	23.83
ET-S3	246.219	23.83
ET-S4	246.219	23.83
ET-S5	246.219	23.83
ET-R1	247.121	4.529
ET-R2	247.121	4.529
ET-R3	247.121	4.529
ET-R4	247.121	4.529
ET-R5	247.121	4.529
ET-S1	247.121	4.529
ET-S2	247.121	4.529
ET-S3	247.121	4.529
ET-S4	247.121	4.529
ET-S5	247.121	4.529
EA-R1	248.033	7.523
EA-R2	248.033	7.523
EA-R3	248.033	7.523
EA-R4	248.033	7.523
EA-R5	248.033	7.523
EH-R1	248.033	7.523
EH-R2	248.033	7.523
EH-R3	248.033	7.523
EH-R4	248.033	7.523
EH-R5	248.033	7.523
ET-R1	248.033	7.523
ET-R2	248.033	7.523
ET-R3	248.033	7.523
ET-R4	248.033	7.523
ET-R5	248.033	7.523
EA-R1	248.068	4.853	248.069	1.27	C13H12O5	163951	[M+H]+	249.076	99	99
EA-R2	248.068	4.853
EA-R3	248.068	4.853
EA-R4	248.068	4.853
EA-R5	248.068	4.853
EH-R1	248.068	4.853	248.069	-1.99	C13H12O5	232997	[M+H]+	249.076	99	98
EH-R2	248.068	4.853	248.069	-2.8	C13H12O5	480173	[M+H]+	249.077	99	96
EH-R3	248.068	4.853
EH-R4	248.068	4.853
EH-R5	248.068	4.853
EH-S1	248.068	4.853
EH-S2	248.068	4.853
EH-S3	248.068	4.853
EH-S4	248.068	4.853
EH-S5	248.068	4.853
ET-R1	248.068	4.853
ET-R2	248.068	4.853
ET-R3	248.068	4.853
ET-R4	248.068	4.853
ET-R5	248.068	4.853
EA-R1	248.139	13.261
EA-R2	248.139	13.261
EA-R3	248.139	13.261
EA-R4	248.139	13.261
EA-R5	248.139	13.261
EA-S1	248.139	13.261	248.141	0.45	C15H20O3	1.20886e+06	[M+H]+	249.148	97	99
EA-S2	248.139	13.261	248.141	-1.16	C15H20O3	1.44559e+06	[M+H]+	249.149	97	98
EA-S3	248.139	13.261
EA-S4	248.139	13.261
EA-S5	248.139	13.261
EA-S1	248.141	8.372	248.141	-0.39	C15H20O3	196387	[M+H]+	249.149	99	99
EA-S2	248.141	8.372
EA-S3	248.141	8.372
EA-S4	248.141	8.372
EA-S5	248.141	8.372	248.141	-1.23	C15H20O3	166795	[M+H]+	249.149	98	99
EA-R1	250.085	10.544
EA-R2	250.085	10.544
EA-R3	250.085	10.544
EA-R4	250.085	10.544
EA-R5	250.085	10.544
EH-R1	250.085	10.544
EH-R2	250.085	10.544	250.084	-1.78	C13H14O5	1130976	[M+Na]+	273.074	98.54	98.24
EH-R3	250.085	10.544
EH-R4	250.085	10.544
EH-R5	250.085	10.544
EH-S1	250.085	10.544
EH-S2	250.085	10.544
EH-S3	250.085	10.544
EH-S4	250.085	10.544
EH-S5	250.085	10.544
ET-R1	250.085	10.544
ET-R2	250.085	10.544
ET-R3	250.085	10.544
ET-R4	250.085	10.544
ET-R5	250.085	10.544
ET-S5	250.085	10.544
EA-R1	250.087	13.681
EA-R2	250.087	13.681
EA-R3	250.087	13.681
EA-R4	250.087	13.681
EA-R5	250.087	13.681
EH-R1	250.087	13.681
EH-R2	250.087	13.681
EH-R3	250.087	13.681
EH-R4	250.087	13.681
EH-R5	250.087	13.681
EH-R1	250.132	2.57
EH-R2	250.132	2.57
EH-R3	250.132	2.57
EH-R4	250.132	2.57
EH-R5	250.132	2.57
EH-S1	250.132	2.57
EH-S2	250.132	2.57	250.132	-0.97	C13H18N2O3	1.37331e+06	[M+H]+	251.139	98	99
EH-S3	250.132	2.57
EH-S4	250.132	2.57
EH-S5	250.132	2.57
ET-R1	250.132	2.57	250.132	-1.31	C13H18N2O3	4665503	[M+H]+	251.139	99	98
ET-R2	250.132	2.57	250.132	-3.95	C13H18N2O3	7.58311e+06	[M+H]+	251.141	94	94
ET-R3	250.132	2.57	250.132	0.03	C13H18N2O3	9068386	[M+H]+	251.14	85	93
ET-R4	250.132	2.57	250.132	-5.55	C13H18N2O3	9664497	[M+H]+	251.141	79	85
ET-R5	250.132	2.57	250.132	-2.56	C13H18N2O3	4.79087e+06	[M+H]+	251.139	99	93
ET-S1	250.132	2.57	250.132	-1.32	C13H18N2O3	1.78088e+06	[M+H]+	251.139	98	99
ET-S2	250.132	2.57
ET-S3	250.132	2.57	250.132	-1.99	C13H18N2O3	1826264	[M+H]+	251.139	98	98
ET-S4	250.132	2.57
ET-S5	250.132	2.57	250.132	-1.25	C13H18N2O3	1.3138e+06	[M+H]+	251.139	97	98
EA-S1	250.192	25.99
EA-S2	250.192	25.99
EA-S3	250.192	25.99
EA-S4	250.192	25.99
EA-S5	250.192	25.99
EH-S1	250.192	25.99
EH-S2	250.192	25.99
EH-S3	250.192	25.99
EH-S4	250.192	25.99
EH-S5	250.192	25.99
ET-S1	250.192	25.99
ET-S2	250.192	25.99
ET-S3	250.192	25.99
ET-S4	250.192	25.99
ET-S5	250.192	25.99
EA-R1	252.065	4.869
EA-R2	252.065	4.869
EA-R3	252.065	4.869
EA-R4	252.065	4.869
EA-R5	252.065	4.869
EH-R1	252.065	4.869
EH-R2	252.065	4.869
EH-R3	252.065	4.869
EH-R4	252.065	4.869
EH-R5	252.065	4.869
EH-S1	252.065	4.869
EH-S2	252.065	4.869
EH-S3	252.065	4.869
EH-S4	252.065	4.869
EH-S5	252.065	4.869
ET-R1	252.065	4.869
ET-R2	252.065	4.869
ET-R3	252.065	4.869
ET-R4	252.065	4.869
ET-R5	252.065	4.869
ET-S1	252.065	4.869
ET-S2	252.065	4.869
ET-S3	252.065	4.869
ET-S4	252.065	4.869
ET-S5	252.065	4.869
EA-R1	252.1	8.532
EA-R2	252.1	8.532
EA-R3	252.1	8.532
EA-R4	252.1	8.532
EA-R5	252.1	8.532
EA-R1	252.1	7.792
EA-R2	252.1	7.792	252.01	3.78	C13H16O5	688253	[M+H]+	253.108	97	94
EA-R3	252.1	7.792
EA-R4	252.1	7.792
EA-R5	252.1	7.792
EH-R1	252.1	7.792
EH-R2	252.1	7.792
EH-R3	252.1	7.792
EH-R4	252.1	7.792
EH-R5	252.1	7.792
EA-R1	255.256	29.39
EA-R2	255.256	29.39
EA-R3	255.256	29.39
EA-R4	255.256	29.39
EA-R5	255.256	29.39
EA-S1	255.256	29.39
EA-S2	255.256	29.39
EA-S3	255.256	29.39
EA-S4	255.256	29.39
EA-S5	255.256	29.39
EH-R1	255.256	29.39
EH-R2	255.256	29.39
EH-R3	255.256	29.39
EH-R4	255.256	29.39
EH-R5	255.256	29.39
EH-S1	255.256	29.39
EH-S2	255.256	29.39
EH-S3	255.256	29.39
EH-S4	255.256	29.39
EH-S5	255.256	29.39
ET-R1	255.256	29.39
ET-R2	255.256	29.39
ET-R3	255.256	29.39
ET-R4	255.256	29.39
ET-R5	255.256	29.39
ET-S1	255.256	29.39
ET-S2	255.256	29.39
ET-S3	255.256	29.39
ET-S4	255.256	29.39
ET-S5	255.256	29.39
EA-R1	257.272	22.043
EA-R2	257.272	22.043
EA-R3	257.272	22.043
EA-R4	257.272	22.043
EA-R5	257.272	22.043
EA-S1	257.272	22.043
EA-S2	257.272	22.043
EA-S3	257.272	22.043
EA-S4	257.272	22.043
EA-S5	257.272	22.043
EH-R1	257.272	22.043
EH-R2	257.272	22.043
EH-R3	257.272	22.043
EH-R4	257.272	22.043
EH-R5	257.272	22.043
EH-S1	257.272	22.043
EH-S3	257.272	22.043
EH-S4	257.272	22.043
EH-S5	257.272	22.043
ET-R1	257.272	22.043
ET-R2	257.272	22.043
ET-R3	257.272	22.043
ET-R4	257.272	22.043
ET-R5	257.272	22.043
ET-S1	257.272	22.043
ET-S2	257.272	22.043
ET-S3	257.272	22.043
ET-S4	257.272	22.043
ET-S5	257.272	22.043
EA-R1	260.015	18.063
EA-R2	260.015	18.063
EA-R3	260.015	18.063
EA-R4	260.015	18.063
EA-R5	260.015	18.063
EA-S1	260.015	18.063
EA-S2	260.015	18.063
EA-S3	260.015	18.063
EA-S4	260.015	18.063
EA-S5	260.015	18.063
EH-R1	260.015	18.063
EH-R2	260.015	18.063
EH-R3	260.015	18.063
EH-R4	260.015	18.063
EH-R5	260.015	18.063
EH-S1	260.015	18.063
EH-S2	260.015	18.063
EH-S3	260.015	18.063
EH-S4	260.015	18.063
EH-S5	260.015	18.063
ET-R1	260.015	18.063
ET-R2	260.015	18.063
ET-R3	260.015	18.063
ET-R4	260.015	18.063
ET-R5	260.015	18.063
ET-S1	260.015	18.063
ET-S2	260.015	18.063
ET-S3	260.015	18.063
ET-S4	260.015	18.063
ET-S5	260.015	18.063
EA-R1	260.032	5.879
EA-R2	260.032	5.879
EA-R3	260.032	5.879
EA-R4	260.032	5.879
EA-R5	260.032	5.879
EH-R1	260.032	5.879
EH-R2	260.032	5.879
EH-R3	260.032	5.879
EH-R4	260.032	5.879
EH-R5	260.032	5.879
EA-R1	260.234	25.393
EA-R2	260.234	25.393
EA-R3	260.234	25.393
EA-R4	260.234	25.393
EA-R5	260.234	25.393
EA-S1	260.234	25.393
EA-S2	260.234	25.393
EA-S3	260.234	25.393
EA-S4	260.234	25.393
EA-S5	260.234	25.393
EH-R1	260.234	25.393
EH-R2	260.234	25.393
EH-R3	260.234	25.393
EH-R4	260.234	25.393
EH-R5	260.234	25.393
EH-S1	260.234	25.393
EH-S2	260.234	25.393
EH-S3	260.234	25.393
EH-S4	260.234	25.393
EH-S5	260.234	25.393
ET-R1	260.234	25.393
ET-R2	260.234	25.393
ET-R3	260.234	25.393
ET-R4	260.234	25.393
ET-R5	260.234	25.393
ET-S1	260.234	25.393
ET-S2	260.234	25.393
ET-S3	260.234	25.393
ET-S4	260.234	25.393
ET-S5	260.234	25.393
EA-R1	262.229	27.768
EA-R2	262.229	27.768
EA-R3	262.229	27.768
EA-R4	262.229	27.768
EA-R5	262.229	27.768
EA-S1	262.229	27.768
EA-S2	262.229	27.768
EA-S3	262.229	27.768
EA-S4	262.229	27.768
EA-S5	262.229	27.768
EH-R1	262.229	27.768
EH-R2	262.229	27.768
EH-R3	262.229	27.768
EH-R4	262.229	27.768
EH-R5	262.229	27.768
EH-S1	262.229	27.768
EH-S2	262.229	27.768
EH-S3	262.229	27.768
EH-S4	262.229	27.768
EH-S5	262.229	27.768
ET-R1	262.229	27.768
ET-R2	262.229	27.768
ET-R3	262.229	27.768
ET-R4	262.229	27.768
ET-R5	262.229	27.768
ET-S1	262.229	27.768
ET-S2	262.229	27.768
ET-S3	262.229	27.768
ET-S4	262.229	27.768
ET-S5	262.229	27.768
EA-S1	264.135	11.634	264.136	3.62	C15H20O4	9776.6	[M+Na]+	287.124	63	93
EA-S2	264.135	11.634
EA-S3	264.135	11.634
EA-S4	264.135	11.634	264.136	-0.33	C15H20O4	63973.8	[M+Na]+	287.125	94	99
EA-S5	264.135	11.634	264.136	-1.63	C15H20O4	71546.5	[M+Na]+	287.126	90	98
ET-R1	264.147	4.529	264.147	-3.35	C14H20N2O3	1.05011e+06	[M+H]+	265.156	97	95
ET-R2	264.147	4.529	264.147	-3.8	C14H20N2O3	982197	[M+H]+	265.156	97	92
ET-R2	264.147	4.529	264.147	0.49	C14H20N2O3	68136	[M+Na]+	287.137	97	99
ET-R3	264.147	4.529	264.147	-3.14	C14H20N2O3	1.15633e+06	[M+H]+	265.156	97	95
ET-R4	264.147	4.529	264.147	-2.49	C14H20N2O3	1.08627e+06	[M+H]+	265.156	98	96
ET-R5	264.147	4.529	264.147	-2.66	C14H20N2O3	730480	[M+H]+	265.156	99	97
ET-S1	264.147	4.529	264.147	3.61	C14H20N2O3	62155.6	[M+H]+	265.154	98	92
ET-S2	264.147	4.529	264.147	-0.13	C14H20N2O3	55884.1	[M+H]+	265.155	95	99
ET-S3	264.147	4.529
ET-S4	264.147	4.529	264.147	-0.62	C14H20N2O3	85414.9	[M+H]+	265.155	95	99
ET-S5	264.147	4.529
ET-S1	264.147	3.156
ET-S2	264.147	3.156
ET-S3	264.147	3.156
ET-S4	264.147	3.156
ET-S5	264.147	3.156
EA-R1	266.08	8.655	266.079	-2.86	C13H14O6	415119	[M+Na]+	289.069	99	96
EA-R2	266.08	8.655
EA-R3	266.08	8.655
EA-R4	266.08	8.655
EA-R5	266.08	8.655
EH-R1	266.08	8.655	266.079	-5.68	C13H14O6	18187.8	[M+H]+	267.088	93	83
EH-R2	266.08	8.655
EH-R3	266.08	8.655
EH-R4	266.08	8.655
EH-R5	266.08	8.655
ET-R1	266.08	8.655	266.079	-2.81	C13H14O6	34243.7	[M+H]+	267.087	94	95
ET-R2	266.08	8.655
ET-R3	266.08	8.655
ET-R4	266.08	8.655
ET-R5	266.08	8.655
EA-S1	266.099	1.472
EA-S2	266.099	1.472
EA-S3	266.099	1.472
EA-S4	266.099	1.472
EA-S5	266.099	1.472
EH-S1	266.099	1.472
EH-S2	266.099	1.472
EH-S3	266.099	1.472
EH-S4	266.099	1.472
EH-S5	266.099	1.472
ET-S1	266.099	1.472
ET-S2	266.099	1.472
ET-S3	266.099	1.472
ET-S4	266.099	1.472
ET-S5	266.099	1.472
EA-S1	266.113	11.513	266.114	2.51	C12H16N3O4	166158	[M+H]+	267.121	97	96
EA-S2	266.113	11.513
EA-S3	266.113	11.513	266.114	2.15	C12H16N3O4	180862	[M+H]+	267.121	93	97
EA-S4	266.113	11.513
EA-S5	266.113	11.513
EH-S1	266.113	11.513	266.114	2.64	C12H16N3O4	94091.5	[M+H]+	267.121	95	96
EH-S2	266.113	11.513
EH-S3	266.113	11.513
EH-S4	266.113	11.513
EH-S5	266.113	11.513	266.114	2.92	C12H16N3O4	59642.7	[M+H]+	267.121	93	95
ET-S1	266.113	11.513
ET-S2	266.113	11.513	266.114	2.13	C12H16N3O4	113400	[M+H]+	267.121	94	97
ET-S3	266.113	11.513
ET-S4	266.113	11.513
ET-S5	266.113	11.513	266.114	2.78	C12H16N3O4	130791	[M+H]+	267.121	94	96
EA-R1	266.151	8.363
EA-R2	266.151	8.363
EA-R3	266.151	8.363
EA-R4	266.151	8.363
EA-R5	266.151	8.363
EA-S1	266.151	8.363	266.152	-2.02	C15H22O4	1472804	[M+H]+	267.16	97	97
EA-S2	266.151	8.363	266.152	-2.01	C15H22O4	1.25989e+06	[M+H]+	267.16	96	97
EA-S3	266.151	8.363
EA-S4	266.151	8.363
EA-S5	266.151	8.363
EA-R1	267.096	1.745
EA-R2	267.096	1.745	267.097	-1.81	C10H13N5O4	132910	[M+H]+	268.104	99	98
EA-R3	267.096	1.745
EA-R4	267.096	1.745	267.097	-0.56	C10H13N5O4	37757.4	[M+H]+	268.104	94	99
EA-R5	267.096	1.745
EA-S1	267.096	1.745	267.097	-1.12	C10H13N5O4	71662.9	[M+H]+	268.104	98	99
EA-S2	267.096	1.745
EA-S3	267.096	1.745
EA-S4	267.096	1.745
EA-S5	267.096	1.745
EH-R1	267.096	1.745
EH-R2	267.096	1.745
EH-R3	267.096	1.745
EH-R4	267.096	1.745
EH-R5	267.096	1.745
EH-S1	267.096	1.745
EH-S2	267.096	1.745
EH-S3	267.096	1.745
EH-S4	267.096	1.745
EH-S5	267.096	1.745
ET-R1	267.096	1.745
ET-R2	267.096	1.745
ET-R3	267.096	1.745
ET-R4	267.096	1.745
ET-R5	267.096	1.745
ET-S1	267.096	1.745
ET-S2	267.096	1.745	267.097	-3.43	C10H13N5O4	576520	[M+H]+	268.105	99	93
ET-S3	267.096	1.745
ET-S4	267.096	1.745
ET-S5	267.096	1.745
EA-S1	268.168	12.451	268.168	-0.97	C15H24O4	267241	[M+H]+	269.175	99	97
EA-S2	268.168	12.451	268.168	-1.97	C15H24O4	415104	[M+H]+	269.175	99	98
EA-S3	268.168	12.451
EA-S4	268.168	12.451
EA-S5	268.168	12.451
EH-R1	270.143	10.402
EH-R2	270.143	10.402
EH-R3	270.143	10.402
EH-R4	270.143	10.402
EH-R5	270.143	10.402
EH-S1	270.143	10.402
EH-S2	270.143	10.402
EH-S3	270.143	10.402
EH-S4	270.143	10.402
EH-S5	270.143	10.402
ET-S1	270.143	10.402
ET-S2	270.143	10.402
ET-S3	270.143	10.402
ET-S4	270.143	10.402
ET-S5	270.143	10.402
EA-R1	270.256	33.893
EA-R2	270.256	33.893
EA-R3	270.256	33.893
EA-R4	270.256	33.893	270.256	0.13	C17H34O2	78604.7	[M+H]+	271.263	99	99
EA-R5	270.256	33.893
EA-S1	270.256	33.893	270.256	0.94	C17H34O2	17694.9	[M+H]+	271.263	97	95
EA-S2	270.256	33.893
EA-S3	270.256	33.893
EA-S4	270.256	33.893
EA-S5	270.256	33.893
EH-R1	270.256	33.893
EH-R2	270.256	33.893
EH-R3	270.256	33.893	270.256	1.09	C17H34O2	36958.9	[M+H]+	271.263	99	99
EH-R4	270.256	33.893
EH-R5	270.256	33.893
EH-S1	270.256	33.893
EH-S2	270.256	33.893
EH-S3	270.256	33.893
EH-S4	270.256	33.893
EH-S5	270.256	33.893	270.256	-0.3	C17H34O2	13339.5	[M+H]+	271.264	99	99
ET-R1	270.256	33.893
ET-R2	270.256	33.893	270.256	-0.17	C17H34O2	98433.5	[M+H]+	271.263	97	99
ET-R3	270.256	33.893
ET-R4	270.256	33.893
ET-R5	270.256	33.893
ET-S1	270.256	33.893
ET-S2	270.256	33.893
ET-S3	270.256	33.893
ET-S4	270.256	33.893
ET-S5	270.256	33.893
EA-R1	273.267	17.822
EA-R2	273.267	17.822
EA-R3	273.267	17.822
EA-R4	273.267	17.822
EA-R5	273.267	17.822
EA-S1	273.267	17.822
EA-S2	273.267	17.822
EA-S3	273.267	17.822
EA-S4	273.267	17.822
EA-S5	273.267	17.822
EH-R1	273.267	17.822
EH-R2	273.267	17.822
EH-R3	273.267	17.822
EH-R4	273.267	17.822
EH-R5	273.267	17.822
EH-S1	273.267	17.822
EH-S2	273.267	17.822
EH-S3	273.267	17.822
EH-S4	273.267	17.822
EH-S5	273.267	17.822
ET-R1	273.267	17.822
ET-R2	273.267	17.822
ET-R3	273.267	17.822
ET-R4	273.267	17.822
ET-R5	273.267	17.822
ET-S1	273.267	17.822
ET-S2	273.267	17.822
ET-S3	273.267	17.822
ET-S4	273.267	17.822
ET-S5	273.267	17.822
EA-R1	274.048	10.304
EA-R2	274.048	10.304
EA-R3	274.048	10.304
EA-R4	274.048	10.304
EA-R5	274.048	10.304
EH-R1	274.048	10.304
EH-R2	274.048	10.304
EH-R3	274.048	10.304
EH-R4	274.048	10.304
EH-R5	274.048	10.304
ET-R1	274.048	10.304
ET-R2	274.048	10.304
ET-R3	274.048	10.304
ET-R4	274.048	10.304
ET-R5	274.048	10.304
ET-S1	274.048	10.304
ET-S2	274.048	10.304
ET-S3	274.048	10.304
ET-S4	274.048	10.304
ET-S5	274.048	10.304
EH-R1	275.096	1.379
EH-R2	275.096	1.379
EH-R3	275.096	1.379
EH-R4	275.096	1.379
EH-R5	275.096	1.379
EH-S1	275.096	1.379
EH-S2	275.096	1.379
EH-S3	275.096	1.379
EH-S4	275.096	1.379
EH-S5	275.096	1.379
EA-R1	276.064	6.82
EA-R2	276.064	6.82
EA-R3	276.064	6.82
EA-R4	276.064	6.82
EA-R5	276.064	6.82
EH-R1	276.064	6.82
EH-R2	276.064	6.82	276.063	-2.88	C14H12O6	129712	[M+Na]+	299.054	99.63	95.07
EH-R3	276.064	6.82
EH-R4	276.064	6.82
EH-R5	276.064	6.82
EH-S1	276.064	6.82
EH-S2	276.064	6.82
EH-S3	276.064	6.82
EH-S4	276.064	6.82
EH-S5	276.064	6.82
EA-R1	276.064	12.328	276.063	-2.45	C14H12O6	1.5788e+06	[M+H]+	277.071	97	97
EA-R2	276.064	12.328	276.063	-0.5	C14H12O6	2.10414e+06	[M+H]+	277.071	97	98
EA-R3	276.064	12.328	276.063	-1.62	C14H12O6	1.25285e+06	[M+H]+	277.071	98	98
EA-R4	276.064	12.328
EA-R5	276.064	12.328
EA-S1	276.064	12.328
EA-S2	276.064	12.328
EA-S3	276.064	12.328
EA-S4	276.064	12.328
EA-S5	276.064	12.328
EH-R1	276.064	12.328
EH-R2	276.064	12.328	276.063	-2.43	C14H12O6	1.57948e+06	[M+H]+	277.071	98	97
EH-R3	276.064	12.328
EH-R4	276.064	12.328
EH-R5	276.064	12.328
EH-S1	276.064	12.328
EH-S2	276.064	12.328
EH-S3	276.064	12.328
EH-S4	276.064	12.328
EH-S5	276.064	12.328
ET-R1	276.064	12.328	276.063	-5.75	C14H12O6	642508	[M+H]+	277.072	94	86
ET-R2	276.064	12.328	276.063	-3.5	C14H12O6	689384	[M+H]+	277.072	99	96
ET-R3	276.064	12.328
ET-R4	276.064	12.328
ET-R5	276.064	12.328
ET-S1	276.064	12.328
ET-S2	276.064	12.328
ET-S3	276.064	12.328
ET-S4	276.064	12.328
ET-S5	276.064	12.328
EA-R1	276.208	23.739
EA-R2	276.208	23.739
EA-R3	276.208	23.739
EA-R4	276.208	23.739
EA-R5	276.208	23.739
EA-S1	276.208	23.739
EA-S2	276.208	23.739
EA-S3	276.208	23.739
EA-S4	276.208	23.739
EA-S5	276.208	23.739
EH-S1	276.208	23.739
EH-S2	276.208	23.739
EH-S3	276.208	23.739
EH-S4	276.208	23.739
EH-S5	276.208	23.739
ET-R1	276.208	23.739
ET-R2	276.208	23.739
ET-R3	276.208	23.739
ET-R4	276.208	23.739
ET-R5	276.208	23.739
ET-S1	276.208	23.739
ET-S2	276.208	23.739
ET-S3	276.208	23.739
ET-S4	276.208	23.739
ET-S5	276.208	23.739
EA-R1	278.224	28.352
EA-R2	278.224	28.352
EA-R3	278.224	28.352
EA-R4	278.224	28.352
EA-R5	278.224	28.352
EA-S1	278.224	28.352
EA-S2	278.224	28.352
EA-S3	278.224	28.352
EA-S4	278.224	28.352
EA-S5	278.224	28.352
EH-R1	278.224	28.352
EH-R2	278.224	28.352
EH-R3	278.224	28.352
EH-R4	278.224	28.352
EH-R5	278.224	28.352
EH-S1	278.224	28.352
EH-S2	278.224	28.352	278.225	0.18	C18H30O2	2.26998e+06	[M+H]+	279.232	97	98
EH-S3	278.224	28.352
EH-S4	278.224	28.352
EH-S5	278.224	28.352
ET-R1	278.224	28.352
ET-R2	278.224	28.352
ET-R3	278.224	28.352
ET-R4	278.224	28.352
ET-R5	278.224	28.352
ET-S1	278.224	28.352
ET-S2	278.224	28.352	278.225	-0.23	C18H30O2	1.6659e+06	[M+H]+	279.232	98	99
ET-S3	278.224	28.352
ET-S4	278.224	28.352
ET-S5	278.224	28.352
EA-R1	279.059	18.064
EA-R2	279.059	18.064
EA-R3	279.059	18.064
EA-R4	279.059	18.064
EA-R5	279.059	18.064
EA-S1	279.059	18.064
EA-S2	279.059	18.064
EA-S3	279.059	18.064
EA-S4	279.059	18.064
EA-S5	279.059	18.064
EH-R1	279.059	18.064
EH-R2	279.059	18.064
EH-R3	279.059	18.064
EH-R4	279.059	18.064
EH-R5	279.059	18.064
EH-S1	279.059	18.064
EH-S2	279.059	18.064
EH-S3	279.059	18.064
EH-S4	279.059	18.064
EH-S5	279.059	18.064
ET-R1	279.059	18.064
ET-R2	279.059	18.064
ET-R3	279.059	18.064
ET-R4	279.059	18.064
ET-R5	279.059	18.064
ET-S1	279.059	18.064
ET-S2	279.059	18.064
ET-S3	279.059	18.064
ET-S4	279.059	18.064
ET-S5	279.059	18.064
EA-R1	280.095	11.71
EA-R2	280.095	11.71
EA-R3	280.095	11.71
EA-R4	280.095	11.71
EA-R5	280.095	11.71
EA-S1	280.095	11.71
EA-S2	280.095	11.71
EA-S3	280.095	11.71
EA-S4	280.095	11.71
EA-S5	280.095	11.71
EH-R1	280.095	11.71
EH-R2	280.095	11.71
EH-R3	280.095	11.71
EH-R4	280.095	11.71
EH-R5	280.095	11.71
ET-S1	280.095	11.71
ET-S2	280.095	11.71
ET-S3	280.095	11.71
ET-S4	280.095	11.71
ET-S5	280.095	11.71
EA-R1	280.115	1.971
EA-R2	280.115	1.971
EA-R3	280.115	1.971
EA-R4	280.115	1.971
EA-R5	280.115	1.971
EA-S1	280.115	1.971
EA-S2	280.115	1.971
EA-S3	280.115	1.971
EA-S4	280.115	1.971
EA-S5	280.115	1.971
EH-R1	280.115	1.971
EH-R2	280.115	1.971
EH-R3	280.115	1.971
EH-R4	280.115	1.971
EH-R5	280.115	1.971
EH-S1	280.115	1.971
EH-S2	280.115	1.971
EH-S3	280.115	1.971
EH-S4	280.115	1.971
EH-S5	280.115	1.971
ET-R1	280.115	1.971
ET-R2	280.115	1.971
ET-R3	280.115	1.971
ET-R4	280.115	1.971
ET-R5	280.115	1.971
ET-S1	280.115	1.971
ET-S2	280.115	1.971
ET-S3	280.115	1.971
ET-S4	280.115	1.971
ET-S5	280.115	1.971
EA-R1	280.24	29.533
EA-R2	280.24	29.533
EA-R3	280.24	29.533
EA-R4	280.24	29.533
EA-R5	280.24	29.533
EA-S1	280.24	29.533
EA-S2	280.24	29.533
EA-S3	280.24	29.533
EA-S4	280.24	29.533
EA-S5	280.24	29.533
EH-R1	280.24	29.533
EH-R2	280.24	29.533
EH-R3	280.24	29.533
EH-R4	280.24	29.533
EH-R5	280.24	29.533
EH-S1	280.24	29.533
EH-S2	280.24	29.533
EH-S3	280.24	29.533
EH-S4	280.24	29.533
EH-S5	280.24	29.533
ET-R1	280.24	29.533
ET-R2	280.24	29.533
ET-R3	280.24	29.533
ET-R4	280.24	29.533
ET-R5	280.24	29.533
ET-S1	280.24	29.533
ET-S2	280.24	29.533
ET-S3	280.24	29.533
ET-S4	280.24	29.533
ET-S5	280.24	29.533
EA-R1	282.152	5.164
EA-R2	282.152	5.164
EA-R3	282.152	5.164
EA-R4	282.152	5.164
EA-R5	282.152	5.164
EA-S1	282.152	5.164
EA-S2	282.152	5.164
EA-S3	282.152	5.164
EA-S4	282.152	5.164
EA-S5	282.152	5.164
EH-R1	282.152	5.164
EH-R2	282.152	5.164
EH-R3	282.152	5.164
EH-R4	282.152	5.164
EH-R5	282.152	5.164
EH-S1	282.152	5.164
EH-S2	282.152	5.164
EH-S4	282.152	5.164
EH-S5	282.152	5.164
ET-R1	282.152	5.164
ET-R2	282.152	5.164
ET-R3	282.152	5.164
ET-R4	282.152	5.164
ET-R5	282.152	5.164
ET-S1	282.152	5.164
ET-S2	282.152	5.164
ET-S3	282.152	5.164
ET-S4	282.152	5.164
ET-S5	282.152	5.164
EA-R1	283.287	31.964
EA-R2	283.287	31.964
EA-R3	283.287	31.964
EA-R4	283.287	31.964
EA-R5	283.287	31.964
EA-S1	283.287	31.964
EA-S2	283.287	31.964	283.288	3.18	C18H37NO	33960.6	[M+H]+	284.294	95	93
EA-S3	283.287	31.964
EA-S4	283.287	31.964
EA-S5	283.287	31.964
EH-R1	283.287	31.964
EH-R2	283.287	31.964
EH-R3	283.287	31.964
EH-R4	283.287	31.964
EH-R5	283.287	31.964
EH-S1	283.287	31.964
EH-S2	283.287	31.964
EH-S3	283.287	31.964
EH-S4	283.287	31.964
EH-S5	283.287	31.964
ET-R1	283.287	31.964
ET-R2	283.287	31.964
ET-R3	283.287	31.964
ET-R4	283.287	31.964
ET-R5	283.287	31.964
ET-S1	283.287	31.964	283.288	-0.13	C18H37NO	62283	[M+H]+	284.295	97	99
ET-S2	283.287	31.964
ET-S3	283.287	31.964
ET-S4	283.287	31.964
ET-S5	283.287	31.964
EA-R1	284.069	14.389
EA-R2	284.069	14.389
EA-R3	284.069	14.389
EA-R4	284.069	14.389
EA-R5	284.069	14.389
EA-S1	284.069	14.389
EA-S2	284.069	14.389
EA-S3	284.069	14.389
EA-S4	284.069	14.389
EA-S5	284.069	14.389
EA-R1	284.128	6.563
EA-R2	284.128	6.563
EA-R3	284.128	6.563
EA-R4	284.128	6.563
EA-R5	284.128	6.563
EA-S1	284.128	6.563
EA-S2	284.128	6.563
EA-S3	284.128	6.563
EA-S4	284.128	6.563
EA-S5	284.128	6.563
EH-R1	284.128	6.563
EH-R2	284.128	6.563
EH-R3	284.128	6.563
EH-R4	284.128	6.563
EH-R5	284.128	6.563
EH-S1	284.128	6.563
EH-S2	284.128	6.563
[truncated: 14,967 more rows]

## Sheet: Exported Data
Mass (med)	RT (med)	Group	Mass (Tgt)	RT (Tgt)	Found	RSD (Mass, ppm)	%RSD (MFE)	%RSD (Tgt)	Height (min)	Height (med)	Height (max)	Area (min)	Area (med)	Area (max)	RT Diff	RT (span)	RT (max width)	Ions (min)	Ions (max)	Single Ion	[Mass] EA.R1	[Mass] EA.R2	[Mass] EA.R3	[Mass] EA.R4	[Mass] EA.R5	[Mass] EA.S1	[Mass] EA.S2	[Mass] EA.S3	[Mass] EA.S4	[Mass] EA.S5	[Mass] EH.R1	[Mass] EH.R2	[Mass] EH.R3	[Mass] EH.R4	[Mass] EH.R5	[Mass] EH.S1	[Mass] EH.S2	[Mass] EH.S3	[Mass] EH.S4	[Mass] EH.S5	[Mass] ET.R1	[Mass] ET.R2	[Mass] ET.R3	[Mass] ET.R4	[Mass] ET.R5	[Mass] ET.S1	[Mass] ET.S2	[Mass] ET.S3	[Mass] ET.S4
102.046	1.711	15	102.047	1.709	30	6.81	18.1	14.5	493837	1665081	5399074	6451251	21846164	81137062	0.002	0.045	0.978	3	4		102.047	102.047	102.047	102.047	102.047	102.046	102.046	102.046	102.046	102.046	102.045	102.045	102.045	102.046	102.045	102.045	102.047	102.046	102.046	102.046	102.047	102.047	102.047	102.047	102.047	102.046	102.047	102.047	102.046
113.084	3.672	607	113.084	3.677	30	0.71	11.9	1.6	126188	150697	293727	1443325	1763690	3428838	-0.005	0.078	0.873	2	2		113.084	113.084	113.084	113.084	113.084	113.084	113.084	113.084	113.084	113.084	113.084	113.084	113.084	113.084	113.084	113.084	113.084	113.084	113.084	113.084	113.084	113.084	113.084	113.084	113.084	113.084	113.084	113.084	113.084
114.047	2.529	1362	114.047	2.53	20	6.64	49.3	10.9	9977	35540	90641	106173	400324	1247606	-0.001	0.148	0.888	1	2	3	114.047	114.047	114.047	114.047	114.047	114.047	114.047	114.047	114.047	114.047											114.048	114.048	114.048	114.049	114.048	114.048	114.048	114.049	114.048
118.042	3.49	752	118.041	3.47	10	2.07		38	8371	50789	221447	94600	745531	3239684	0.019	0.059	0.662	1	2	6																					118.041	118.041	118.041	118.041	118.042	118.042	118.042	118.042	118.042
134.031	7.261	772	134.031	7.266	30	2.09	22.7	6	11742	75894	205950	144209	861319	2850902	-0.006	0.189	0.948	4	5		134.032	134.032	134.032	134.032	134.032	134.031	134.031	134.031	134.031	134.031	134.032	134.031	134.031	134.032	134.032	134.031	134.031	134.031	134.031	134.031	134.032	134.032	134.032	134.032	134.032	134.031	134.031	134.031	134.031
134.036	4.644	596	134.036	4.638	20	2.4	0.2	27.7	9751	58045	196767	118565	852889	3152400	0.006	0.205	1.094	2	3		134.037	134.037	134.037	134.037	134.036	134.036	134.037	134.037	134.037	134.037											134.036	134.036	134.036	134.036	134.036	134.036	134.036	134.036	134.036
140.05	7.265	213	140.05	7.272	30	0.96	11.5	0.8	25930	195852	651916	285636	2250333	8090732	-0.007	0.204	0.873	2	4		140.05	140.05	140.05	140.05	140.05	140.049	140.05	140.05	140.05	140.05	140.05	140.05	140.05	140.05	140.05	140.05	140.05	140.05	140.05	140.05	140.05	140.05	140.05	140.05	140.05	140.05	140.05	140.05	140.05
141.057	2.526	1049	141.058	2.531	24	4.16	0.7	12.5	11882	45767	126215	163672	631337	1749764	-0.004	0.092	1.159	2	3		141.056	141.057	141.057	141.056	141.057	141.057	141.058	141.058	141.058	141.057							141.056	141.057	141.057	141.057	141.057	141.056	141.056	141.055	141.057	141.056	141.057	141.057	141.057
145.005	7.267	1068	145.005	7.84	30	0.85		0.3	27904	213728	720462	296713	2209238	8065911	-0.573	0.189	0.858	2	3		145.005	145.005	145.006	145.005	145.006	145.005	145.005	145.005	145.005	145.005	145.006	145.006	145.006	145.006	145.006	145.005	145.005	145.005	145.005	145.005	145.005	145.005	145.005	145.005	145.006	145.005	145.005	145.005	145.005
145.053	2.523	740	145.053	2.534	30	9.14	2.3	43.4	5379	51545	195247	26688	698569	2637545	-0.012	0.096	0.997	1	2	14	145.052	145.053	145.053	145.053	145.053	145.054	145.054	145.054	145.053	145.053	145.057	145.055	145.055	145.056	145.056	145.054	145.053	145.054	145.054	145.055	145.052	145.053	145.052	145.051	145.053	145.053	145.053	145.053	145.053
148.052	1.71	96	148.053	1.707	30	4.4	8.9	6	124751	462177	1186309	1899463	6260070	18195523	0.003	0.045	0.994	4	5		148.053	148.052	148.053	148.053	148.052	148.052	148.051	148.051	148.052	148.052	148.051	148.051	148.051	148.052	148.051	148.051	148.053	148.052	148.052	148.051	148.052	148.053	148.053	148.053	148.053	148.051	148.053	148.052	148.052
164.048	1.332	1570	164.047	1.327	30	5.3	22.8	11.9	14200	39704	332348	55024	321689	3032050	0.005	0.036	0.542	1	2	4	164.048	164.048	164.048	164.048	164.046	164.048	164.048	164.048	164.048	164.048	164.047	164.05	164.048	164.047	164.047	164.048	164.046	164.048	164.048	164.048	164.048	164.049	164.048	164.049	164.05	164.048	164.047	164.048	164.048
166.062	20.468	703	166.064	20.467	30	1.98	0.4	6.1	175426	192096	338326	1575127	1730773	3034484	0.001	0.112	0.753	3	3		166.062	166.062	166.062	166.062	166.062	166.062	166.062	166.062	166.062	166.062	166.062	166.062	166.062	166.062	166.062	166.062	166.062	166.062	166.062	166.062	166.063	166.063	166.063	166.063	166.063	166.062	166.062	166.063	166.062
176.047	4.537	204	176.047	4.543	10	1.18	6.2	7.2	25659	195554	559899	302475	2792248	8619013	-0.006	0.074	1.024	2	2																						176.047	176.047	176.047	176.047	176.047	176.047	176.047	176.047	176.047
178.063	9.001	922	178.063	8.972	15	0.75	0.6	5.2	24472	35218	221197	230220	347714	2146481	0.028	0.111	0.768	3	3		178.063	178.063	178.064	178.063	178.063						178.063	178.063	178.063	178.063	178.063						178.063	178.063	178.063	178.063	178.064
179.082	8.324	873	179.082	8.329	20	12.26	27.7	38	10832	60566	168630	94207	510138	1922462	-0.005	0.174	0.708	2	3		179.089	179.081	179.087	179.088	179.086	179.082	179.082	179.082	179.082	179.082						179.086	179.083	179.083	179.083	179.083						179.082	179.082	179.082	179.082
185.107	1.937	1573	185.105	1.936	16	5.97	0.3	33.3	10126	27395	86023	96407	228819	1072463	0.001	0.617	0.813	1	2	5	185.108	185.105	185.107	185.108	185.105						185.106	185.105	185.106	185.106	185.106		185.108				185.107	185.108	185.107	185.106	185.107
187.063	2.517	68	187.063	2.519	30	1.82	0	4.5	42792	492960	1645602	579905	6727551	22538759	-0.002	0.092	1.25	5	5		187.062	187.063	187.063	187.062	187.063	187.063	187.064	187.064	187.064	187.064	187.063	187.063	187.063	187.063	187.063	187.063	187.063	187.063	187.063	187.063	187.064	187.062	187.063	187.063	187.063	187.063	187.063	187.063	187.063
187.063	2.53	858	187.063	3.022	30	1.88	12.4	3	10878	420008	1682201	179365	5766921	23100003	-0.492	0.902	1.25	4	4		187.062	187.063	187.063	187.062	187.063	187.064	187.064	187.064	187.064	187.063	187.063	187.063	187.063	187.063	187.063	187.063	187.063	187.063	187.063	187.063	187.064	187.063	187.063	187.063	187.063	187.063	187.063	187.063	187.063
187.063	3.883	1113	187.063	3.887	10	2.61	4.2	11.7	11033	51809	127269	167232	748983	1701627	-0.003	0.086	1.156	2	3		187.063	187.063	187.063	187.063	187.063						187.064	187.063	187.064	187.065	187.064
194.058	7.753	768	194.058	7.77	10	0.28	21.3	0.2	143369	162837	174298	1745387	1845723	2135405	-0.017	0.114	0.733	2	3		194.058	194.058	194.058	194.058	194.058	194.058	194.058	194.058	194.058	194.058
201.115	5.883	594	201.115	5.884	10	1.5	0	9.3	5453	109553	259234	52602	1355821	3327811	-0.001	0.089	0.888	2	2																						201.115	201.115	201.115	201.115	201.115	201.115	201.115	201.115	201.115
206.129	9.522	1557	206.131	9.5	10	11.88	0.8	53	4633	33062	100801	25292	289125	896581	0.022	0.087	0.527	2	3							206.13	206.13	206.13	206.13	206.131																206.126	206.127	206.125	206.125
209.178	21.739	1560	209.178	21.784	14	0.66	0	2.5	12035	28691	92370	104294	249129	803284	-0.046	0.084	0.647	2	2		209.178	209.178	209.178	209.178	209.178							209.178	209.178	209.178	209.178						209.178	209.178	209.178	209.178	209.178
210.014	2.692	608	210.014	2.688	15	1.18	40.6	6.8	28361	131013	154811	345573	1912850	3056751	0.003	0.075	1.159	4	4							210.014	210.014	210.015	210.014	210.014											210.014	210.014	210.014	210.014	210.014	210.014	210.014	210.014	210.014
212.142	21.271	895	212.141	21.26	30	3.43	0.6	14.9	8590	75942	246687	50847	588339	2181112	0.011	0.102	0.683	2	4		212.143	212.143	212.144	212.142	212.141	212.142	212.142	212.142	212.142	212.142	212.141	212.143	212.142	212.141	212.142	212.141	212.142	212.141	212.142	212.141	212.141	212.142	212.142	212.142	212.142	212.141	212.142	212.141	212.141
216.042	4.859	225	216.042	4.829	17	8.14	0	22.9	6009	40671	462223	50859	605965	8088709	0.03	0.122	1.099	2	3		216.042	216.042	216.041	216.041	216.042						216.042	216.042	216.042	216.042	216.042				216.042	216.042	216.038	216.038	216.039	216.04	216.036
216.043	12.344	1528	216.042	12.337	19	4.36	0.7	23.3	2258	33956	99355	8685	300591	931647	0.007	0.105	0.753	2	3		216.043	216.042	216.043	216.043	216.043							216.043	216.043	216.042	216.043						216.043	216.043	216.043	216.043	216.044	216.045	216.045	216.043	216.045
216.146	3.303	523	216.148	3.303	25	6.16		24.7	3311	14110	453569	21602	129410	4695687	0	0.067	0.542	2	3		216.147	216.147	216.147	216.147	216.147						216.147	216.147	216.147	216.147	216.147	216.142	216.145	216.146	216.146	216.146	216.146	216.146	216.146	216.146	216.146	216.146	216.143	216.144	216.144
217.111	3.489	31	217.11	3.485	10	1.11	0	4.7	91370	598661	2572434	1190699	10151023	44754824	0.005	0.059	0.994	4	5																						217.111	217.111	217.111	217.111	217.112	217.111	217.111	217.111	217.111
218.059	13.258	612	218.058	13.245	10	0.87	8.8	1.1	77119	181581	344335	674935	1803223	3217350	0.013	0.035	0.768	3	4		218.058	218.059	218.059	218.058	218.059						218.058	218.059	218.059	218.059	218.058
218.094	8.201	1701	218.094	8.178	25	3.69	0	12.4	2404	39095	76433	25818	291021	591559	0.023	0.114	0.497	2	2		218.094	218.094	218.094	218.094	218.094	218.094	218.094	218.094	218.094	218.094	218.094	218.093	218.094	218.094	218.094	218.094	218.094	218.094	218.094	218.094						218.093	218.091	218.092	218.093
218.094	11.274	1536	218.094	11.246	20	1.65	0	3.4	9096	23100	100453	58240	156571	799132	0.028	0.1	0.406	2	2												218.094	218.094	218.094	218.094	218.094	218.094	218.094	218.094	218.094	218.094	218.094	218.095	218.094	218.094	218.095	218.095	218.094	218.094	218.095
218.142	5.876	70	218.142	5.877	10	2.98		8.4	33627	790375	1897191	322663	9158778	22521667	0	0.074	0.692	3	7																						218.143	218.143	218.143	218.143	218.143	218.142	218.141	218.142	218.142
219.111	2.283	793	219.111	2.283	30	4.13	13.8	17.6	20728	75898	221185	324187	844688	2571634	0	0.042	0.963	5	6		219.108	219.11	219.109	219.109	219.11	219.111	219.111	219.111	219.11	219.11	219.111	219.111	219.112	219.111	219.111	219.111	219.108	219.111	219.111	219.111	219.112	219.111	219.112	219.112	219.111	219.111	219.11	219.11	219.111
220.11	7.602	1448	220.11	7.604	5	0.2	1.1	0.3	62111	75402	115836	557462	675244	1018704	-0.002	0.032	0.677	3	3																						220.11	220.11	220.11	220.11	220.11
222.089	3.851	1176	222.089	3.83	10	1.86	0.7	0.3	4817	45075	98535	64894	731143	1588124	0.021	0.067	1.054	2	2		222.089	222.089	222.089	222.088	222.09						222.089	222.089	222.089	222.089	222.089
224.138	11.763	1055	224.141	11.773	20	5.69	1	39.5	2479	10461	203472	13481	77270	1679613	-0.009	0.162	0.647	2	4		224.137	224.138	224.136	224.137	224.138	224.139	224.14	224.14	224.14	224.14						224.139	224.137	224.137	224.137	224.137						224.138	224.137	224.138	224.139
226.155	10.777	1704	226.157	10.757	25	7.56	1	38.9	1252	10847	82810	5053	53960	628870	0.02	0.322	0.567	1	3	1						226.154	226.155	226.155	226.155	226.155	226.153	226.152	226.153	226.153	226.158	226.157	226.156	226.157	226.156	226.157	226.151	226.153	226.153	226.153	226.154	226.155	226.155	226.155	226.154
226.156	8.275	1313	226.157	8.253	15	5.23	0.6	27.8	4241	52078	141711	25956	428207	1163962	0.022	0.101	0.617	2	3																	226.157	226.156	226.157	226.157	226.156	226.155	226.155	226.155	226.153	226.153	226.156	226.156	226.156	226.156
228.146	1.341	673	228.147	1.342	30	3.33	11.3	14.7	67117	177599	259506	930389	2178240	3092200	-0.001	0.055	1.054	2	2		228.146	228.146	228.146	228.146	228.144	228.147	228.147	228.147	228.146	228.146	228.147	228.147	228.147	228.147	228.147	228.147	228.143	228.146	228.146	228.146	228.147	228.146	228.146	228.147	228.147	228.146	228.145	228.146	228.146
229.241	19.359	1136	229.241	19.365	30	0.62	0	0.5	11656	56676	158172	89508	515539	1430380	-0.006	0.083	0.738	2	2		229.241	229.241	229.241	229.241	229.241	229.241	229.24	229.241	229.24	229.24	229.241	229.241	229.241	229.241	229.24	229.24	229.24	229.24	229.24	229.24	229.24	229.241	229.241	229.241	229.241	229.24	229.24	229.24	229.24
231.024	8.39	1465	231.024	8.338	25	0.58		15.7	18913	67926	81778	163082	981689	1256013	0.052	0.258	0.677	1	2	3	231.024	231.024	231.024	231.024	231.024						231.024	231.024	231.024	231.024	231.024	231.024	231.024	231.024	231.024	231.024	231.024	231.024	231.024	231.024	231.024	231.024	231.024	231.024	231.024
231.089	2.575	237	231.089	2.428	10	2.43	11.7	8.4	40465	126257	427036	781762	2575367	9286481	0.147	0.118	1.46	2	2																						231.089	231.089	231.089	231.089	231.089	231.088	231.087	231.088	231.088
232.036	5.884	284	232.037	5.858	15	4.51	21.7	9.5	4301	56636	491689	43880	679130	6344846	0.026	0.155	0.833	4	4		232.037	232.037	232.036	232.036	232.037						232.036	232.037	232.036	232.036	232.036						232.036	232.035	232.036	232.036	232.033
232.037	10.31	1134	232.037	10.306	10	0.46	0.5	0.4	46120	110372	151144	466672	1126181	1579911	0.004	0.084	0.768	3	3		232.037	232.037	232.037	232.037	232.037																232.037	232.037	232.037	232.037	232.037
232.072	6.831	344	232.074	6.812	10	1.81	0	4.9	10997	48303	466617	113951	537284	5696598	0.019	0.095	0.572	3	3		232.072	232.072	232.072	232.072	232.072						232.072	232.073	232.072	232.072	232.072
232.145	12.447	1616	232.146	12.445	5	0.78	0	0.9	73055	81964	85895	629096	721251	761829	0.002	0.054	0.452	3	3							232.145	232.145	232.145	232.145	232.146
232.204	22.159	1680	232.204	22.206	30	1.02	0.4	0.2	5473	20726	84990	68128	201556	752934	-0.047	0.097	0.798	1	2	2	232.204	232.204	232.203	232.204	232.203	232.203	232.203	232.203	232.203	232.203	232.204	232.204	232.203	232.203	232.204	232.203	232.204	232.204	232.203	232.204	232.204	232.204	232.204	232.204	232.204	232.203	232.203	232.203	232.204
234.136	3.507	760	234.136	3.519	5	2.01		0.9	48312	139958	186962	523631	1298063	1830657	-0.012	0.041	0.452	4	4																						234.136	234.136	234.136	234.136	234.137
236.069	10.436	181	236.069	10.453	25	6.01	22.3	20.3	7155	62657	504574	86267	932514	8556230	-0.017	0.16	1.159	2	5		236.068	236.067	236.067	236.068	236.069	236.071	236.071	236.072	236.072	236.071	236.069	236.069	236.069	236.069	236.069	236.069	236.069	236.069	236.069	236.069	236.068	236.069	236.068	236.068	236.073
236.104	7.214	890	236.105	7.214	10	5.06	0.5	14.9	35204	121609	217637	281853	1132570	2113257	0	0.08	0.673	4	4		236.103	236.102	236.102	236.103	236.102						236.105	236.104	236.104	236.105	236.105
238.084	4.824	246	238.084	4.817	19	2.23	0.4	2.5	10699	231856	643626	137620	3055356	7797039	0.006	0.139	0.918	4	5		238.084	238.084	238.084	238.084	238.084						238.084	238.084	238.084	238.084	238.084	238.086		238.085	238.085	238.085	238.084	238.084	238.084	238.084	238.084
238.107	1.328	810	238.106	1.327	15	12.45	2.1	37.7	11272	111193	311341	74376	924863	2639136	0.001	0.042	0.452	2	4							238.106	238.106	238.106	238.106	238.105						238.106	238.109	238.115	238.107	238.114						238.108	238.107	238.108	238.107
238.13	1.339	934	238.133	1.342	15	6.53	21.2	84.4	22835	52479	401600	174111	419514	3085155	-0.003	0.026	0.497	1	3	3	238.128	238.129	238.129	238.129	238.129						238.13	238.13	238.13	238.129	238.129						238.133	238.132	238.132	238.132	238.131
240.148	1.367	942	240.147	1.369	30	3.18	16.8	4	71900	131388	182305	796499	1423310	1928958	-0.001	0.036	0.888	2	2		240.147	240.147	240.147	240.148	240.145	240.148	240.148	240.148	240.148	240.148	240.148	240.148	240.148	240.148	240.148	240.148	240.145	240.147	240.147	240.148	240.147	240.146	240.147	240.147	240.147	240.148	240.147	240.148	240.148
246.053	13.258	964	246.053	13.255	10	0.21	0.5	0.2	45559	102544	193510	381261	972359	1975360	0.003	0.043	0.753	4	4		246.053	246.053	246.053	246.053	246.053						246.053	246.053	246.053	246.053	246.053
246.053	8.136	928	246.053	8.171	30	4.78	0.3	39	2049	19526	232463	14328	184243	1921825	-0.036	0.201	0.617	1	3	8	246.053	246.053	246.053	246.053	246.053	246.055	246.055	246.055	246.056	246.055	246.053	246.053	246.053	246.053	246.053	246.053	246.057	246.053	246.056	246.054	246.053	246.053	246.053	246.053	246.053	246.054	246.056	246.055	246.054
246.219	23.83	1013	246.22	23.882	29	2.8	0.9	8.6	12810	44733	198104	141032	421528	1809492	-0.053	0.102	0.715	3	3		246.219	246.219	246.219	246.219	246.219	246.218	246.217	246.217	246.218	246.218	246.219	246.219	246.219	246.219	246.219	246.218		246.218	246.218	246.218	246.219	246.219	246.219	246.219	246.219	246.218	246.218	246.218	246.218
247.121	4.529	334	247.121	4.644	10	2.39	15.8	2.3	64877	421167	1157652	810629	6324737	18791742	-0.115	0.089	1.067	3	3																						247.121	247.121	247.121	247.121	247.121	247.12	247.12	247.12	247.12
248.033	7.523	1001	248.032	7.573	15	7.42	0	37.3	5491	41036	173344	17293	404398	1770700	-0.05	0.139	0.553	0	2		248.033	248.033	248.033	248.033	248.033						248.036		248.036	248.036	248.038						248.032	248.032	248.032	248.032	248.032
248.068	4.853	203	248.069	4.829	20	2.35	8.1	11.8	8994	66060	838164	110528	955388	15519592	0.024	0.124	1.174	2	4		248.068	248.068	248.068	248.068	248.068						248.068	248.069	248.068	248.068	248.068	248.069	248.069	248.069	248.068	248.068	248.069	248.069	248.069	248.069	248.071
248.139	13.261	1424	248.142	13.14	10	11.23	7.3	59.1	1567	540343	1195632	7650	4728589	10600232	0.121	0.066	0.527	1	2	1	248.137	248.137	248.136	248.137	248.135	248.142	248.142	248.142	248.142	248.142
248.141	8.372	1435	248.141	8.371	5	0.39	0	1	77223	81581	90743	809087	883345	969005	0	0.084	0.783	2	2							248.142	248.141	248.141	248.142	248.141
250.085	10.544	634	250.085	10.599	21	5.76	0	14.6	2778	97823	348920	11506	827062	3215232	-0.055	0.13	0.738	2	3		250.085	250.085	250.085	250.085	250.085						250.084	250.085	250.085	250.085	250.084	250.091	250.085	250.085	250.085	250.085	250.084	250.084	250.084	250.084	250.084
250.087	13.681	247	250.084	13.688	10	4.95	2.2	18.3	16591	39529	593862	184633	599459	11856176	-0.007	0.043	1.355	4	4		250.087	250.087	250.089	250.087	250.087						250.086	250.084	250.085	250.086	250.086
250.132	2.57	2	250.132	2.544	20	9.31	15.9	39.5	6669	646342	10686738	64365	10400369	246660898	0.027	0.118	1.415	4	11												250.129	250.126	250.13	250.128	250.127	250.131	250.129	250.128	250.128	250.129	250.133	250.133	250.133	250.133	250.132	250.132	250.132	250.132	250.132
250.192	25.99	574	250.193	26.012	15	6.75		29.4	7756	16105	475351	38205	109478	3335708	-0.022	0.087	0.422	2	3							250.191	250.19	250.19	250.189	250.189						250.192	250.193	250.193	250.193	250.193						250.191	250.193	250.193	250.191
252.065	4.869	1054	252.064	5.081	25	3.04		34.4	2908	71658	763341	45997	1168428	14881648	-0.212	0.332	1.129	1	3	2	252.065	252.065	252.065	252.065	252.065						252.066	252.066	252.066	252.065	252.065	252.065	252.065	252.066	252.065	252.065	252.064	252.064	252.064	252.064	252.065	252.065	252.066	252.067	252.066
252.1	8.532	1747	252.1	8.534	5	0.99		2.4	42371	58234	509336	241184	344454	3226028	-0.003	0.051	0.392	4	6		252.1	252.1	252.1	252.101	252.1
252.1	7.792	593	252.1	7.8	10	2.46	0	9.8	4758	36173	97055	46264	320234	834191	-0.009	0.056	0.647	2	2		252.1	252.1	252.1	252.1	252.1						252.102	252.101	252.101	252.1	252.101
255.256	29.39	1032	255.256	29.391	30	1.15	0	7.3	11250	32303	179382	142465	326866	1629742	-0.001	0.102	0.752	2	2		255.256	255.256	255.256	255.256	255.255	255.256	255.256	255.256	255.256	255.255	255.256	255.256	255.256	255.256	255.256	255.256	255.256	255.256	255.255	255.255	255.256	255.256	255.256	255.256	255.256	255.256	255.256	255.256	255.256
257.272	22.043	872	257.272	22.043	29	0.62	3.2	0.8	13475	80296	210371	136398	792220	2051516	0	0.085	0.768	2	2		257.272	257.272	257.272	257.272	257.272	257.272	257.272	257.272	257.272	257.272	257.272	257.272	257.272	257.272	257.272	257.272		257.272	257.272	257.272	257.272	257.272	257.272	257.272	257.272	257.272	257.272	257.272	257.272
260.015	18.063	1748	260.015	18.046	30	0.31	0	0.1	50970	56243	59184	467704	513915	543541	0.016	0.125	0.738	2	2		260.015	260.015	260.015	260.015	260.015	260.015	260.015	260.015	260.015	260.015	260.015	260.015	260.015	260.015	260.015	260.015	260.015	260.015	260.015	260.015	260.015	260.015	260.015	260.015	260.015	260.015	260.015	260.015	260.015
260.032	5.879	571	260.032	5.614	10	1.32		0.8	11407	26430	172540	121338	321876	2132237	0.264	0.101	0.482	2	2		260.032	260.032	260.032	260.033	260.032						260.032	260.032	260.032	260.032	260.032
260.234	25.393	1262	260.235	25.445	30	2.52	0.9	19.3	12122	34766	131890	149880	372833	1317238	-0.052	0.087	0.903	2	3		260.235	260.235	260.234	260.235	260.234	260.234	260.233	260.233	260.233	260.233	260.233	260.234	260.235	260.234	260.235	260.233	260.233	260.233	260.234	260.234	260.235	260.235	260.235	260.235	260.235	260.234	260.234	260.234	260.234
262.229	27.768	1714	262.23	27.834	30	2.9	0.8	17.7	8100	25282	69432	55639	222505	561328	-0.066	0.147	0.572	3	3		262.229	262.229	262.229	262.229	262.23	262.228	262.229	262.229	262.228	262.228	262.227	262.228	262.228	262.227	262.227	262.228	262.229	262.228	262.229	262.228	262.229	262.229	262.229	262.229	262.229	262.228	262.229	262.229	262.228
264.135	11.634	1730	264.136	11.633	5	0.53	0	17.3	61529	65001	71585	467912	472409	518759	0.001	0.069	0.346	3	3							264.135	264.135	264.135	264.136	264.135
264.147	4.529	100	264.148	4.519	10	3.75	8.1	9.1	63254	467643	1272869	778891	6968453	20199342	0.01	0.089	1.024	6	7																						264.147	264.147	264.147	264.147	264.147	264.146	264.145	264.146	264.146
264.147	3.156	1027	264.147	3.154	5	0.5		1.1	77692	87208	129082	968180	1111535	1634580	0.002	0.044	0.542	2	2																											264.147	264.147	264.147	264.147
266.08	8.655	462	266.08	8.638	15	0.29	0.3	0.3	155428	300798	482219	1419046	2683723	4445714	0.016	0.095	0.723	7	7		266.08	266.08	266.08	266.08	266.08						266.08	266.079	266.079	266.08	266.08						266.08	266.08	266.08	266.08	266.08
266.099	1.472	718	266.101	1.476	15	1.58	0.8	5.4	54253	111458	150451	505215	1134713	1480978	-0.003	0.037	0.542	3	3							266.1	266.1	266.099	266.099	266.099						266.098	266.1	266.099	266.099	266.099						266.099	266.099	266.099	266.099
266.113	11.513	626	266.113	11.538	15	0.4	0	0.3	46044	157964	218382	615331	2224782	3054166	-0.025	0.102	1.054	2	2							266.113	266.113	266.113	266.113	266.113						266.113	266.113	266.113	266.113	266.113						266.113	266.113	266.113	266.113
266.151	8.363	87	266.153	8.372	10	7.74	0	39.5	8992	740708	1737761	70323	8167163	19347196	-0.009	0.109	0.783	4	7		266.149	266.148	266.149	266.15	266.149	266.153	266.153	266.153	266.153	266.153
267.096	1.745	169	267.097	1.751	30	4.33	8.7	13.8	44367	96995	938327	467251	1024841	10518946	-0.006	0.071	0.888	4	5		267.098	267.097	267.098	267.098	267.098	267.097	267.096	267.095	267.096	267.096	267.095	267.095	267.095	267.096	267.095	267.095	267.1	267.098	267.096	267.096	267.096	267.096	267.096	267.097	267.097	267.096	267.097	267.097	267.096
268.168	12.451	136	268.168	12.45	5	0.23	0	0.1	1124505	1133586	1188683	9928210	10049767	10766556	0.002	0.069	0.632	9	10							268.168	268.168	268.168	268.168	268.168
270.143	10.402	1806	270.146	10.383	15	6.37	0.3	56.6	4475	7240	57473	22006	37077	459822	0.019	0.117	0.572	1	2	10											270.143	270.143	270.144	270.144	270.142	270.145	270.145	270.145	270.144	270.145						270.141	270.143	270.139	270.142
270.256	33.893	1255	270.256	33.923	30	1.43	0	3.7	8121	33376	129700	68510	302250	1197888	-0.03	0.127	0.768	2	2		270.256	270.256	270.256	270.256	270.256	270.255	270.255	270.255	270.255	270.255	270.256	270.256	270.256	270.256	270.256	270.255	270.255	270.256	270.255	270.255	270.255	270.256	270.256	270.256	270.256	270.255	270.255	270.255	270.256
273.267	17.822	940	273.267	17.821	30	0.68	0	1.4	12213	45018	223001	109070	385472	1820272	0.001	0.075	0.527	2	2		273.267	273.267	273.267	273.267	273.267	273.267	273.267	273.267	273.267	273.267	273.267	273.267	273.267	273.267	273.267	273.267	273.267	273.267	273.267	273.266	273.267	273.267	273.267	273.267	273.267	273.267	273.267	273.267	273.266
274.048	10.304	1410	274.048	10.328	20	9.07	1.1	42.1	741	21848	102599	1816	197018	1063770	-0.024	0.154	0.527	1	3	2	274.048	274.048	274.048	274.048	274.048						274.048	274.048	274.051	274.052	274.05						274.048	274.048	274.048	274.048	274.048	274.055	274.051	274.054	274.055
275.096	1.379	1086	275.095	1.378	10	5.65	20	54.2	21082	83406	241515	180351	655845	2102670	0.001	0.012	0.587	1	2	4											275.095	275.095	275.095	275.095	275.096	275.099	275.097	275.098	275.098	275.098
276.064	6.82	279	276.064	6.818	15	3.49	0.7	13.1	1433	27502	565459	15379	358545	7393022	0.002	0.095	0.839	3	5		276.064	276.064	276.064	276.064	276.062						276.063	276.063	276.063	276.063	276.063	276.066	276.065	276.065	276.065	276.064
276.064	12.328	48	276.064	12.337	30	4.66	10.9	17.1	6058	249886	2846065	18079	2232216	27929576	-0.008	0.127	0.768	2	10		276.064	276.064	276.064	276.064	276.064	276.066	276.066	276.067	276.069	276.067	276.064	276.064	276.064	276.064	276.064	276.066	276.067	276.065	276.064	276.065	276.064	276.064	276.064	276.064	276.064	276.064	276.064	276.065	276.065
276.208	23.739	579	276.209	23.733	25	3.65	0	19.2	3279	34167	495026	7028	265947	3047165	0.007	0.087	0.526	2	3		276.207	276.208	276.208	276.208	276.209	276.208	276.207	276.206	276.207	276.208						276.204	276.209	276.208	276.208	276.208	276.207	276.207	276.207	276.208	276.208	276.207	276.208	276.208	276.207
278.224	28.352	76	278.225	28.344	30	1.23	0	6.8	36383	109787	2066653	318190	936545	20567186	0.007	0.102	0.768	4	6		278.224	278.224	278.224	278.224	278.225	278.225	278.224	278.224	278.224	278.224	278.224	278.224	278.224	278.224	278.224	278.224	278.225	278.225	278.225	278.225	278.224	278.224	278.224	278.224	278.224	278.224	278.225	278.225	278.224
279.059	18.064	1608	279.059	18.062	30	1.27	0.2	2.6	71196	78041	82532	713005	781144	834780	0.002	0.13	0.768	3	3		279.06	279.061	279.06	279.06	279.06	279.06	279.059	279.059	279.059	279.06	279.06	279.06	279.06	279.059	279.059	279.059	279.059	279.059	279.059	279.059	279.059	279.059	279.06	279.059	279.059	279.059	279.059	279.059	279.059
280.095	11.71	465	280.095	11.704	20	11.74	0	57.5	3234	48103	449064	5460	338413	3664594	0.005	0.269	0.602	1	5	5	280.095	280.095	280.095	280.095	280.095	280.096	280.093	280.089	280.091	280.09	280.095	280.095	280.095	280.095	280.095											280.098	280.099	280.102	280.102
280.115	1.971	480	280.114	1.946	30	2.56		27.4	8376	36426	303866	201139	647286	6284560	0.025	0.071	1.024	1	3	4	280.114	280.114	280.114	280.114	280.114	280.115	280.115	280.115	280.115	280.115	280.115	280.114	280.115	280.115	280.115	280.115	280.116	280.115	280.115	280.116	280.116	280.115	280.115	280.116	280.115	280.115	280.115	280.115	280.115
280.24	29.533	643	280.24	29.543	30	2.22	16.1	3.3	11215	33479	316247	95941	292911	3009212	-0.009	0.102	0.738	5	5		280.24	280.24	280.24	280.24	280.24	280.239	280.238	280.238	280.239	280.239	280.239	280.24	280.239	280.239	280.239	280.238	280.24	280.24	280.24	280.24	280.24	280.24	280.239	280.24	280.24	280.239	280.24	280.24	280.239
282.152	5.164	1242	282.151	5.138	29	3.27		3.2	10019	24610	139730	105625	263111	1499818	0.026	0.145	0.753	1	3	3	282.152	282.152	282.152	282.151	282.152	282.151	282.151	282.151	282.15	282.15	282.151	282.151	282.15	282.151	282.151	282.153	282.153		282.152	282.153	282.152	282.152	282.152	282.152	282.152	282.153	282.151	282.152	282.152
283.287	31.964	1023	283.288	31.994	30	0.62	0	2.9	15954	48749	176911	144892	491225	1659204	-0.03	0.117	0.828	2	2		283.288	283.288	283.287	283.287	283.287	283.287	283.287	283.287	283.287	283.287	283.287	283.287	283.287	283.287	283.287	283.287	283.287	283.287	283.287	283.287	283.287	283.287	283.287	283.287	283.287	283.288	283.287	283.287	283.287
284.069	14.389	1131	284.069	14.383	9	2.32	0	45.1	2198	69197	179734	5104	568695	1506380	0.005	0.036	0.647	0	2	2	284.07	284.071	284.069	284.069		284.069	284.069	284.069	284.069	284.069
284.128	6.563	662	284.126	6.567	30	4.75	0	21.9	5217	18340	280287	44823	186622	3084656	-0.004	0.153	0.798	3	4		284.126	284.126	284.126	284.126	284.126	284.129	284.129	284.128	284.128	284.128	284.126	284.126	284.127	284.126	284.126	284.128	284.128	284.127	284.127	284.128	284.13	284.131	284.129	284.13	284.129	284.128	284.128	284.128	284.128
284.163	8.37	18	284.163	8.373	15	11.49	0	22.2	11382	21854	4843089	112110	250320	57643722	-0.002	0.194	0.858	4	12		284.16	284.159	284.159	284.159	284.159	284.163	284.163	284.163	284.163	284.163						284.167	284.161	284.168	284.167	284.167
284.282	28.306	878	284.283	28.306	30	1.23	3.8	0.2	73561	122619	244993	633949	1030245	2022419	0	0.102	0.482	3	3		284.282	284.283	284.282	284.282	284.282	284.282	284.283	284.282	284.282	284.282	284.282	284.283	284.283	284.282	284.282	284.282	284.282	284.282	284.281	284.282	284.282	284.283	284.282	284.282	284.282	284.283	284.283	284.282	284.282
285.136	2.072	187	285.131	2.067	15	3.59	11.7	26.8	30196	124617	603854	365275	1528600	8281013	0.004	0.042	0.963	4	6							285.135	285.137	285.137	285.136	285.136						285.137	285.135	285.136	285.136	285.137						285.136	285.135	285.135	285.134
286.048	16.24	217	286.048	16.241	8	1.76	12.5	15.8	10105	45301	703329	231201	918091	9556879	-0.001	0.127	1.366	3	5																		286.048	286.049	286.048							286.048	286.048	286.048	286.048
288.063	13.258	1121	288.063	13.256	10	0.31	0.7	0.4	49797	100981	169386	433932	998986	1856539	0.002	0.035	0.858	4	4		288.063	288.063	288.063	288.063	288.063						288.063	288.063	288.063	288.063	288.063
288.245	29.724	1227	288.245	29.722	5	0.44	0	0.2	78146	95462	132964	697172	1003100	1297396	0.001	0.017	0.692	3	3		288.245	288.245	288.245	288.245	288.245
289.082	2.805	410	289.08	2.85	15	3.15		21.8	6314	19281	494129	81473	276620	8066041	-0.045	0.234	0.527	2	3							289.082	289.082	289.083	289.082	289.082						289.082	289.082	289.082	289.082	289.081						289.08	289.08	289.08	289.08
290.08	15.828	1508	290.079	15.821	20	4.97	1.2	31.7	2262	32031	151348	6354	194762	893780	0.007	0.096	0.557	1	3	1	290.08	290.08	290.08	290.08	290.08						290.081	290.079	290.08	290.08	290.08						290.081	290.08	290.08	290.08	290.082	290.084	290.082	290.084	290.084
290.184	15.556	1638	290.188	15.547	15	8.3	0.7	44.3	3271	10469	95221	18691	51417	858912	0.009	0.087	0.584	2	3							290.186	290.187	290.188	290.187	290.188						290.184	290.181	290.182	290.183	290.182						290.185	290.184	290.183	290.183
290.187	14.684	1351	290.188	14.676	15	5.55	0	20.7	7938	22206	138178	39213	123253	1066124	0.007	0.082	0.482	2	3							290.188	290.188	290.188	290.188	290.188						290.185	290.184	290.184	290.183	290.185						290.187	290.187	290.186	290.187
291.075	6.976	1539	291.074	7.02	25	6.89	0.8	33.2	622	7236	92271	2849	60513	953339	-0.044	0.145	0.768	2	3		291.075	291.074	291.074	291.075	291.074						291.075	291.074	291.074	291.074	291.075	291.07	291.076	291.075	291.078	291.077	291.074	291.074	291.074	291.074	291.075	291.078	291.077	291.081	291.078
292.058	4.852	88	292.059	4.827	25	2.33	0.8	11	3671	46139	1109501	37520	689531	21085578	0.025	0.178	1.054	5	6		292.058	292.058	292.058	292.058	292.058						292.058	292.058	292.058	292.058	292.058	292.059	292.059	292.059	292.058	292.058	292.057	292.057	292.057	292.057	292.058	292.058	292.06	292.06	292.059
292.058	5.887	79	292.059	5.833	25	11.75	31.2	18.1	4998	44202	1810602	63266	534205	26002394	0.055	0.176	0.929	5	10		292.058	292.058	292.058	292.058	292.058						292.058	292.058	292.058	292.058	292.058	292.059	292.058	292.058	292.058	292.059	292.059	292.059	292.058	292.058	292.06	292.069	292.059	292.069	292.068
292.059	10.266	17	292.059	10.27	30	3.64	0.7	13.6	8336	192399	6410847	44884	1809651	64979022	-0.004	0.132	0.783	5	13		292.059	292.059	292.059	292.059	292.059	292.062	292.06	292.06	292.062	292.062	292.061	292.059	292.059	292.059	292.059	292.058	292.059	292.058	292.058	292.058	292.059	292.059	292.059	292.059	292.059	292.059	292.059	292.059	292.059
292.152	3.575	666	292.152	3.736	10	2.31	0	35.6	7606	75327	240557	88309	1032862	3284468	-0.161	0.335	0.888	3	5		292.151	292.151	292.151	292.152	292.151																					292.152	292.152	292.152	292.152
292.24	31.904	1011	292.24	31.909	30	1.11	0	2	29352	86824	184564	263820	768090	1612819	-0.005	0.102	0.738	2	2		292.24	292.24	292.24	292.24	292.24	292.24	292.239	292.239	292.24	292.239	292.24	292.24	292.24	292.24	292.24	292.24	292.24	292.24	292.24	292.24	292.24	292.24	292.24	292.24	292.24	292.24	292.239	292.239	292.239
294.192	28.355	706	294.189	28.343	30	4.53	19.7	28.2	10288	26095	227420	86275	227188	2682854	0.012	0.102	0.798	3	4		294.192	294.192	294.193	294.193	294.19	294.193	294.194	294.193	294.192	294.193	294.193	294.191	294.193	294.192	294.193	294.192	294.19	294.19	294.19	294.19	294.193	294.192	294.192	294.193	294.192	294.193	294.19	294.19	294.193
294.255	33.088	1673	294.256	33.039	15	0.57	0	0.7	31620	40610	69708	287399	370758	626525	0.049	0.084	0.738	2	2		294.255	294.255	294.256	294.256	294.255						294.255	294.255	294.255	294.255	294.255						294.255	294.255	294.255	294.255	294.255
296.053	7.251	398	296.052	7.247	29	4.52	6.7	9.2	11032	37712	389784	111772	386480	3896871	0.004	0.161	0.798	5	8		296.053	296.053	296.053	296.053	296.053	296.054	296.057	296.057	296.053	296.053	296.054	296.054	296.054	296.053	296.054	296.052	296.052	296.052	296.052	296.052	296.053	296.053	296.054	296.055		296.052	296.052	296.052	296.052
296.11	1.42	477	296.111	1.423	30	6.13	15.3	8.6	13932	90384	457238	125621	840720	4508409	-0.002	0.039	0.662	3	4		296.111	296.11	296.111	296.111	296.109	296.11	296.11	296.11	296.11	296.11	296.116	296.11	296.114	296.116	296.114	296.111	296.109	296.11	296.11	296.109	296.11	296.11	296.11	296.11	296.11	296.11	296.109	296.11	296.11
297.265	20.272	967	297.267	20.243	25	6.88	20	36.2	1763	10406	209222	11641	86245	1916763	0.029	0.061	0.647	2	4						297.267	297.261	297.263	297.26	297.262	297.264	297.265	297.265	297.264	297.265	297.263		297.267	297.267	297.267	297.266	297.266	297.266	297.266	297.265	297.266	297.264	297.267	297.267	297.265
298.142	10.092	1357	298.142	10.111	5	0.19	6.7	0.3	77944	87476	96630	1016180	1129869	1234185	-0.019	0.084	0.73	4	4							298.142	298.142	298.142	298.142	298.142
299.281	21.338	128	299.282	21.339	29	1.9	15.2	17.3	10175	62151	1310139	94240	543195	12109458	-0.002	0.072	0.723	4	7			299.281	299.282	299.28	299.282	299.28	299.281	299.281	299.281	299.281	299.28	299.281	299.281	299.281	299.281	299.281	299.282	299.281	299.282	299.281	299.281	299.281	299.281	299.281	299.281	299.281	299.282	299.282	299.281
300.14	4.388	968	300.14	4.368	20	2.38	0	12.4	11738	42158	162068	101363	445586	1778911	0.02	0.066	0.721	5	6		300.14	300.14	300.14	300.141	300.14	300.14	300.141	300.14	300.141	300.14											300.142	300.142	300.143	300.142	300.141	300.14	300.141	300.14	300.14
300.158	5.13	388	300.158	5.133	5	0.24	0	0.1	303032	315100	368956	3165379	3302583	3995117	-0.002	0.084	0.542	5	5							300.158	300.158	300.158	300.158	300.158
300.158	3.699	1360	300.158	3.68	10	1.9		1.8	7326	33748	66181	56799	381822	789139	0.019	0.069	0.452	1	2	5	300.157	300.157	300.158	300.158	300.157	300.158	300.159	300.159	300.158	300.158
301.117	4.641	1109	301.116	4.662	20	2.14	0.4	23.3	9040	57098	154071	97456	690522	1592215	-0.021	0.334	0.813	2	4		301.118	301.116	301.116	301.117	301.117	301.118	301.118	301.117	301.118	301.117						301.117	301.117	301.117	301.117	301.117						301.116	301.116	301.116	301.116
302.046	11.739	1586	302.045	11.734	5	7.18	0.1	24.5	48142	79602	87120	390390	648080	710831	0.005	0.069	0.437	2	2							302.051	302.046	302.046	302.046	302.046
306.075	13.263	880	306.074	13.779	30	3.79		14.9	7002	43914	9936124	35118	324222	83679866	-0.517	0.111	0.542	2	6		306.075	306.075	306.075	306.075	306.075	306.077	306.078	306.078	306.079	306.077	306.075	306.075	306.075	306.075	306.075	306.075	306.075	306.076	306.075	306.075	306.076	306.076	306.075	306.075	306.077	306.076	306.076	306.076	306.076
306.076	13.264	485	306.075	13.244	29	3.67	25	8.6	10324	37736	8839436	75137	340819	92077049	0.02	0.092	0.632	5	6		306.075	306.075	306.075	306.075	306.075	306.077	306.078		306.079	306.078	306.075	306.075	306.075	306.075	306.075	306.076	306.075	306.076	306.075	306.076	306.077	306.075	306.076	306.076	306.077	306.077	306.076	306.076	306.077
306.076	13.267	10	306.075	13.257	30	3.71	0.3	15.5	7002	36629	9018951	35924	340261	93448614	0.01	0.119	0.632	4	14		306.075	306.075	306.075	306.075	306.075	306.077	306.078	306.077	306.079	306.077	306.075	306.075	306.075	306.075	306.075	306.076	306.075	306.076	306.075	306.076	306.076	306.076	306.076	306.076	306.077	306.077	306.076	306.076	306.077
307.188	1.398	1289	307.19	1.389	10	6.13	0	26.8	5218	20176	118294	47176	224074	1328154	0.009	0.048	0.723	2	2																						307.19	307.189	307.189	307.19	307.189	307.188	307.184	307.187	307.187
308.089	6.805	47	308.09	6.81	15	7.01	0	25.4	2726	39703	1673778	19309	456679	22747815	-0.005	0.095	0.647	3	8		308.089	308.089	308.089	308.088	308.089						308.088	308.089	308.089	308.088	308.088	308.096	308.092	308.092	308.091	308.092
308.237	29.093	1453	308.236	29.093	10	1.24	0.6	3.9	40667	53119	106537	367739	477123	963241	0	0.079	0.62	3	3		308.237	308.237	308.236	308.236	308.237																308.237	308.237	308.237	308.237	308.237
310.068	10.19	461	310.067	9.932	30	8.89		41.7	10982	34251	1085416	68712	281473	6492688	0.258	0.162	0.557	3	7		310.065	310.064	310.064	310.065	310.065	310.069	310.069	310.069	310.068	310.068	310.068	310.068	310.067	310.067	310.067	310.068	310.068	310.068	310.068	310.068	310.065	310.065	310.062	310.063	310.064	310.072	310.071	310.072	310.073
310.069	10.191	332	310.07	10.15	30	8.23	0	33.4	9850	26524	749209	62040	288419	5804770	0.041	0.179	0.888	3	5		310.066	310.066	310.068	310.067	310.066	310.071	310.07	310.07	310.071	310.07	310.069	310.069	310.068	310.069	310.068	310.069	310.069	310.069	310.069	310.069	310.066	310.066	310.064	310.064	310.066	310.074	310.071	310.073	310.073
310.125	10.64	1702	310.121	10.623	25	4.28	0	21	11185	18922	68226	58821	143576	560682	0.017	0.102	0.482	2	2		310.125	310.125	310.124	310.125	310.125	310.125	310.125	310.125	310.125	310.125	310.123	310.123	310.124	310.123	310.123	310.122	310.125	310.122	310.122	310.122						310.125	310.127	310.125	310.125
311.318	36.007	1727	311.319	36.077	30	0.83	0	3.2	15964	19380	46986	191843	231580	543082	-0.071	0.147	0.918	2	2		311.318	311.318	311.318	311.318	311.318	311.318	311.318	311.319	311.318	311.319	311.318	311.318	311.318	311.318	311.318	311.318	311.318	311.318	311.318	311.318	311.319	311.318	311.318	311.318	311.319	311.318	311.318	311.319	311.318
311.318	32.612	1545	311.319	32.63	30	1.18	0	5.7	27356	53257	82678	264397	497950	780690	-0.018	0.117	0.677	2	2		311.319	311.319	311.318	311.319	311.318	311.318	311.318	311.318	311.318	311.318	311.319	311.319	311.319	311.319	311.319	311.318	311.318	311.318	311.318	311.318	311.318	311.318	311.318	311.318	311.318	311.318	311.318	311.318	311.318
312.044	3.397	1042	312.044	3.382	5	0.37	0.3	0.2	65943	81290	81486	994445	1282545	1317443	0.015	0.074	0.933	4	4																											312.044	312.044	312.044	312.044
312.046	4.643	216	312.047	4.638	15	2.11	6.7	2.4	51207	118948	460446	705173	2011596	6410885	0.005	0.116	1.073	5	7		312.046	312.046	312.046	312.046	312.046	312.047	312.047	312.047	312.047	312.047																312.046	312.045	312.046	312.045
312.137	25.868	1537	312.137	25.865	30	0.68	7.8	1	48937	71169	190689	500446	704799	1810382	0.003	0.102	0.738	3	4		312.137	312.137	312.137	312.137	312.137	312.137	312.137	312.138	312.137	312.137	312.137	312.137	312.137	312.137	312.137	312.137	312.137	312.137	312.137	312.137	312.137	312.137	312.138	312.137	312.137	312.138	312.138	312.138	312.138
312.266	33.931	414	312.267	33.92	30	3.5	0.5	3	21843	136774	416194	213239	1470969	4493861	0.012	0.162	0.768	4	4		312.265	312.265	312.265	312.265	312.264	312.267	312.267	312.267	312.267	312.267	312.265	312.265	312.265	312.265	312.265	312.267	312.267	312.267	312.267	312.267	312.264	312.264	312.265	312.264	312.264	312.267	312.267	312.267	312.267
312.266	36.533	847	312.267	36.502	30	2.77	6.7	2.4	22022	63160	186090	158262	644373	1707302	0.031	0.108	0.683	4	4		312.265	312.265	312.266	312.266	312.264	312.267	312.267	312.267	312.267	312.267	312.266	312.265	312.266	312.266	312.267	312.266	312.266	312.267	312.267	312.266	312.265	312.265	312.266	312.265	312.265	312.267	312.267	312.267	312.267
312.305	31.046	762	312.305	31.056	30	0.45	0	0.4	78787	128280	218954	674876	1363873	2392973	-0.01	0.117	0.873	2	4		312.304	312.305	312.305	312.305	312.305	312.305	312.305	312.305	312.305	312.305	312.305	312.305	312.305	312.305	312.305	312.305	312.305	312.305	312.305	312.304	312.305	312.305	312.305	312.305	312.305	312.305	312.305	312.305	312.305
312.313	30.622	853	312.314	30.622	30	0.71	0	0.5	61004	109958	209454	518720	946421	1760199	0.001	0.094	0.467	2	3		312.314	312.314	312.314	312.314	312.313	312.313	312.314	312.313	312.313	312.313	312.313	312.314	312.314	312.314	312.313	312.313	312.313	312.313	312.313	312.313	312.313	312.314	312.314	312.314	312.313	312.314	312.314	312.313	312.313
316.152	7.834	1512	316.158	7.839	5	8.97		56.3	12520	83884	148318	107611	436685	851832	-0.005	0.101	0.316	2	4							316.151	316.156	316.157	316.152	316.151
318.126	2.388	239	318.13	2.386	15	6.3	27.6	34.7	14590	53990	380065	245586	808802	8476455	0.002	0.039	1.475	2	4							318.124	318.126	318.126	318.126	318.126	318.129	318.129	318.129	318.129	318.129	318.126	318.125	318.125	318.126	318.125
318.144	5.001	1077	318.144	5.023	20	2.56	6.1	8.5	17309	61444	156276	236240	776666	1868844	-0.021	0.183	0.933	2	2		318.144	318.144	318.144	318.144	318.144	318.144	318.144	318.144	318.144	318.144	318.142	318.142	318.142	318.143	318.142	318.144	318.143	318.144	318.143	318.144
319.239	37.318	1562	319.239	37.285	30	2.21	0	8.2	18530	43727	70187	140187	365806	597586	0.033	0.116	0.406	2	3		319.239	319.238	319.239	319.239	319.238	319.238	319.239	319.239	319.239	319.239	319.238	319.238	319.238	319.238	319.238	319.239	319.239	319.239	319.238	319.239	319.236	319.237	319.237	319.238	319.237	319.239	319.239	319.239	319.239
320.09	16.5	603	320.09	16.499	15	7.88	1.1	44.5	188	82181	400485	396	650674	3276242	0.001	0.171	0.647	1	5	1	320.09	320.09	320.09	320.09	320.09						320.09	320.09	320.09	320.09	320.09						320.095	320.092	320.094	320.094	320.084
320.142	7.453	973	320.141	7.474	29	2.58	0	9.6	13169	57076	204753	106968	477098	1827565	-0.021	0.138	0.617	2	3		320.142	320.142	320.142	320.142	320.143	320.141	320.142	320.142	320.141	320.142	320.143	320.143	320.144	320.144	320.144	320.142		320.142	320.143	320.142	320.142	320.141	320.142	320.142	320.142	320.142	320.144	320.142	320.142
322.128	3.644	1164	322.126	3.639	10	3.01	0	51.3	15269	38539	109680	174909	457892	1414246	0.006	0.072	0.557	3	3																						322.128	322.128	322.128	322.128	322.129	322.127	322.128	322.127	322.126
322.198	9.678	1472	322.199	9.685	10	13.34		88.5	1872	68429	135257	20491	499723	1012833	-0.007	0.174	0.527	1	3	3						322.198	322.198	322.198	322.198	322.198						322.191	322.192	322.191	322.196	322.205
324.085	4.843	19	324.085	4.828	25	4.07	0	16.2	6726	60590	3168881	84252	830075	54559637	0.015	0.154	1.144	3	9		324.084	324.084	324.084	324.084	324.084						324.084	324.085	324.084	324.084	324.084	324.086	324.085	324.086	324.084	324.085	324.084	324.084	324.085	324.085	324.086	324.089	324.087	324.087	324.088
324.104	4.839	202	324.103	4.674	25	3.96		13.6	6345	74712	1154561	73704	719387	23262717	0.165	0.185	1.234	2	4		324.104	324.104	324.104	324.104	324.104						324.104	324.104	324.104	324.104	324.104	324.104	324.104	324.104	324.104	324.104	324.103	324.103	324.102	324.102	324.104	324.107	324.106	324.106	324.106
324.107	1.5	264	324.105	1.514	15	3.54	6.1	15	13659	54847	104603	119014	726957	1531595	-0.014	0.286	0.843	3	3							324.108	324.107	324.107	324.107	324.107						324.107	324.104	324.108	324.106	324.108						324.106	324.104	324.106	324.106
324.143	2.979	727	324.142	2.96	25	3.73		14.3	18598	42021	132620	199721	719082	1551781	0.019	0.07	1.144	2	3		324.144	324.143	324.143	324.143	324.144	324.144	324.145	324.145	324.145	324.145						324.143	324.145	324.143	324.143	324.143	324.141	324.141	324.144	324.141	324.142	324.142	324.144	324.142	324.142
324.229	21.362	1640	324.23	21.361	15	1.4	0	4.3	22542	48760	133395	189837	383455	1041954	0.001	0.079	0.539	2	3							324.229	324.229	324.229	324.228	324.229						324.229	324.228	324.229	324.229	324.23						324.228	324.228	324.228	324.229
324.229	21.023	1108	324.23	21.007	20	8.36	0	37.4	1266	81914	185398	1143	631806	1451655	0.016	0.072	0.406	1	3	1						324.23	324.23	324.23	324.23	324.23						324.23	324.228	324.229	324.228	324.229	324.223	324.222	324.223	324.225	324.225	324.229	324.229	324.23	324.23
324.35	26.227	840	324.351	26.23	30	0.45	2.7	1.7	17736	52869	212034	178739	566069	2120570	-0.003	0.115	0.873	2	2		324.351	324.351	324.351	324.35	324.35	324.35	324.35	324.35	324.35	324.35	324.35	324.35	324.35	324.35	324.35	324.35	324.35	324.35	324.35	324.35	324.35	324.35	324.35	324.35	324.35	324.35	324.35	324.35	324.35
325.336	36.684	1789	325.334	36.749	30	1.57	0	7	15018	18942	45336	135727	169445	416328	-0.065	0.147	0.452	2	2		325.336	325.336	325.337	325.337	325.337	325.336	325.336	325.336	325.336	325.336	325.336	325.336	325.336	325.335	325.335	325.336	325.336	325.336	325.335	325.336	325.335	325.335	325.335	325.335	325.335	325.335	325.335	325.335	325.335
326.193	6.775	1619	326.194	6.799	30	2.41	0.3	4.4	10681	42049	93056	97420	360687	876612	-0.024	0.138	0.735	2	3		326.192	326.193	326.192	326.192	326.193	326.193	326.193	326.193	326.192	326.192	326.191	326.19	326.19	326.192	326.192	326.193	326.193	326.193	326.192	326.193	326.193	326.193	326.193	326.193	326.192	326.193	326.193	326.193	326.193
326.224	26.151	1678	326.224	26.151	15	4.14	3.8	31.3	17621	43117	60676	161964	494663	629504	0	0.087	0.768	2	2							326.223	326.224	326.224	326.224	326.224						326.222	326.221	326.221	326.221	326.22						326.224	326.223	326.224	326.224
330.095	1.56	1660	330.094	1.566	25	9.24	0.7	39	2346	3824	72853	7009	37958	740028	-0.006	0.078	0.422	1	2	5	330.095	330.091	330.094	330.099	330.093	330.096	330.096	330.096	330.096	330.096						330.104	330.09	330.098	330.088	330.094	330.097	330.096	330.095	330.098	330.097	330.094	330.094	330.095	330.095
330.147	10.664	1611	330.147	10.661	10	1.42	1.1	1.3	35219	48973	89843	239685	401530	734436	0.003	0.072	0.437	3	3							330.148	330.148	330.147	330.147	330.148																330.147	330.147	330.147	330.147
330.147	9.84	1427	330.147	9.34	15	8.63	0	30.6	5407	12469	68692	32432	89429	393210	0.5	0.159	0.542	1	3	1	330.148	330.147	330.147	330.147	330.151																330.147	330.137	330.147	330.146	330.148	330.147	330.148	330.148	330.147
330.275	23.273	1396	330.277	23.268	29	5.41	23	25.3	2846	23995	123948	11914	184646	1120439	0.004	0.083	0.677	2	4			330.275	330.273	330.274	330.273	330.273	330.275	330.275	330.274	330.273	330.276	330.276	330.276	330.276	330.276	330.276	330.275	330.276	330.276	330.276	330.268	330.272	330.272	330.272	330.273	330.274	330.275	330.274	330.274
330.276	28.728	486	330.277	28.716	30	1.94	0	1.7	34411	80842	429802	303979	715962	3844528	0.012	0.102	0.708	4	5		330.275	330.274	330.275	330.275	330.276	330.276	330.276	330.276	330.276	330.276	330.275	330.275	330.274	330.275	330.275	330.274	330.276	330.276	330.276	330.276	330.275	330.276	330.276	330.276	330.274	330.276	330.276	330.276	330.276
330.276	22.86	1729	330.277	22.889	26	2.13	44.5	11.7	13179	46162	129050	99499	361682	1029805	-0.03	0.078	0.452	3	3			330.276	330.275	330.275	330.275	330.276	330.277	330.276	330.276	330.276	330.277	330.276	330.276	330.276	330.276	330.277	330.275	330.276	330.276	330.276	330.277				330.274	330.276	330.276	330.276	330.276
332.184	9.415	524	332.184	9.429	15	1.08	0	8.4	26156	111707	330020	232839	1036292	3325918	-0.014	0.084	0.783	2	4		332.184	332.183	332.183	332.183	332.185	332.184	332.184	332.183	332.183	332.184																332.184	332.184	332.184	332.184
332.199	31.759	814	332.198	31.395	15	2.59		2	21736	28653	36317	249869	373267	500684	0.364	0.092	0.557	3	5							332.199	332.2	332.2	332.2	332.2						332.2	332.198	332.199	332.199	332.199						332.199	332.199	332.199	332.197
334.03	3.406	859	334.03	3.364	7	2.92	3.5	9.4	10253	122837	130318	157121	2497900	2650653	0.042	0.074	1.114	2	2								334.032	334.032																		334.03	334.03	334.03	334.03
334.199	12.937	828	334.199	12.95	10	1.25	0	4.9	49516	103203	311573	396618	689306	1962064	-0.013	0.072	0.482	3	3							334.199	334.198	334.198	334.198	334.198																334.199	334.199	334.199	334.199
334.25	32.467	908	334.251	32.467	29	8.33	0	43.6	5573	63960	169846	35713	617833	1805419	0	0.087	0.842	2	2		334.241	334.245	334.246	334.248	334.245	334.25	334.251	334.251	334.251	334.251	334.245	334.246	334.248	334.246	334.246	334.25	334.25	334.25	334.25	334.25		334.245	334.248	334.244	334.247	334.251	334.25	334.251	334.251
334.251	33.686	353	334.251	33.693	15	0.5	0.7	0.4	142081	298595	335874	2209421	4518578	5489065	-0.007	0.1	0.813	2	2							334.251	334.251	334.251	334.251	334.251						334.251	334.251	334.251	334.251	334.251						334.251	334.251	334.251	334.251
336.265	35.858	1715	336.266	35.85	29	1.47	0	5.2	12535	24988	42024	107748	222606	373891	0.008	0.097	0.462	2	2		336.266	336.266	336.266	336.266	336.266	336.265	336.265	336.266	336.265	336.266	336.265	336.265	336.266	336.266	336.266	336.265	336.264	336.266	336.265	336.265	336.264	336.265	336.265	336.265	336.265	336.265	336.265		336.265
338.103	7.618	1335	338.1	7.847	15	7.21	0	52.6	6021	15754	118733	29513	160788	1147769	-0.23	0.108	0.527	0	3		338.102	338.102	338.103	338.105	338.102						338.103	338.1	338.102	338.102	338.102	338.108		338.109	338.103	338.104
339.275	27.676	1394	339.277	27.671	15	5.59	0	40.6	3938	15206	99155	31153	198982	1158360	0.004	0.087	0.873	2	2							339.273	339.277	339.277	339.276	339.276						339.277	339.275	339.276	339.276	339.275						339.273	339.273	339.274	339.272
339.35	34.614	1228	339.35	34.617	30	0.48	0	0.9	40110	65163	121345	404671	643670	1167646	-0.003	0.117	0.768	2	2		339.349	339.35	339.35	339.35	339.35	339.35	339.35	339.35	339.35	339.35	339.349	339.35	339.35	339.35	339.35	339.349	339.35	339.35	339.35	339.349	339.349	339.35	339.35	339.35	339.35	339.349	339.35	339.349	339.35
340.136	9	1326	340.132	9.036	30	7.09		30.2	10437	40660	178049	75669	328759	1125092	-0.036	0.114	0.572	2	3		340.138	340.138	340.138	340.137	340.14	340.139	340.138	340.138	340.138	340.138	340.136	340.137	340.136	340.136	340.136	340.132	340.136	340.133	340.133	340.132	340.133	340.133	340.133	340.132	340.133	340.134	340.138	340.135	340.135
340.346	33.154	64	340.346	33.156	30	0.44	7.8	0.8	852026	1294082	2112025	7902633	11727102	19139803	-0.002	0.117	0.617	8	11		340.347	340.346	340.346	340.346	340.346	340.346	340.346	340.346	340.346	340.346	340.346	340.346	340.346	340.346	340.346	340.346	340.346	340.346	340.346	340.346	340.346	340.346	340.346	340.346	340.346	340.346	340.346	340.346	340.346
340.346	32.73	103	340.346	32.725	30	0.59	0	1	588859	895378	1591730	5083874	8069847	14050965	0.005	0.094	0.467	9	9		340.346	340.346	340.347	340.346	340.346	340.347	340.346	340.346	340.347	340.347	340.346	340.346	340.346	340.346	340.346	340.346	340.346	340.346	340.346	340.346	340.347	340.346	340.347	340.347	340.346	340.346	340.346	340.346	340.346
342.112	11.212	1406	342.111	11.208	10	1.39	0.7	3.4	43566	83236	128241	313051	617565	961249	0.004	0.035	0.467	4	4		342.113	342.113	342.113	342.113	342.113						342.112	342.112	342.112	342.112	342.112
344.148	5.468	632	344.148	5.468	10	2.17	1.2	4.5	59069	146634	262161	643196	1680594	2866605	0	0.116	0.783	3	3							344.148	344.148	344.148	344.148	344.148																344.148	344.15	344.149	344.148
346.068	4.848	855	346.068	4.879	25	3.31	11.4	13.3	7467	56465	1455768	80961	924882	28199675	-0.031	0.139	1.069	2	2		346.068	346.068	346.068	346.068	346.068						346.068	346.068	346.068	346.068	346.068	346.068	346.068	346.068	346.068	346.068	346.068	346.068	346.067	346.067	346.069	346.073	346.069	346.07	346.069
346.117	12.289	1546	346.117	12.285	20	5.92	0	36.2	1102	42381	102796	3399	322465	768785	0.004	0.117	0.527	1	2	4	346.115	346.114	346.116	346.108	346.115	346.117	346.117	346.117	346.116	346.117						346.116	346.115	346.117	346.116	346.117						346.117	346.117	346.117	346.117
346.117	11.898	1300	346.117	11.897	20	6.5	0	45.9	1987	62450	145772	7010	465560	1074893	0.001	0.102	0.422	1	2	4	346.121	346.121	346.121	346.122	346.123	346.117	346.117	346.117	346.117	346.117						346.117	346.117	346.117	346.117	346.117						346.117	346.117	346.117	346.117
346.14	8.795	1287	346.138	8.806	5	4.62	0	20.4	85418	90157	102518	689702	768331	848382	-0.011	0.091	0.346	2	2							346.139	346.14	346.139	346.142	346.142
346.165	8.808	411	346.163	8.799	10	7.57		30.4	10521	166581	552795	74031	1358449	4572624	0.009	0.074	0.437	2	4																						346.168	346.166	346.167	346.171	346.168	346.163	346.163	346.163	346.163
346.213	12.884	1681	346.213	12.851	10	1.52	6.8	0.7	47745	68558	73336	383375	591275	672635	0.033	0.087	0.602	3	3		346.213	346.213	346.213	346.213	346.213																346.212	346.212	346.213	346.213	346.212
348.145	10.28	1646	348.143	10.308	20	8.01	0.8	35.4	5134	26393	88518	19592	189855	721574	-0.029	0.117	0.586	1	3	1	348.144	348.145	348.15	348.149	348.146	348.144	348.144	348.144	348.145	348.145						348.151	348.147	348.151	348.148	348.152						348.144	348.145	348.144	348.144
348.178	2.824	907	348.179	2.78	15	10.22	0	55	1513	39254	139645	7145	640775	1980688	0.044	0.098	1.069	2	2		348.178	348.178	348.178	348.178	348.178						348.178	348.179	348.178	348.178	348.177						348.17	348.173	348.171	348.171	348.171
348.194	31.393	1321	348.193	31.395	5	0.76	0	6.7	64321	92153	98563	779578	1077932	1224683	-0.002	0.024	0.549	4	4																	348.194	348.194	348.194	348.194	348.194
350.16	5.134	1507	350.159	5.124	15	1.8	0	7.7	8374	21710	70680	92049	289087	859221	0.01	0.125	0.798	2	2		350.16	350.161	350.161	350.16	350.16						350.159	350.159	350.159	350.159	350.159	350.161	350.16	350.159	350.16	350.16
352.137	4.211	1322	352.137	4.206	10	13.17		62.3	16354	32110	94232	55596	307127	1086631	0.005	0.116	0.587	0	3	1												352.143	352.147	352.147	352.145	352.137	352.137	352.137	352.137	352.137
352.26	21.798	1517	352.261	21.788	30	7.16	0	36.1	3138	23581	99182	10451	182871	782207	0.009	0.069	0.602	1	2	2	352.255	352.259	352.258	352.259	352.259	352.26	352.26	352.26	352.26	352.259	352.26	352.26	352.26	352.26	352.26	352.261	352.26	352.261	352.261	352.261	352.252	352.252	352.254	352.256	352.256	352.26	352.26	352.26	352.26
352.26	21.419	1614	352.261	21.404	30	3.34	0	17.7	6215	20823	96408	35096	140918	730930	0.014	0.072	0.452	2	2		352.258	352.26	352.26	352.26	352.257	352.26	352.261	352.26	352.26	352.261	352.259	352.26	352.26	352.259	352.259	352.26	352.258	352.26	352.26	352.26	352.257	352.257	352.259	352.257	352.26	352.26	352.26	352.26	352.26
352.26	26.831	221	352.262	26.821	30	1.53	0.7	4.1	36545	83346	913101	255533	802938	8220268	0.01	0.087	0.662	4	5		352.26	352.26	352.26	352.26	352.26	352.261	352.26	352.26	352.26	352.261	352.26	352.26	352.26	352.259	352.26	352.26	352.261	352.261	352.261	352.261	352.26	352.26	352.26	352.26	352.259	352.26	352.261	352.26	352.26
352.26	23.482	956	352.261	23.475	30	2.85	0	13.1	8780	50535	220082	79525	421663	1734570	0.008	0.087	0.647	2	3		352.26	352.26	352.259	352.259	352.26	352.26	352.261	352.261	352.261	352.261	352.26	352.26	352.261	352.26	352.26	352.261	352.261	352.261	352.261	352.261	352.257	352.259	352.258	352.258	352.259	352.26	352.261	352.261	352.26
352.26	23.153	1487	352.261	23.149	30	2.47	3.3	5.1	12547	42322	125461	95382	334681	1032815	0.005	0.081	0.404	2	3		352.26	352.26	352.26	352.261	352.26	352.262	352.261	352.261	352.261	352.261	352.259	352.259	352.26	352.26	352.26	352.261	352.26	352.261	352.26	352.261	352.259	352.26	352.259	352.259	352.261	352.261	352.261	352.261	352.261
352.261	26.581	1523	352.261	26.608	30	1.38	6.8	9	22296	92648	323448	256580	822695	2650245	-0.027	0.093	0.542	4	4		352.26	352.26	352.261	352.261	352.261	352.261	352.26	352.261	352.261	352.261	352.259	352.26	352.26	352.26	352.26	352.26	352.261	352.261	352.261	352.26	352.261	352.261	352.261	352.261	352.261	352.26	352.261	352.261	352.26
354.097	5.87	92	354.096	5.873	15	12.23	11.1	46.2	5414	44180	1592259	71973	562349	16412894	-0.003	0.248	0.647	4	10							354.096	354.096	354.096	354.096	354.096						354.108	354.103	354.094	354.104	354.106						354.099	354.098	354.097	354.098
354.275	28.02	1034	354.276	27.93	30	1.94	5.3	9.1	21450	62676	444991	220918	476832	4255466	0.09	0.102	0.693	6	6		354.274	354.274	354.275	354.274	354.276	354.275	354.274	354.274	354.274	354.274	354.274	354.275	354.275	354.274	354.275	354.273	354.276	354.275	354.276	354.275	354.274	354.275	354.274	354.275	354.274	354.274	354.275	354.275	354.275
354.275	27.768	1168	354.276	27.823	30	2.63	7.9	12.6	10684	58518	176040	78057	526114	1615638	-0.055	0.094	0.361	5	6		354.275	354.276	354.276	354.276	354.276	354.274	354.274	354.274	354.273	354.274	354.275	354.275	354.274	354.275	354.275	354.273	354.276	354.274	354.276	354.274	354.276	354.276	354.276	354.276	354.276	354.274	354.276	354.275	354.275
356.111	5.97	42	356.111	6.031	30	3.13		20.1	8947	239607	2529002	79222	2950433	42182937	-0.061	0.379	0.798	4	8		356.113	356.114	356.111	356.112	356.115	356.11	356.11	356.11	356.11	356.11	356.111	356.111	356.111	356.111	356.111	356.111	356.111	356.111	356.111	356.111	356.113	356.113	356.112	356.113	356.113	356.111	356.111	356.111	356.111
356.111	5.867	1329	356.109	5.865	15	3.47	34.6	25.7	8050	20969	254686	60794	208860	2349507	0.002	0.155	0.452	2	4		356.113	356.115	356.111	356.111	356.114						356.111	356.111	356.111	356.111	356.111						356.113	356.112	356.111	356.114	356.113
356.112	5.882	120	356.111	5.945	15	3.06	4.6	20.6	8947	23162	257477	79462	279021	2593174	-0.062	0.139	0.662	4	7		356.112	356.114	356.111	356.111	356.114						356.111	356.111	356.111	356.111	356.111						356.113	356.113	356.112	356.113	356.113
357.083	2.287	1601	357.083	2.295	5	1.13	0	4.3	31535	48091	53765	480489	700905	819722	-0.008	0.044	1.069	2	2																											357.083	357.083	357.083	357.082
360.155	18.034	689	360.155	18.032	30	0.79	0	5.5	37643	85985	306558	356504	785793	2635778	0.002	0.09	0.723	2	3		360.155	360.155	360.155	360.155	360.155	360.155	360.155	360.155	360.155	360.155	360.155	360.155	360.155	360.155	360.155	360.155	360.155	360.155	360.155	360.155	360.156	360.156	360.156	360.155	360.156	360.155	360.155	360.155	360.155
361.211	2.437	1266	361.211	2.484	5	0.38		0.7	45447	58419	62955	715751	1134081	1286030	-0.047	0.163	0.708	2	2																						361.211	361.211	361.211	361.211	361.211
362.163	4.172	1331	362.16	4.105	10	4.11		25.9	15641	39808	87034	165185	521077	1157578	0.066	0.162	0.587	2	3																	362.163	362.161	362.162	362.162	362.163						362.163	362.166	362.165	362.163
364.171	2.118	692	364.169	2.149	15	13.49	21.9	89.4	5743	20895	167690	34185	250375	2343610	-0.031	0.045	0.888	1	3	1	364.17	364.171	364.163	364.171	364.173						364.176	364.177	364.176	364.175	364.176						364.167	364.168	364.165	364.169	364.162
365.158	1.544	1648	365.16	1.549	30	9.27	0.6	31.4	2642	20556	80382	8631	141535	776122	-0.005	0.05	0.723	1	3	4	365.154	365.154	365.152	365.156	365.16	365.158	365.158	365.157	365.157	365.158	365.156	365.15	365.155	365.154	365.157	365.162	365.161	365.161	365.158	365.16	365.163	365.163	365.162	365.163	365.164	365.159	365.16	365.158	365.158
367.381	36.428	297	367.382	36.43	30	0.75	3.7	1	234132	376694	660356	2117672	3342873	6191784	-0.001	0.117	0.738	3	3		367.381	367.382	367.382	367.382	367.382	367.381	367.382	367.382	367.382	367.382	367.381	367.382	367.381	367.381	367.381	367.381	367.381	367.381	367.381	367.381	367.381	367.382	367.382	367.381	367.382	367.381	367.381	367.381	367.381
368.148	7.994	815	368.147	7.993	5	0.27	0	1.7	133355	169748	196676	1492867	1896509	2207982	0.001	0.055	0.602	3	3												368.148	368.148	368.148	368.148	368.148
368.377	35.08	61	368.377	35.078	30	1.33	6.3	0.7	828049	1461990	2261511	6999450	11718935	20538573	0.002	0.117	0.768	8	10		368.378	368.377	368.377	368.378	368.378	368.377	368.378	368.378	368.378	368.377	368.377	368.377	368.377	368.377	368.377	368.377	368.377	368.377	368.378	368.378	368.377	368.377	368.377	368.377	368.378	368.377	368.377	368.378	368.377
368.384	34.667	406	368.377	34.668	30	0.43	8.3	5.5	205309	342700	537750	1707422	2887378	4535962	-0.001	0.102	0.452	4	4		368.384	368.384	368.384	368.384	368.384	368.384	368.384	368.384	368.384	368.384	368.384	368.384	368.384	368.384	368.384	368.384	368.384	368.384	368.384	368.384	368.384	368.384	368.384	368.384	368.384	368.384	368.384	368.384	368.384
370.129	10.028	734	370.127	10.026	29	6.58	14.3	37.9	7095	31041	306426	36329	267845	2529310	0.002	0.132	0.723	4	4		370.127	370.127	370.127	370.127	370.127	370.13	370.13	370.129	370.129	370.129	370.127	370.127	370.127	370.127	370.127	370.127	370.129	370.127	370.128	370.127	370.135	370.133	370.131	370.132	370.132	370.131		370.132	370.132
370.2	11.748	288	370.2	11.716	30	3.06	0	16.2	5761	223113	725855	34479	1739079	5899100	0.032	0.251	0.602	4	7		370.199	370.197	370.2	370.2	370.197	370.2	370.2	370.2	370.2	370.2	370.202	370.199	370.202	370.202	370.202	370.2	370.2	370.199	370.199	370.199	370.2	370.2	370.201	370.201	370.201	370.2	370.2	370.199	370.2
370.213	12.605	1674	370.214	12.573	10	1.54	1.1	2	32351	62845	81718	231636	468427	612714	0.033	0.072	0.467	2	3		370.214	370.214	370.214	370.214	370.214																370.212	370.213	370.213	370.213	370.213
370.219	8.077	1378	370.22	8.077	30	5.8	24.3	13	11962	57171	139770	90773	447353	1131650	-0.001	0.099	0.617	5	6		370.219	370.219	370.219	370.219	370.216	370.218	370.217	370.218	370.219	370.219	370.215	370.213	370.212	370.213	370.215	370.219	370.219	370.219	370.22	370.22	370.219	370.219	370.219	370.219	370.219	370.219	370.218	370.219	370.219
372.123	8.802	708	372.121	8.793	28	7.02	17.9	24.8	10875	40576	321535	79021	299422	2591214	0.009	0.116	0.723	2	4		372.125	372.126	372.125	372.125	372.124	372.126	372.125	372.126	372.129	372.128	372.121	372.121	372.121	372.121	372.121	372.121	372.121	372.121	372.121	372.121	372.123	372.123	372.122	372.122	372.123	372.128		372.128	372.126
372.213	11.911	178	372.215	11.911	20	5.45	0	31.8	8575	88846	1003688	70263	618088	8943574	0	0.102	0.617	4	9		372.21	372.209	372.212	372.21	372.209	372.214	372.214	372.214	372.214	372.214						372.213	372.214	372.214	372.214	372.214						372.212	372.212	372.21	372.21
372.214	12.58	1722	372.214	12.591	20	8.19	1	46.6	8415	18028	75272	48881	130679	575726	-0.011	0.144	0.503	0	4							372.212	372.213	372.213	372.213	372.213						372.214	372.213	372.214	372.214	372.214	372.211	372.211	372.224		372.214	372.216	372.217	372.217	372.218
372.227	11.731	1035	372.23	11.729	5	1.26	0	0.3	122175	124897	162674	1534512	1586367	1921024	0.002	0.06	0.506	3	3							372.228	372.227	372.227	372.227	372.227
374.229	11.122	1361	374.23	11.119	15	6.26	0	37.8	6741	42351	127294	30044	324319	952843	0.003	0.129	0.452	1	3	2						374.229	374.23	374.23	374.23	374.23						374.226	374.23	374.23	374.224	374.232						374.226	374.227	374.225	374.227
376.154	11.305	156	376.153	11.388	20	7.06	11.7	31.7	7076	49850	1033536	18001	340582	10081447	-0.083	0.117	0.708	1	3	1											376.159	376.153	376.156	376.157	376.157	376.154	376.153	376.153	376.153	376.153	376.155	376.156	376.161	376.161	376.156	376.154	376.153	376.153	376.154
378.19	3.925	937	378.19	3.899	10	0.46	0	0.9	28483	56320	133893	395299	826702	1916333	0.026	0.11	0.888	2	2		378.19	378.19	378.19	378.19	378.19						378.19	378.19	378.19	378.19	378.19
380.23	30.626	1251	380.236	30.608	10	4.43	0	13.4	8990	33881	64888	43229	397297	861832	0.017	0.075	0.681	2	2																	380.231	380.23	380.23	380.23	380.23						380.226	380.229	380.227	380.226
380.343	36.624	1114	380.344	36.614	30	3.17	0	11.7	10794	33922	100310	101345	351840	1372462	0.01	0.121	1.039	2	2		380.342	380.342	380.342	380.342	380.342	380.344	380.344	380.344	380.344	380.344	380.342	380.342	380.341	380.341	380.341	380.343	380.343	380.343	380.343	380.343	380.343	380.345	380.345	380.346	380.346	380.343	380.343	380.343	380.343
380.413	30.412	1392	380.413	30.409	30	0.69	0	0.9	11965	29412	63196	205747	495053	991823	0.003	0.239	1.204	2	2		380.413	380.413	380.413	380.413	380.413	380.413	380.413	380.412	380.412	380.412	380.413	380.413	380.413	380.413	380.413	380.412	380.412	380.412	380.412	380.412	380.413	380.413	380.413	380.413	380.413	380.413	380.413	380.413	380.412
382.36	31.046	954	382.36	31.044	30	0.35	9.8	0.1	70797	92715	110038	729725	1343411	1819690	0.002	0.162	1.204	2	2		382.36	382.36	382.36	382.36	382.36	382.359	382.36	382.36	382.36	382.36	382.36	382.36	382.36	382.36	382.36	382.359	382.359	382.359	382.359	382.359	382.36	382.36	382.36	382.36	382.36	382.36	382.36	382.36	382.36
384.143	6.336	1463	384.142	6.022	25	5.61	1.9	18.5	6871	565291	846356	56034	6314307	9858512	0.314	0.156	0.979	3	3		384.143	384.143	384.143	384.143	384.143						384.143	384.143	384.143	384.143	384.142	384.136	384.139	384.139	384.139	384.139	384.142	384.142	384.142	384.142	384.142	384.143	384.146	384.145	384.146
384.143	6.342	124	384.142	6.344	25	8.48	9.7	18	6871	639833	1115701	74285	7309944	12319493	-0.001	0.155	0.933	4	8		384.143	384.143	384.143	384.143	384.143						384.143	384.143	384.143	384.143	384.143	384.134	384.136	384.138	384.138	384.136	384.143	384.143	384.143	384.143	384.143	384.144	384.147	384.146	384.146
386.158	5.385	101	386.158	5.39	15	6.45	6.8	31.8	10566	94303	927563	164647	1030108	16338373	-0.005	0.094	0.843	3	4		386.158	386.158	386.158	386.159	386.159						386.158	386.157	386.158	386.158	386.158						386.161	386.163	386.163	386.162	386.165
386.177	19.69	500	386.174	19.691	30	5.47	0.9	18	19822	78694	446417	136156	621711	3713178	-0.002	0.087	0.647	5	8		386.175	386.176	386.177	386.178	386.181	386.175	386.176	386.18	386.178	386.182	386.175	386.176	386.178	386.178	386.18	386.175	386.176	386.177	386.179	386.182	386.175	386.177	386.178	386.176	386.177	386.175	386.176	386.178	386.18
386.188	21.346	1162	386.186	21.347	30	1.12	0.5	2.4	44967	62351	155888	378310	556775	1324502	-0.002	0.087	0.691	4	4		386.188	386.188	386.188	386.188	386.188	386.187	386.188	386.189	386.188	386.189	386.187	386.188	386.188	386.187	386.187	386.187	386.188	386.188	386.188	386.188	386.188	386.188	386.188	386.189	386.188	386.188	386.188	386.188	386.188
386.195	7.466	1478	386.194	7.398	25	3.12	0	10.2	13904	58436	109591	128419	704181	1135327	0.068	0.346	1.28	2	3							386.195	386.195	386.194	386.194	386.195	386.194	386.192	386.194	386.194	386.194	386.197	386.197	386.197	386.196	386.196	386.196	386.194	386.193	386.197	386.195	386.194	386.196	386.195	386.195
387.117	8.095	1769	387.117	8.115	14	11.91	49.9	58.4	11257	17972	62352	106466	173957	523239	-0.02	0.145	0.708	1	3	1						387.117	387.117	387.117	387.117	387.117						387.117	387.119	387.118	387.118	387.118	387.126		387.111	387.108	387.109
388.209	8.279	412	388.21	8.279	15	1.16	8.6	9.2	13890	191557	521474	100244	1670904	4772747	0	0.101	0.632	3	5																	388.21	388.21	388.21	388.21	388.21	388.209	388.209	388.209	388.209	388.209	388.209	388.209	388.209	388.209
389.141	3.953	799	389.141	3.922	10	2.26	0	33.5	688	22391	206749	3273	274668	2522946	0.031	0.144	0.887	1	2	4											389.14	389.141	389.14	389.141	389.14	389.141	389.143	389.14	389.142	389.14
390.093	8.795	1474	390.093	8.795	5	0.26	0	0.1	75771	85769	96314	653873	738687	825480	0	0.091	0.361	2	2							390.093	390.093	390.093	390.093	390.093
390.275	34.087	1160	390.277	34.09	30	2.38	0.7	9.8	44550	76242	137303	534206	799489	1443027	-0.003	0.102	0.798	4	4		390.275	390.274	390.275	390.275	390.274	390.276	390.276	390.276	390.276	390.275	390.274	390.274	390.273	390.274	390.273	390.275	390.273	390.274	390.273	390.274	390.274	390.275	390.276	390.276	390.275	390.276	390.275	390.275	390.276
392.029	2.692	363	392.029	2.686	15	0.22	0	5	122273	230975	295341	1169857	2980052	5101733	0.005	0.075	0.963	3	4							392.029	392.029	392.029	392.029	392.029											392.029	392.029	392.029	392.029	392.029	392.029	392.029	392.029	392.029
392.134	7.273	1577	392.132	7.296	15	5.26	0.9	45.7	11882	25023	91342	54310	197111	802012	-0.023	0.144	0.617	1	3	4						392.141	392.135	392.135	392.136	392.135						392.133	392.136	392.133	392.135	392.134						392.133	392.134	392.133	392.133
392.146	7.666	1609	392.145	7.674	5	0.41		0.5	61215	77398	100243	434637	576610	685852	-0.008	0.064	0.361	2	2												392.146	392.145	392.146	392.146	392.145
392.182	11.728	1290	392.181	12.271	25	2.08		8.2	6315	491081	731678	36415	2805241	4983217	-0.543	0.089	0.422	2	2							392.181	392.182	392.182	392.182	392.182	392.183	392.18	392.184	392.183	392.184	392.182	392.181	392.181	392.181	392.181	392.182	392.182	392.182	392.182	392.182	392.181	392.182	392.181	392.181
392.182	11.747	1137	392.181	11.403	30	2.86		13.6	6315	250503	741562	36491	1429418	4956946	0.344	0.251	0.391	2	2		392.182	392.178	392.182	392.182	392.178	392.181	392.182	392.182	392.182	392.182	392.183	392.181	392.183	392.183	392.184	392.182	392.181	392.181	392.181	392.181	392.182	392.182	392.182	392.182	392.182	392.181	392.182	392.181	392.181
392.265	30.422	1083	392.269	30.421	15	3.33	0.6	20.9	32576	37965	124803	305975	357889	1409135	0.001	0.094	0.632	2	2							392.266	392.265	392.264	392.265	392.264						392.267	392.263	392.265	392.266	392.265						392.266	392.262	392.264	392.264
394.359	30.622	1231	394.359	30.601	30	0.78	6.3	2.6	10624	21835	98560	101384	303327	1139768	0.021	0.117	1.032	2	2		394.359	394.359	394.359	394.359	394.359	394.359	394.359	394.359	394.359	394.359	394.359	394.36	394.359	394.359	394.359	394.359	394.359	394.359	394.359	394.359	394.358	394.359	394.36	394.359	394.358	394.359	394.359	394.359	394.359
395.412	37.979	327	395.413	37.98	30	0.53	0	0.8	245922	440134	772584	2070189	3725180	6460367	-0.001	0.116	0.677	3	3		395.412	395.412	395.412	395.412	395.412	395.412	395.412	395.412	395.412	395.412	395.412	395.412	395.412	395.412	395.412	395.412	395.412	395.412	395.412	395.412	395.412	395.413	395.412	395.412	395.412	395.412	395.412	395.412	395.412
396.106	7.171	867	396.106	7.185	10	2.96	0	15.9	7951	49822	178964	73849	547514	1994148	-0.015	0.095	0.858	2	3		396.107	396.108	396.108	396.108	396.108																396.106	396.105	396.106	396.106	396.106
396.375	31.885	802	396.375	31.854	30	0.37	22.3	0.3	67336	82703	96465	803881	1548228	2147627	0.031	0.183	1.715	2	2		396.375	396.375	396.375	396.375	396.375	396.375	396.375	396.375	396.375	396.375	396.375	396.375	396.375	396.375	396.375	396.375	396.375	396.375	396.375	396.375	396.375	396.375	396.375	396.375	396.375	396.375	396.375	396.375	396.375
[truncated: 593 more rows]
[truncated: 121 more columns]

## Sheet: Pre-proc. Data
Revised: 08-31-2021			Code	Accurate Mass	Accurate Time	RSD (Mass, ppm)	n(Area)	n(MFE)	Average (MFE)	%RSD (MFE)	σ(MFE)	SE(MFE)	Height (Min.)	Height (Med.)	Area (Min.)	Area (Med.)	Area (Max.)	[Area] EA.R1	[Score (MFE)] EA.R1	[Score (Tgt)] EA.R1	[Area] EA.R2	[Score (MFE)] EA.R2	[Score (Tgt)] EA.R2	[Area] EA.R3	[Score (MFE)] EA.R3	[Score (Tgt)] EA.R3	[Area] EA.R4	[Score (MFE)] EA.R4	[Score (Tgt)] EA.R4	[Area] EA.R5	[Score (MFE)] EA.R5	[Score (Tgt)] EA.R5	[Area] EA.S1	[Score (MFE)] EA.S1	[Score (Tgt)] EA.S1	[Area] EA.S2	[Score (MFE)] EA.S2	[Score (Tgt)] EA.S2	[Area] EA.S3	[Score (MFE)] EA.S3	[Score (Tgt)] EA.S3	[Area] EA.S4	[Score (MFE)] EA.S4	[Score (Tgt)] EA.S4	[Area] EA.S5	[Score (MFE)] EA.S5	[Score (Tgt)] EA.S5	[Area] EH.R1	[Score (MFE)] EH.R1
[truncated: 848 more rows]
[truncated: 58 more columns]

[truncated: 9 more sheets: Pre-treat. Data (PtD), For-R, PCA Ranks, PCA Loadings, PCA Contrib., Top Contrib., PCA Scores, PCA Scree, PCA Eig]
