# Supplementary material for: Differential Accumulation of Metabolites and Transcripts Related to Flavonoid, Styrylpyrone, and Galactolipid Biosynthesis in Equisetum Species and Tissue Types
Source: Metabolites. 2022 Apr 29;12(5):403. doi: 10.3390/metabo12050403 (PMC9146389; doi:10.3390/metabo12050403)
Supplement: Supplementary file 1 [file metabolites-12-00403-s001.zip › ParrishEtAl_EquisetumMultiOmics_SupplTableS2.xlsx]

## Sheet: E.arvense_Rhizome
Gene ID	Description	percent identity	length	mismatch	gap open	query start	query end	subject start	subject end	evalue	bits	TPM
TRINITY_DN67956_c0_g1	sp|Q9SSD2|PRP8A_ARATH	93.29	2161	143	2	1	2160	200	2359	0	4230	18.15
TRINITY_DN68274_c0_g1	sp|Q9FNQ1|DEXHE_ARATH	64.06	2009	679	13	17	2017	178	2151	0	2669	20.43
TRINITY_DN68344_c3_g1	sp|Q94FN2|MOR1_ARATH	62.54	1973	657	22	1	1963	78	1978	0	2368	44.31
TRINITY_DN68032_c2_g1	sp|Q9HFE8|TRA1_SCHPO	27.21	1867	1109	51	239	2030	2008	3699	0	649	34.13
TRINITY_DN68267_c2_g1	sp|F4JC97|PSME4_ARATH	40.44	1847	1021	28	8	1812	2	1811	0	1339	30.05
TRINITY_DN68233_c4_g1	sp|F4J8K6|RRP5_ARATH	44.75	1799	928	26	4	1772	158	1920	0	1452	33.51
TRINITY_DN68350_c2_g1	sp|P18616|NRPB1_ARATH	76.61	1766	313	9	1	1674	1	1758	0	2719	51.9
TRINITY_DN67958_c0_g2	sp|Q9SFU6|CALS9_ARATH	59.4	1729	657	18	6	1712	183	1888	0	2060	35.99
TRINITY_DN68358_c3_g1	sp|Q9SYP1|DEXHC_ARATH	76.15	1719	404	4	1	1718	448	2161	0	2790	7.36
TRINITY_DN68343_c2_g1	sp|Q43155|GLTB_SPIOL	80.59	1504	292	0	68	1571	1	1504	0	2583	23.55
TRINITY_DN67119_c0_g1	sp|F4I893|ILA_ARATH	69.36	1495	451	2	1	1489	1188	2681	0	2102	17.36
TRINITY_DN67835_c0_g2	sp|Q6WWW4|UPL3_ARATH	52.25	1487	584	35	16	1438	148	1572	0	1286	17.46
TRINITY_DN68105_c3_g1	sp|F4HWY6|MYO11_ARATH	61.76	1480	549	10	4	1474	58	1529	0	1878	89.43
TRINITY_DN67728_c2_g1	sp|F4IIU4|AIR9_ARATH	59.05	1470	589	7	98	1559	242	1706	0	1778	22.41
TRINITY_DN67513_c2_g2	sp|F4IIM1|CSI1_ARATH	56.68	1452	621	5	1	1449	648	2094	0	1564	85.67
TRINITY_DN68212_c0_g1	sp|F4J5S1|CLU_ARATH	54.75	1443	474	20	29	1411	75	1398	0	1484	33.76
TRINITY_DN68285_c1_g2	sp|Q9AWA5|GWD1_SOLTU	59.28	1407	554	11	73	1471	69	1464	0	1625	39.89
TRINITY_DN68277_c1_g2	sp|Q38970|ACC1_ARATH	61.27	1389	507	16	1	1366	873	2253	0	1689	140.75
TRINITY_DN67940_c1_g1	sp|Q8SAB7|SPK1_ARATH	64.03	1340	439	12	8	1338	7	1312	0	1729	9.31
TRINITY_DN67054_c5_g1	sp|Q9LUG9|MD33A_ARATH	37.82	1338	731	26	37	1312	7	1305	0	794	22.87
TRINITY_DN68207_c0_g2	sp|Q5ZKD5|RRP12_CHICK	27.5	1338	760	38	50	1328	100	1286	8e-114	394	85.38
TRINITY_DN68129_c7_g1	sp|Q42093|AB2C_ARATH	63.97	1321	469	5	4	1322	9	1324	0	1759	22.69
TRINITY_DN68251_c1_g1	sp|F4HXV6|NU155_ARATH	53.07	1319	559	22	2	1298	184	1464	0	1294	37.96
TRINITY_DN68130_c1_g1	sp|Q8RXS6|INO80_ARATH	51.53	1308	546	17	21	1310	13	1250	0	1247	26.7
TRINITY_DN67857_c1_g1	sp|Q42510|GNOM_ARATH	58.22	1307	468	17	45	1291	136	1424	0	1474	19.32
TRINITY_DN66926_c0_g1	sp|F4IVL6|GRV2_ARATH	68.55	1307	383	11	1	1292	1261	2554	0	1755	89.96
TRINITY_DN67785_c3_g1	sp|Q93YQ1|RTOR1_ARATH	59.72	1306	481	15	58	1337	58	1344	0	1510	29.32
TRINITY_DN65302_c1_g1	sp|P56941|NPC1_PIG	35.67	1284	716	29	17	1243	22	1252	0	749	43.54
TRINITY_DN68357_c2_g1	sp|Q551A3|Y6689_DICDI	23.59	1276	709	38	335	1490	1643	2772	6e-66	251	21.56
TRINITY_DN68219_c4_g1	sp|Q9LTT9|VCR_ARATH	38.71	1258	625	27	227	1393	138	1340	0	813	37.05
TRINITY_DN67901_c3_g1	sp|Q9LJX0|AB19B_ARATH	62.39	1239	450	7	19	1254	23	1248	0	1601	33.41
TRINITY_DN68198_c3_g1	sp|Q6Q1P4|SMC1_ARATH	59.2	1223	490	3	1	1222	1	1215	0	1424	69.02
TRINITY_DN68166_c1_g1	sp|F4IUX6|RENT2_ARATH	58.72	1216	442	16	18	1214	6	1180	0	1350	33.56
TRINITY_DN67755_c2_g1	sp|Q15155|NOMO1_HUMAN	32.04	1211	669	35	38	1175	34	1163	7e-170	544	24.46
TRINITY_DN68329_c2_g1	sp|Q42877|RPB2_SOLLC	89.89	1177	117	2	11	1185	15	1191	0	2223	48.15
TRINITY_DN66923_c0_g1	sp|Q9LFR0|GMAN2_ARATH	53.93	1170	476	16	16	1152	34	1173	0	1232	34.4
TRINITY_DN67914_c4_g1	sp|Q9M8D3|PUR4_ARATH	71.7	1145	311	5	1	1144	259	1391	0	1728	24.03
TRINITY_DN67369_c3_g1	sp|Q9LXT9|CALS3_ARATH	56.23	1140	457	11	39	1147	14	1142	0	1298	17.26
TRINITY_DN67736_c0_g1	sp|Q9FIH8|SPP_ARATH	61.43	1133	410	10	153	1273	147	1264	0	1404	29.32
TRINITY_DN67051_c2_g1	sp|Q01549|PHY1_SELMA	65.48	1127	370	9	9	1123	9	1128	0	1535	121.99
TRINITY_DN67536_c3_g1	sp|F4JCU0|SUA_ARATH	40.32	1121	510	32	11	1090	1	1003	0	612	17.62
TRINITY_DN66000_c3_g2	sp|Q01549|PHY1_SELMA	70.33	1119	305	9	10	1105	15	1129	0	1634	91.83
TRINITY_DN65659_c2_g1	sp|Q8LPT1|AB6B_ARATH	66.37	1115	351	7	1	1105	306	1406	0	1490	16.44
TRINITY_DN68221_c0_g1	sp|Q8BKC5|IPO5_MOUSE	36.89	1114	651	16	20	1109	11	1096	0	715	38.4
TRINITY_DN68290_c2_g1	sp|Q69V23|CESA3_ORYSJ	72.33	1106	282	10	1	1095	1	1093	0	1601	176.14
TRINITY_DN68025_c1_g1	sp|A4GSN8|NUA_ARATH	40.13	1099	599	10	40	1110	555	1622	0	671	36.94
TRINITY_DN66083_c0_g1	sp|F4JLM5|SYIC_ARATH	68.61	1099	321	6	1	1089	66	1150	0	1564	10.08
TRINITY_DN67058_c0_g1	sp|Q9ZT82|CALSC_ARATH	58.41	1094	417	14	1	1072	235	1312	0	1274	10.88
TRINITY_DN59324_c0_g1	sp|P29150|POL1_TORVR	97.8	1092	22	1	6	1097	1108	2197	0	2210	10.83
TRINITY_DN68254_c0_g1	sp|F4KCC2|PRT6_ARATH	36.45	1092	583	22	3	1080	240	1234	2e-174	567	21.71
TRINITY_DN66798_c1_g1	sp|Q6ESI7|TPPII_ORYSJ	57.83	1086	442	4	19	1089	92	1176	0	1329	10.75
TRINITY_DN68006_c3_g1	sp|Q9SMZ4|AASS_ARATH	53.22	1086	464	12	2	1076	12	1064	0	1123	36.99
TRINITY_DN66758_c6_g3	sp|C0LGF5|Y1341_ARATH	49.82	1082	515	11	3	1073	5	1069	0	964	9.07
TRINITY_DN68318_c1_g1	sp|Q9LP24|Y1571_ARATH	34.67	1076	605	16	2	1040	101	1115	1e-176	553	29.16
TRINITY_DN67277_c1_g2	sp|Q8RY22|DEGP7_ARATH	69.35	1070	308	6	10	1070	37	1095	0	1485	112.33
TRINITY_DN68110_c0_g1	sp|P31251|UBE12_WHEAT	69.88	1059	308	4	1	1056	1	1051	0	1567	130.31
TRINITY_DN67256_c2_g1	sp|Q93YU5|SEC8_ARATH	50.42	1059	443	13	7	1005	16	1052	0	958	14.91
TRINITY_DN67236_c0_g1	sp|Q9LKW9|NHX7_ARATH	51.19	1051	449	18	1	1019	122	1140	0	955	15.4
TRINITY_DN65335_c2_g2	sp|F4KEY9|NAA25_ARATH	38.51	1049	569	19	42	1068	71	1065	0	639	15.39
TRINITY_DN65630_c0_g1	sp|A8MS85|SPT61_ARATH	47.81	1048	464	18	24	1029	175	1181	0	915	25.12
TRINITY_DN67843_c3_g1	sp|Q9S7I6|RPK2_ARATH	47.14	1048	496	20	175	1195	131	1147	0	805	34.88
TRINITY_DN68298_c2_g1	sp|O65570|VILI4_ARATH	42.54	1046	520	15	1	1040	1	971	0	769	12.58
TRINITY_DN67552_c4_g1	sp|F4IHS2|SYD_ARATH	63.92	1042	322	10	32	1030	451	1481	0	1271	67.98
TRINITY_DN67722_c4_g1	sp|P53569|CEBPZ_MOUSE	30.22	1039	519	29	67	1055	105	987	2e-122	407	19.47
TRINITY_DN67652_c2_g3	sp|F4K5J1|MYO17_ARATH	66.41	1039	341	5	1	1038	1	1032	0	1409	30.84
TRINITY_DN66541_c0_g1	sp|Q9LVP0|Y5639_ARATH	50.72	1037	500	6	104	1138	62	1089	0	981	17.18
TRINITY_DN65425_c1_g1	sp|O49954|GCSP_SOLTU	73.55	1036	264	5	8	1036	3	1035	0	1575	16.7
TRINITY_DN67570_c1_g1	sp|Q9SZR1|ACA10_ARATH	59.85	1036	387	13	1	1013	38	1067	0	1178	93.42
TRINITY_DN67868_c1_g1	sp|O48844|PSD1A_ARATH	71.36	1030	250	12	46	1056	1	1004	0	1404	101.05
TRINITY_DN68012_c1_g1	sp|Q6WWW4|UPL3_ARATH	52.77	1029	405	23	2	1003	808	1782	0	931	19.06
TRINITY_DN68271_c0_g1	sp|Q8LPJ3|MANA2_ARATH	53.21	1028	431	11	50	1069	26	1011	0	1093	45.21
TRINITY_DN67669_c0_g1	sp|Q5F3U9|PDS5B_CHICK	25.61	1027	686	30	1	987	110	1098	2e-71	266	8.53
TRINITY_DN61443_c0_g1	sp|Q0WP44|HASTY_ARATH	39.22	1025	568	20	4	999	146	1144	0	681	4.44
TRINITY_DN67644_c3_g1	sp|Q7DM58|AB4C_ARATH	39.33	1017	565	10	3	1000	9	992	0	755	9.99
TRINITY_DN65505_c3_g1	sp|Q0P5W1|VPS8_MOUSE	24.04	1011	537	23	1	1000	498	1288	2e-73	270	37.21
TRINITY_DN66249_c0_g1	sp|Q9LXT9|CALS3_ARATH	63.4	1011	331	10	1	977	942	1947	0	1278	17.41
TRINITY_DN65183_c0_g1	sp|Q8S4P6|EZ1_MAIZE	47.77	1009	398	19	47	1031	23	926	0	791	44.57
TRINITY_DN68009_c2_g2	sp|O49545|BAME1_ARATH	40.48	1008	512	20	36	1010	18	970	0	669	188.15
TRINITY_DN67473_c6_g3	sp|P93736|SYVM1_ARATH	62.99	1005	365	5	58	1055	88	1092	0	1343	43.74
TRINITY_DN67685_c2_g1	sp|Q8VZG7|TSN1_ARATH	58.08	1002	386	16	1	989	11	991	0	1144	209.55
TRINITY_DN67988_c1_g1	sp|F4JKK0|SUD1_ARATH	55.96	999	388	13	4	965	67	1050	0	1066	84.66
TRINITY_DN66449_c3_g1	sp|O64827|SUVR5_ARATH	33.03	999	535	25	273	1173	419	1381	3e-146	482	20.86
TRINITY_DN67805_c0_g1	sp|Q9LNC5|CLO_ARATH	75.53	997	230	4	1	997	1	983	0	1550	60.83
TRINITY_DN67615_c5_g2	sp|C0LGH2|Y1561_ARATH	41.65	994	527	19	14	973	8	982	0	738	26.22
TRINITY_DN67995_c3_g1	sp|F4IRR2|SAD2_ARATH	63.71	992	348	6	1	987	1	985	0	1256	69.22
TRINITY_DN67564_c0_g3	sp|F4J8D3|TPLAT_ARATH	67.14	992	319	5	1	989	101	1088	0	1372	25.14
TRINITY_DN67270_c4_g3	sp|Q8GVE8|CAPP4_ARATH	63.57	991	323	5	1	991	80	1032	0	1266	51.61
TRINITY_DN67465_c0_g1	sp|Q9SIZ8|RKP_ARATH	46.26	990	485	16	1	982	311	1261	0	855	50.21
TRINITY_DN66760_c3_g1	sp|A3AF13|UBP26_ORYSJ	46.36	988	471	16	1	959	108	1065	0	825	23.25
TRINITY_DN67966_c2_g1	sp|Q0WNJ6|CLAH1_ARATH	86.93	987	129	0	1	987	671	1657	0	1797	227.46
TRINITY_DN67869_c2_g2	sp|O23461|ARAK_ARATH	67.68	987	307	5	12	998	62	1036	0	1378	24.01
TRINITY_DN67695_c2_g1	sp|Q8L7A9|AP4E_ARATH	58.48	985	348	14	1	971	1	938	0	1092	46.13
TRINITY_DN65029_c0_g1	sp|F4IG73|BCHC2_ARATH	51.42	984	440	10	16	992	1583	2535	0	934	4.93
TRINITY_DN67142_c1_g1	sp|C0LGW6|ERL1_ARATH	61.08	984	360	7	9	990	3	965	0	1180	31.69
TRINITY_DN65310_c1_g3	sp|Q10L71|VLN2_ORYSJ	51.73	984	415	11	1	942	1	966	0	1003	15.43
TRINITY_DN66845_c1_g1	sp|O22218|ACA4_ARATH	54.67	984	422	8	1	969	37	1011	0	1061	44.73
TRINITY_DN67998_c2_g1	sp|Q9LHE9|MYO1_ARATH	40.08	983	516	14	58	1019	100	1030	0	690	121.52
TRINITY_DN66758_c6_g1	sp|Q9M0V3|DDB1A_ARATH	74.06	979	252	2	7	985	1	977	0	1522	49.46
TRINITY_DN67926_c4_g1	sp|Q8H6B1|SPT16_MAIZE	64.48	977	322	11	1	966	1	963	0	1308	231.36
TRINITY_DN67230_c5_g1	sp|Q9FJR0|RENT1_ARATH	78.7	972	165	8	31	990	107	1048	0	1545	76.79
TRINITY_DN67341_c3_g1	sp|O49545|BAME1_ARATH	55.57	970	405	11	25	987	19	969	0	1023	10.95
TRINITY_DN63404_c2_g1	sp|Q9LZX8|BIG2_ARATH	61.09	969	320	9	1	932	742	1690	0	1170	31.7
TRINITY_DN67652_c2_g2	sp|F4HWY6|MYO11_ARATH	62.54	969	353	7	1	968	325	1284	0	1219	8.11
TRINITY_DN64411_c0_g1	sp|B5BT18|BTAF1_ARATH	57.02	968	391	10	2	963	871	1819	0	1071	12.69
TRINITY_DN66789_c1_g1	sp|Q9ZPS9|BRL2_ARATH	51.6	967	434	18	85	1035	181	1129	0	897	34.9
TRINITY_DN65645_c3_g1	sp|P29194|CAPP2_SORBI	76.61	962	217	2	17	972	1	960	0	1521	115.6
TRINITY_DN64846_c1_g1	sp|C0LGW6|ERL1_ARATH	60.75	958	362	8	14	965	17	966	0	1137	10.04
TRINITY_DN65754_c1_g1	sp|Q9SV21|COPB1_ARATH	74.58	956	235	4	1	956	1	948	0	1492	113.43
TRINITY_DN64572_c0_g1	sp|H3K2Y6|MED12_ARATH	35.77	956	547	25	1	924	1270	2190	5e-141	469	23.53
TRINITY_DN66190_c1_g2	sp|O57683|SF3B1_XENLA	81.57	955	167	5	2	954	356	1303	0	1592	23.78
TRINITY_DN67826_c4_g1	sp|Q8L611|SC31B_ARATH	45.55	955	423	25	1	931	222	1103	0	697	47.78
TRINITY_DN65417_c1_g1	sp|F4HX15|LPAI_ARATH	61.32	954	341	12	1	940	86	1025	0	1135	13.31
TRINITY_DN67906_c3_g1	sp|Q9SMY8|FBL15_ARATH	47.01	953	447	9	3	949	83	983	0	798	80.78
TRINITY_DN65846_c2_g1	sp|Q9SGP2|HSL1_ARATH	46.85	952	462	12	50	984	37	961	0	815	26.77
TRINITY_DN67609_c1_g1	sp|F4IIM1|CSI1_ARATH	54.47	951	418	6	1	950	874	1810	0	954	39.15
TRINITY_DN66258_c1_g3	sp|Q9SJ40|VPS11_ARATH	62.63	950	319	9	12	946	1	929	0	1220	10.14
TRINITY_DN64581_c0_g1	sp|F4IAE9|Y1591_ARATH	54.32	948	370	17	118	1054	282	1177	0	935	48.41
TRINITY_DN65782_c0_g1	sp|P04045|PHSL1_SOLTU	67.37	947	291	4	73	1015	34	966	0	1334	51.46
TRINITY_DN67754_c4_g1	sp|P36428|SYA_ARATH	68.11	947	299	3	13	957	57	1002	0	1329	36.94
TRINITY_DN67204_c1_g2	sp|Q652L2|HIRA_ORYSJ	51.32	947	408	15	23	955	42	949	0	929	31.43
TRINITY_DN68190_c1_g1	sp|Q9SHL7|RP44A_ARATH	69.56	946	271	7	1	942	1	933	0	1359	31.76
TRINITY_DN67253_c2_g1	sp|Q9SJF0|BSL2_ARATH	65.78	944	277	8	8	913	61	996	0	1246	33.99
TRINITY_DN66861_c0_g2	sp|O22207|UBP5_ARATH	45.92	943	448	16	10	934	19	917	0	783	16.88
TRINITY_DN64467_c0_g1	sp|Q6NPP4|CMTA2_ARATH	34.75	941	529	23	1	886	13	923	3e-143	458	13.27
TRINITY_DN67016_c1_g1	sp|Q9SGP2|HSL1_ARATH	42.51	941	509	17	51	974	37	962	0	696	34.47
TRINITY_DN67786_c0_g1	sp|P43298|TMK1_ARATH	49.36	940	395	14	1	911	55	942	0	845	17.53
TRINITY_DN68307_c3_g1	sp|F4K3G5|EDM2_ARATH	38.94	940	511	15	28	943	6	906	0	647	35.23
TRINITY_DN65901_c1_g1	sp|Q8BKC5|IPO5_MOUSE	37.43	935	538	13	5	920	189	1095	0	634	34.75
TRINITY_DN67710_c4_g1	sp|Q9LQ55|DRP2B_ARATH	62.26	930	296	15	1	896	4	912	0	1111	254.1
TRINITY_DN65371_c1_g2	sp|Q6A332|ALY3_ARATH	32.76	928	451	25	21	903	332	1131	9e-118	392	49.81
TRINITY_DN66996_c3_g1	sp|P93231|VPS41_SOLLC	60.13	928	342	5	24	926	36	960	0	1180	18.93
TRINITY_DN68194_c0_g1	sp|Q9M8Y0|SEC_ARATH	75.81	926	224	0	17	942	52	977	0	1507	23
TRINITY_DN68124_c2_g1	sp|Q9LTT8|VCS_ARATH	38.05	925	487	23	2	895	282	1151	5e-173	545	27.88
TRINITY_DN67547_c0_g1	sp|Q9UNX4|WDR3_HUMAN	41.3	925	496	15	3	893	14	925	0	703	12.22
TRINITY_DN66494_c6_g1	sp|Q8L611|SC31B_ARATH	46.81	925	432	20	23	930	1	882	0	773	6.62
TRINITY_DN66876_c3_g5	sp|Q9LF41|UBE4_ARATH	58.81	925	350	11	7	924	114	1014	0	1073	68.77
TRINITY_DN68021_c0_g3	sp|A5HEI1|SCC2_ARATH	51.73	924	398	11	3	885	878	1794	0	926	48.35
TRINITY_DN67920_c0_g1	sp|Q9FN37|PSKR2_ARATH	44.12	918	455	19	9	881	1	905	0	634	58.65
TRINITY_DN68328_c0_g1	sp|Q9LZJ5|AB14C_ARATH	48.26	918	444	5	1	894	440	1350	0	894	47.14
TRINITY_DN65820_c2_g1	sp|Q9FN05|PSL5_ARATH	62.12	916	307	12	17	918	32	921	0	1153	43.43
TRINITY_DN68266_c4_g1	sp|P10978|POLX_TOBAC	41.2	915	466	13	19	873	424	1326	0	706	37.45
TRINITY_DN66557_c4_g1	sp|Q8H0T4|UPL2_ARATH	60.07	914	331	11	1	913	2778	3658	0	1032	42.38
TRINITY_DN68372_c2_g1	sp|Q54JE4|ODO1_DICDI	52.96	912	382	8	58	942	23	914	0	989	39.49
TRINITY_DN67983_c0_g1	sp|Q9SYI0|SECA1_ARATH	75.85	911	204	2	2	912	105	999	0	1461	70.16
TRINITY_DN68197_c1_g1	sp|Q9FQ04|XRN4_ARATH	53.46	911	360	12	1	901	1	857	0	919	44.91
TRINITY_DN68101_c1_g1	sp|Q5VQ78|COB21_ORYSJ	75.93	910	205	5	38	942	1	901	0	1438	137.81
TRINITY_DN66336_c0_g1	sp|Q9SXA1|P4KA1_ARATH	67.62	908	281	4	1	904	1130	2028	0	1277	20.29
TRINITY_DN67713_c0_g1	sp|F4HZB5|NET1D_ARATH	26.35	907	526	31	1	821	55	905	1e-17	93.2	22.47
TRINITY_DN66553_c5_g1	sp|Q9FR53|TOR_ARATH	68.58	907	248	11	1	896	834	1714	0	1231	19.2
TRINITY_DN64731_c1_g1	sp|F4IF36|FGT1_ARATH	65.45	906	296	9	1	900	277	1171	0	1202	7.67
TRINITY_DN68060_c4_g3	sp|O81742|APBLC_ARATH	79.78	905	163	8	1	898	1	892	0	1427	119.14
TRINITY_DN68262_c0_g1	sp|Q9LF37|CLPB3_ARATH	80.64	904	166	4	99	998	62	960	0	1509	11.79
TRINITY_DN68249_c1_g1	sp|Q9SFU0|SC24A_ARATH	54.87	904	343	18	33	927	9	856	0	887	71.58
TRINITY_DN67889_c1_g1	sp|O81644|VILI2_ARATH	50.83	899	393	10	1	853	81	976	0	895	39.02
TRINITY_DN67506_c2_g1	sp|Q8H0S9|PSA_ARATH	70.97	899	243	4	3	900	2	883	0	1345	35.97
TRINITY_DN66643_c0_g1	sp|Q9SCQ2|UPL7_ARATH	49.78	896	400	12	7	882	277	1142	0	838	17.67
TRINITY_DN67567_c0_g1	sp|Q9ZT71|STA1_ARATH	76.98	895	195	2	1478	2365	139	1029	0	1400	32.99
TRINITY_DN68086_c5_g4	sp|P49608|ACOC_CUCMA	80.65	894	173	0	63	956	3	896	0	1533	42.72
TRINITY_DN65088_c2_g1	sp|Q9SCZ4|FERON_ARATH	48.43	894	407	21	21	884	26	895	0	763	40.37
TRINITY_DN65849_c1_g2	sp|B9FDR3|TNPO1_ORYSJ	60.13	893	345	6	75	960	3	891	0	1111	14.16
TRINITY_DN67424_c3_g1	sp|Q6EVK6|BRM_ARATH	64.61	893	268	13	13	894	953	1808	0	1108	15.37
TRINITY_DN65142_c2_g1	sp|C0LGI2|Y1677_ARATH	46.08	892	459	13	17	902	5	880	0	796	84.72
TRINITY_DN64312_c2_g1	sp|Q9C5Y0|PLDD1_ARATH	52.92	890	359	13	34	894	10	868	0	919	109.77
TRINITY_DN66955_c1_g1	sp|Q42910|PPDK_MESCR	78.09	890	191	2	82	967	60	949	0	1457	72.6
TRINITY_DN67902_c1_g1	sp|Q6Z382|COPG2_ORYSJ	76.83	889	194	5	4	887	8	889	0	1375	74.18
TRINITY_DN67705_c2_g1	sp|O23617|TPS5_ARATH	59.86	887	324	5	12	897	1	856	0	1093	114.22
TRINITY_DN68371_c1_g1	sp|Q9LUW0|LOX5_ARATH	49.49	887	408	14	108	981	27	886	0	858	71.79
TRINITY_DN68324_c2_g1	sp|Q9LD55|EIF3A_ARATH	57.11	886	321	9	1	846	120	986	0	864	51.33
TRINITY_DN67083_c3_g1	sp|Q7G192|ALDO2_ARATH	44.57	884	384	17	27	897	3	793	0	707	33.51
TRINITY_DN64645_c1_g1	sp|Q658Y4|F91A1_HUMAN	31	884	437	27	17	834	9	785	2e-104	351	90.35
TRINITY_DN67381_c3_g1	sp|O22938|PXC3_ARATH	42.02	883	416	17	59	865	26	888	0	609	56.79
TRINITY_DN66521_c0_g1	sp|Q9C5U0|AHK4_ARATH	57.3	883	338	12	8	876	158	1015	0	975	64.57
TRINITY_DN65600_c1_g1	sp|Q9LNQ4|ALA4_ARATH	62.09	881	317	3	9	880	5	877	0	1126	16.62
TRINITY_DN68109_c4_g1	sp|Q8VZH2|APM1_ARATH	59.93	881	349	1	39	919	1	877	0	1105	21.99
TRINITY_DN68331_c2_g1	sp|Q851L8|CESA5_ORYSJ	67.08	881	267	10	1	874	1	865	0	1186	232.59
TRINITY_DN68139_c2_g3	sp|Q9SCV3|BGAL9_ARATH	55.45	880	369	10	8	873	16	886	0	1021	10.46
TRINITY_DN67173_c0_g1	sp|Q9LUM0|FAB1B_ARATH	45.79	878	361	19	21	812	277	1125	0	666	8.93
TRINITY_DN66155_c3_g3	sp|Q8GTR4|PULA1_ARATH	57.76	876	368	2	37	910	88	963	0	1070	8.67
TRINITY_DN68264_c2_g1	sp|Q9FI56|CLPC1_ARATH	88.34	875	98	2	55	926	45	918	0	1534	227.07
TRINITY_DN67688_c3_g1	sp|O23617|TPS5_ARATH	64.72	873	283	5	1	866	1	855	0	1194	67.19
TRINITY_DN67989_c0_g2	sp|Q9ZPY7|XPO2_ARATH	55.5	872	378	5	1	863	102	972	0	1009	205.55
TRINITY_DN68137_c5_g1	sp|Q38998|AKT1_ARATH	46.73	871	413	12	33	897	26	851	0	779	21.04
TRINITY_DN66246_c1_g1	sp|B9FFA3|KN7E_ORYSJ	58.41	868	317	14	1	854	212	1049	0	875	13.61
TRINITY_DN67413_c2_g1	sp|Q9SCV4|BGAL8_ARATH	58.33	864	324	11	1	842	3	852	0	1027	42.58
TRINITY_DN67992_c2_g1	sp|F4HWE6|SEC5B_ARATH	47.39	863	417	7	2	858	140	971	0	790	42
TRINITY_DN66403_c1_g1	sp|Q7XSA2|AGO1B_ORYSJ	46.81	863	418	18	24	862	273	1118	0	749	22.84
TRINITY_DN67118_c0_g1	sp|F4HVS0|BTSL2_ARATH	39.79	862	454	19	2	845	445	1259	0	604	18
TRINITY_DN67748_c1_g1	sp|F4KCC2|PRT6_ARATH	34.15	861	470	26	3	845	1207	1988	3e-127	426	30.44
TRINITY_DN67750_c1_g1	sp|Q6ZY51|PWD_ARATH	58.54	861	317	7	1	835	349	1195	0	990	44.29
TRINITY_DN68058_c3_g1	sp|Q9XHM1|EIF3C_MEDTR	61.86	860	304	8	30	883	1	842	0	1002	83.48
TRINITY_DN67877_c0_g1	sp|Q9SIV2|PSD2A_ARATH	70.79	856	247	2	30	885	39	891	0	1267	110.26
TRINITY_DN64709_c4_g2	sp|O82265|SCC3_ARATH	51.87	856	397	7	1	847	182	1031	0	900	23.88
TRINITY_DN68173_c3_g1	sp|Q9ZW07|PUM1_ARATH	38.01	855	366	29	26	776	14	808	2e-128	414	101.77
TRINITY_DN66888_c0_g1	sp|Q8LPF0|TAF2_ARATH	54.39	855	356	4	16	837	149	1002	0	925	5.25
TRINITY_DN67819_c2_g1	sp|Q40392|TMVRN_NICGU	31.03	854	534	25	6	844	98	911	7e-87	306	449.17
TRINITY_DN67568_c2_g1	sp|Q6L4L4|SIZ1_ORYSJ	41.33	854	412	23	1	823	1	796	0	558	23.98
TRINITY_DN68373_c6_g1	sp|Q6AT26|CESA1_ORYSJ	76.08	853	195	4	6	857	232	1076	0	1357	136.35
TRINITY_DN67550_c3_g1	sp|Q0WQF4|VP53A_ARATH	62.21	852	296	6	22	872	1	827	0	1086	8.22
TRINITY_DN66448_c2_g2	sp|A2XK30|HOX32_ORYSI	53.94	851	357	12	1	836	28	858	0	874	66.51
TRINITY_DN65791_c4_g4	sp|Q7ZVR1|WDR75_DANRE	25.18	850	509	25	1	828	9	753	3e-56	211	28.66
TRINITY_DN68097_c2_g1	sp|Q9S7C0|HSP7O_ARATH	59.5	847	313	11	1	834	1	830	0	1037	38.97
TRINITY_DN67679_c2_g1	sp|Q9SS83|PP220_ARATH	29.16	847	527	20	1	840	82	862	2e-108	364	10.23
TRINITY_DN66939_c0_g1	sp|Q5W7F2|AGD3_ARATH	60.05	846	265	14	13	811	1	820	0	934	18.09
TRINITY_DN67928_c1_g2	sp|F4J3T8|MYTM1_ARATH	52.66	845	362	11	7	847	29	839	0	849	225.61
TRINITY_DN65909_c4_g3	sp|P38094|FLUG_EMENI	30.65	845	479	25	2	787	49	845	1e-103	345	21.22
TRINITY_DN68354_c2_g1	sp|Q9ASR1|EF2_ARATH	88.61	843	96	0	1	843	1	843	0	1584	801.86
TRINITY_DN65210_c1_g1	sp|C0LGW6|ERL1_ARATH	62.02	840	300	6	1	837	143	966	0	1023	12.91
TRINITY_DN65709_c5_g1	sp|F4JMJ1|HSP7R_ARATH	57.62	840	336	7	13	850	24	845	0	967	35.45
TRINITY_DN67641_c3_g1	sp|Q9S7C0|HSP7O_ARATH	60.6	840	313	8	52	882	1	831	0	1035	93.84
TRINITY_DN66568_c3_g1	sp|O23617|TPS5_ARATH	68.93	840	256	2	41	880	1	835	0	1237	25.18
TRINITY_DN65018_c0_g1	sp|Q9C8Z4|HEAT1_ARATH	24.61	837	524	21	18	811	747	1519	1e-36	154	10.68
TRINITY_DN65054_c1_g1	sp|O23052|Y1515_ARATH	56.59	834	318	10	21	849	3	797	0	914	16.23
TRINITY_DN67890_c6_g2	sp|Q5VQ09|KINUB_ORYSJ	65.35	834	263	9	6	828	73	891	0	1052	20.8
TRINITY_DN67524_c4_g2	sp|B9DFX7|HMA8_ARATH	56.13	832	333	11	59	882	70	877	0	914	61.9
TRINITY_DN68288_c0_g1	sp|Q8L7V3|PMTQ_ARATH	49.64	824	350	9	4	766	1	820	0	816	105.22
TRINITY_DN67030_c2_g2	sp|Q5BH88|SPB1_EMENI	40.1	823	423	20	14	810	1	779	7e-152	472	6.46
TRINITY_DN66868_c1_g2	sp|X5JA13|SECAA_ARATH	66.18	822	261	7	25	840	11	821	0	1053	27.99
TRINITY_DN66598_c0_g1	sp|Q94AH8|TPS6_ARATH	56.03	821	301	14	13	791	1	803	0	909	30.42
TRINITY_DN67135_c2_g1	sp|Q3B724|CALS5_ARATH	61.34	820	287	9	1	819	438	1228	0	1001	38.25
TRINITY_DN67600_c3_g1	sp|Q9FJD4|IMB1_ARATH	64.59	819	278	5	1	817	61	869	0	1069	12.16
TRINITY_DN67913_c1_g2	sp|Q43007|PLDA1_ORYSJ	62.99	816	278	10	1	796	1	812	0	1055	133.07
TRINITY_DN68299_c0_g1	sp|P48980|BGAL_SOLLC	54.66	816	357	6	39	844	23	835	0	919	43.01
TRINITY_DN67808_c2_g2	sp|Q8L7C2|CFM2_ARATH	38.77	815	407	14	4	748	170	962	2e-175	536	5.78
TRINITY_DN65373_c0_g1	sp|Q8GUP1|CTF77_ARATH	49.82	815	325	9	83	894	1	734	0	811	30.14
TRINITY_DN66482_c2_g1	sp|Q6PAV2|HERC4_MOUSE	28.83	815	468	22	14	778	1	753	1e-84	296	30.69
TRINITY_DN67533_c6_g1	sp|Q8VY00|ESP3_ARATH	76.17	814	192	2	1	813	231	1043	0	1332	8.11
TRINITY_DN66516_c4_g1	sp|Q9CAA7|PUB42_ARATH	27.27	814	501	33	263	1012	246	1032	5e-51	199	150.53
TRINITY_DN66740_c1_g1	sp|Q8RWZ5|SD25_ARATH	32.76	812	456	25	14	793	47	800	6e-114	373	8.63
TRINITY_DN64198_c3_g1	sp|Q9FIZ7|OPLA_ARATH	71.89	811	222	4	8	813	6	815	0	1190	17.92
TRINITY_DN65577_c2_g1	sp|O23052|Y1515_ARATH	51.91	811	365	12	12	816	10	801	0	816	9.89
TRINITY_DN67840_c3_g2	sp|Q8W4S4|VHAA3_ARATH	70.04	811	236	4	16	822	14	821	0	1148	184.19
TRINITY_DN68261_c1_g1	sp|Q6F2Y7|CLPB1_ORYSJ	82.24	811	142	2	1	809	100	910	0	1317	39.99
TRINITY_DN67049_c4_g1	sp|P0DM58|DI3L2_ARATH	45.43	810	370	7	82	876	302	1054	0	680	34.46
TRINITY_DN68314_c3_g1	sp|P54774|CDC48_SOYBN	86.49	807	96	4	1	804	11	807	0	1443	592.48
TRINITY_DN67560_c2_g2	sp|Q9MAC8|SSY2_ARATH	55.09	806	296	11	61	825	12	792	0	865	109.34
TRINITY_DN67663_c2_g2	sp|Q7TPV4|MBB1A_MOUSE	21.24	805	523	25	160	912	271	1016	2e-19	98.6	7.33
TRINITY_DN63313_c0_g1	sp|Q9LXX6|SC15A_ARATH	52.24	804	363	7	1	800	2	788	0	857	22.24
TRINITY_DN65289_c2_g2	sp|Q9FWR2|AVPX_ARATH	78.7	803	169	1	1	803	2	802	0	1311	14.89
TRINITY_DN67755_c2_g2	sp|P52780|SYQ_LUPLU	68.12	803	239	3	1	797	1	792	0	1152	35.23
TRINITY_DN66684_c0_g1	sp|O64481|SBT25_ARATH	55.11	802	334	7	17	798	20	815	0	869	15.09
TRINITY_DN65627_c5_g1	sp|O22943|STL1_ARATH	48.06	801	373	17	1	789	1	770	0	733	46.5
TRINITY_DN68302_c2_g2	sp|Q9M291|SC24C_ARATH	63.92	801	263	6	221	1001	265	1059	0	1066	219.76
TRINITY_DN67896_c3_g1	sp|Q8LEV3|Y2060_ARATH	42.75	800	403	9	2	778	41	808	0	654	20.65
TRINITY_DN67694_c0_g1	sp|Q9LUN4|CHX19_ARATH	45.31	799	396	14	23	805	1	774	0	612	36.55
TRINITY_DN66135_c1_g1	sp|Q8LPU5|CMT3_MAIZE	52.88	798	316	13	9	794	141	890	0	810	8.88
TRINITY_DN65394_c4_g2	sp|P93755|C3H30_ARATH	40.23	798	301	24	11	754	39	714	1e-155	476	10.95
TRINITY_DN66688_c0_g1	sp|Q56YN8|SMC3_ARATH	63.57	796	290	0	1	796	4	799	0	1028	59.5
TRINITY_DN64113_c1_g2	sp|Q9FQ03|XRN3_ARATH	65.37	794	268	3	1	793	1	788	0	1037	10.94
TRINITY_DN65848_c0_g1	sp|B0F9L4|GOGC6_ARATH	47.79	791	368	10	1	774	141	903	0	706	10.38
TRINITY_DN66198_c0_g2	sp|Q8CFQ3|AQR_MOUSE	56.15	789	313	8	1	778	454	1220	0	901	4.61
TRINITY_DN68044_c3_g1	sp|C0LGW6|ERL1_ARATH	33.71	789	392	19	40	763	196	918	5e-105	351	38.37
TRINITY_DN67982_c1_g2	sp|O04933|SPSA2_CRAPL	63.5	789	252	11	1	779	1	763	0	997	65.99
TRINITY_DN64896_c7_g1	sp|Q4PE39|SEC23_USTMA	46.25	787	383	10	18	783	1	768	0	717	124.4
TRINITY_DN67124_c1_g1	sp|Q8H1Q5|AT18H_ARATH	42.09	784	348	22	12	747	21	746	4e-167	516	24.77
TRINITY_DN62591_c0_g1	sp|Q10064|YAMB_SCHPO	29.5	783	462	17	1	761	681	1395	5e-83	296	2.81
TRINITY_DN67807_c3_g2	sp|Q94A08|RFS2_ARATH	58.95	782	294	11	1	766	1	771	0	966	217.64
TRINITY_DN67263_c5_g1	sp|O49607|SBT16_ARATH	54.09	782	326	9	15	790	6	760	0	848	19.96
TRINITY_DN65230_c2_g1	sp|Q8L850|PI5K9_ARATH	56.85	781	303	13	56	822	52	812	0	854	34.15
TRINITY_DN65922_c1_g1	sp|Q84M24|AB1A_ARATH	54.93	781	340	5	1	771	1102	1880	0	854	15
TRINITY_DN67068_c2_g1	sp|Q93ZY3|STT3A_ARATH	76.44	781	162	5	9	788	19	778	0	1211	239.17
TRINITY_DN68265_c5_g1	sp|Q8LPQ8|MSSP2_ARATH	53.01	781	286	13	16	781	14	728	0	735	39.03
TRINITY_DN64329_c0_g2	sp|Q8LPJ3|MANA2_ARATH	56.28	780	318	8	15	779	240	1011	0	886	23.9
TRINITY_DN64865_c1_g1	sp|F4IIM1|CSI1_ARATH	61.23	779	299	3	1	778	1323	2099	0	952	14.14
TRINITY_DN68205_c1_g2	sp|F4J3N2|FTSI5_ARATH	32.86	779	467	17	130	871	182	941	1e-97	338	5.54
TRINITY_DN62896_c0_g1	sp|Q93008|USP9X_HUMAN	29.82	778	447	20	2	758	1693	2392	4e-82	293	14.68
TRINITY_DN67656_c2_g1	sp|Q08435|PMA1_NICPL	53.67	777	324	12	1	753	146	910	0	803	13.9
TRINITY_DN66813_c0_g1	sp|F4JS25|SRFR1_ARATH	52.12	777	354	9	189	952	279	1050	0	808	33.83
TRINITY_DN66803_c0_g1	sp|F4HYJ7|DEXH3_ARATH	59.72	777	298	4	1	764	389	1163	0	919	14.85
TRINITY_DN65204_c1_g1	sp|Q0DJS1|TOR_ORYSJ	74.48	776	190	5	6	779	1696	2465	0	1182	50.23
TRINITY_DN67300_c4_g3	sp|Q9FUY2|LEUNG_ARATH	53.87	776	284	23	21	767	201	931	0	715	49.65
TRINITY_DN66661_c1_g1	sp|F4HW51|CHR20_ARATH	48.2	776	352	14	5	747	482	1240	0	670	10.03
TRINITY_DN64227_c3_g1	sp|Q9LZU5|KN5D_ARATH	47.48	775	405	2	25	798	221	994	0	695	31.29
TRINITY_DN64489_c0_g1	sp|Q9SL76|P2C19_ARATH	46.25	774	381	11	1	748	330	1094	0	669	47.77
TRINITY_DN67020_c0_g1	sp|Q8RXD9|DPE2_ARATH	62.27	774	283	5	3	770	161	931	0	1036	19.18
TRINITY_DN66361_c4_g1	sp|A0A0P0X004|HMA9_ORYSJ	53.75	774	355	2	8	779	78	850	0	848	52.94
TRINITY_DN67997_c2_g1	sp|O65709|FAO4A_ARATH	42.56	773	388	14	44	807	1	726	0	550	39.88
TRINITY_DN67907_c4_g2	sp|P60300|CLCG_ARATH	55.83	772	321	7	39	807	9	763	0	831	98.81
TRINITY_DN66622_c2_g4	sp|O80452|AMPD_ARATH	71.11	772	175	8	20	771	96	839	0	1116	28.75
TRINITY_DN67354_c5_g2	sp|F4IXW2|BIG5_ARATH	60.57	771	290	5	2	766	92	854	0	936	12.91
TRINITY_DN66312_c2_g1	sp|Q8H3P9|HAK7_ORYSJ	61.56	770	273	7	18	771	49	811	0	979	18.95
TRINITY_DN66147_c0_g1	sp|F4J9M5|CHR12_ARATH	61.77	769	266	10	20	787	74	815	0	933	7.08
TRINITY_DN67911_c1_g2	sp|Q9ZPI5|MFP2_ARATH	38.28	768	409	12	5	756	7	725	1e-163	498	25.85
TRINITY_DN66565_c0_g1	sp|Q8L831|NUDT3_ARATH	62.5	768	281	2	16	776	3	770	0	1013	15.67
TRINITY_DN66929_c1_g1	sp|Q0WMY5|PP365_ARATH	44.01	768	417	5	59	820	149	909	0	696	35
TRINITY_DN67340_c2_g1	sp|F4IXW2|BIG5_ARATH	61.15	767	276	7	1	767	872	1616	0	937	36.24
TRINITY_DN66468_c7_g1	sp|Q8L838|COG4_ARATH	57.24	767	285	8	3	757	3	738	0	869	33.56
TRINITY_DN67247_c0_g2	sp|P31414|AVP1_ARATH	79.01	767	154	3	13	775	5	768	0	1224	168.46
TRINITY_DN65968_c3_g1	sp|F4HZB2|BCHA1_ARATH	56.53	766	303	11	2	756	2340	3086	0	845	14.07
TRINITY_DN67716_c2_g2	sp|Q940B8|KN13A_ARATH	55.09	766	284	18	61	804	61	788	0	732	96.92
TRINITY_DN66324_c1_g1	sp|Q9FMA3|PEX5_ARATH	53.99	765	304	13	1	754	1	728	0	772	56.31
TRINITY_DN68067_c1_g1	sp|Q6K641|IF4G2_ORYSJ	43.04	762	371	19	105	850	63	777	0	565	68.03
TRINITY_DN67919_c1_g4	sp|Q42883|ECAP_SOLLC	67.72	762	241	2	13	769	9	770	0	1011	4.11
TRINITY_DN64895_c0_g2	sp|Q8RVL1|DEK1_MAIZE	55.07	759	314	7	1	740	553	1303	0	771	4.03
TRINITY_DN67529_c2_g1	sp|Q9LT96|Y5977_ARATH	40.18	759	428	12	2	751	27	768	6e-159	492	23.89
TRINITY_DN66223_c4_g1	sp|Q9C5H4|Y3627_ARATH	38.08	759	367	22	1	725	1	690	9e-135	420	30.6
TRINITY_DN64972_c0_g1	sp|Q921L5|COG2_MOUSE	28.5	758	467	16	25	750	15	729	3e-76	266	5.45
TRINITY_DN66793_c1_g1	sp|Q6DW74|DGDG1_LOTJA	52.71	757	291	13	8	754	2	701	0	798	31.21
TRINITY_DN68132_c0_g1	sp|Q2XPU6|CAS1_RICCO	70.01	757	224	2	5	759	1	756	0	1169	14.83
TRINITY_DN67733_c4_g1	sp|Q9SLF3|TC132_ARATH	65.87	756	245	8	19	771	454	1199	0	959	51.23
TRINITY_DN68004_c5_g2	sp|C0SUT9|JMJ16_ARATH	37.98	753	381	17	1	685	390	1124	4e-145	461	18.67
TRINITY_DN68112_c2_g1	sp|Q9FL59|FTIP1_ARATH	54.85	753	329	3	103	850	48	794	0	848	36.85
TRINITY_DN67740_c1_g2	sp|Q54BW6|TTC27_DICDI	26.36	751	464	16	115	844	105	787	1e-77	275	14.99
TRINITY_DN66999_c1_g1	sp|P0DKL6|S130B_ARATH	77.9	751	162	4	1	749	165	913	0	1255	7.67
TRINITY_DN66180_c2_g1	sp|Q6EU14|AGO1A_ORYSJ	71.73	750	200	5	1	739	269	1017	0	1107	33.67
TRINITY_DN67028_c2_g1	sp|Q5F3K4|WDR48_CHICK	36.13	750	375	23	17	749	12	674	2e-131	412	18.55
TRINITY_DN66940_c2_g1	sp|Q8S944|DRP3A_ARATH	66	750	237	7	16	760	30	766	0	1002	12.82
TRINITY_DN68072_c2_g1	sp|Q6YZX6|ACOC_ORYSJ	79.84	749	151	0	2	750	150	898	0	1281	169.7
TRINITY_DN66662_c3_g2	sp|I1SSI5|MAX2A_PETHY	41.66	749	373	11	38	765	3	708	0	566	11.36
TRINITY_DN66622_c2_g1	sp|O80452|AMPD_ARATH	68.72	748	213	4	20	760	106	839	0	1063	37.3
TRINITY_DN65475_c0_g1	sp|Q9LPC5|BIG3_ARATH	67.07	747	228	4	3	747	96	826	0	990	18.93
TRINITY_DN65738_c0_g1	sp|P51063|CAPP_PICAB	77.35	746	167	1	1	746	45	788	0	1186	54.83
TRINITY_DN66630_c3_g2	sp|Q84N64|ARC5_ARATH	67.96	746	228	4	73	815	28	765	0	1042	17.12
TRINITY_DN66166_c0_g1	sp|Q9SU29|UPL5_ARATH	33.69	745	454	18	99	817	141	871	2e-120	391	27.65
TRINITY_DN64911_c0_g1	sp|Q90ZC7|KCMA1_XENLA	25.67	744	441	26	120	839	192	847	9e-56	213	16.81
TRINITY_DN64639_c0_g1	sp|Q9C5X9|HAC1_ARATH	61.83	744	277	4	1	739	940	1681	0	984	8.76
TRINITY_DN65858_c1_g1	sp|Q9M1H3|AB4F_ARATH	71.39	741	189	8	16	751	1	723	0	1045	63.16
TRINITY_DN67125_c1_g2	sp|Q5H7P5|EBM_LILLO	58.84	741	281	7	1	736	169	890	0	891	11.79
TRINITY_DN67674_c0_g1	sp|Q9FIG9|ARC6_ARATH	46.62	740	349	13	92	802	79	801	0	607	41.62
TRINITY_DN66418_c0_g2	sp|Q8H0V6|AB3F_ARATH	67.57	740	207	5	13	752	7	713	0	1023	117.63
TRINITY_DN68093_c4_g2	sp|O82226|CNGC6_ARATH	54.53	739	307	11	11	722	10	746	0	780	25.91
TRINITY_DN67878_c2_g2	sp|Q94A40|COPA1_ARATH	76.59	739	159	7	1	727	1	737	0	1216	96.92
TRINITY_DN65862_c2_g2	sp|Q8L5Y6|CAND1_ARATH	66.62	737	237	4	18	751	489	1219	0	954	12.32
TRINITY_DN66381_c1_g1	sp|Q8LGH4|CUL4_ARATH	77.2	737	168	0	34	770	56	792	0	1181	20.4
TRINITY_DN65548_c2_g1	sp|F4IIM1|CSI1_ARATH	46.2	736	374	5	1	730	603	1322	4e-180	572	6.72
TRINITY_DN68270_c1_g1	sp|Q9SIF2|HS905_ARATH	69.39	735	208	4	84	818	63	780	0	1044	90.69
TRINITY_DN65651_c1_g1	sp|Q8LGU6|CD27B_ARATH	48.09	734	311	15	3	722	65	742	0	639	11.51
TRINITY_DN66642_c2_g1	sp|P06408|PSAB_MARPO	93.6	734	47	0	1	734	1	734	0	1420	38.05
TRINITY_DN65957_c1_g1	sp|Q9FX21|STT3B_ARATH	78.72	733	151	3	24	751	2	734	0	1201	11.35
TRINITY_DN67237_c3_g2	sp|Q9M0Y8|NSF_ARATH	66.03	733	244	4	39	768	7	737	0	996	45.72
TRINITY_DN68079_c0_g1	sp|Q9LVP0|Y5639_ARATH	30	730	445	18	67	753	378	1084	2e-74	266	30.47
TRINITY_DN63861_c0_g1	sp|O04716|MSH6_ARATH	50.41	730	328	7	1	726	369	1068	0	723	5.64
TRINITY_DN68253_c0_g2	sp|Q9FPT1|UBP12_ARATH	79.01	729	146	6	7	731	13	738	0	1174	20.9
TRINITY_DN65233_c1_g4	sp|Q80YT5|SPT20_MOUSE	46.22	727	330	14	87	783	48	743	0	620	9.18
TRINITY_DN66552_c0_g1	sp|F4HXZ1|BRO1_ARATH	62.45	727	270	3	5	729	4	729	0	900	63.68
TRINITY_DN61500_c0_g1	sp|Q84WB7|GT645_ARATH	56.06	726	310	5	49	767	41	764	0	852	31.98
TRINITY_DN67393_c1_g2	sp|O24371|LOX31_SOLTU	55.86	725	308	6	5	723	196	914	0	828	17.77
TRINITY_DN62846_c1_g1	sp|Q6NQ79|ARID4_ARATH	46.9	725	334	9	18	736	48	727	0	651	15.66
TRINITY_DN67437_c1_g1	sp|E0ZS48|UREA_ORYSI	71.69	724	196	5	1	716	121	843	0	1079	12.86
TRINITY_DN67861_c3_g2	sp|Q9STU3|MAG2_ARATH	35.5	724	387	17	9	720	101	756	1e-126	404	12.85
TRINITY_DN62124_c2_g1	sp|Q9SA72|Y1357_ARATH	43.07	722	341	23	20	704	8	696	5e-166	506	51.44
TRINITY_DN66323_c1_g1	sp|Q8H0U4|TNPO1_ARATH	61.91	722	267	3	3	723	174	888	0	944	75.96
TRINITY_DN66850_c0_g1	sp|C0LGH2|Y1561_ARATH	36.89	721	395	18	10	694	28	724	4e-122	395	10.65
TRINITY_DN68240_c1_g4	sp|Q8H0T4|UPL2_ARATH	58.67	721	253	11	1	719	2934	3611	0	812	15.06
TRINITY_DN66558_c2_g1	sp|P30181|TOP1A_ARATH	51.87	721	283	13	69	767	121	799	0	652	49.87
TRINITY_DN67384_c2_g1	sp|O49809|MFPA_BRANA	64.17	720	256	2	8	726	7	725	0	952	48.85
TRINITY_DN66885_c2_g3	sp|Q7XZU0|SAC9_ARATH	44.17	720	349	11	24	722	443	1130	0	568	8.42
TRINITY_DN66387_c2_g1	sp|Q9C641|EFGM1_ARATH	75.14	720	170	3	55	765	25	744	0	1152	47.13
TRINITY_DN66365_c4_g2	sp|F4J6F6|IREH1_ARATH	55	720	308	10	91	804	578	1287	0	750	71.79
TRINITY_DN68135_c3_g1	sp|Q9LV11|PMA11_ARATH	88.04	719	81	2	1	718	1	715	0	1241	501.05
TRINITY_DN66358_c0_g1	sp|Q9FME8|OPT4_ARATH	50.07	719	335	10	16	718	8	718	0	732	11.61
TRINITY_DN68120_c2_g1	sp|P48147|PPCE_HUMAN	58.77	718	280	5	13	728	6	709	0	889	22.84
TRINITY_DN67803_c2_g2	sp|Q653V7|AGLU_ORYSJ	56.69	718	254	10	61	760	67	745	0	819	345.4
TRINITY_DN68291_c0_g1	sp|Q9SY14|CSCL2_ARATH	56.13	718	308	3	32	744	49	764	0	879	62.56
TRINITY_DN66080_c2_g1	sp|O48538|RBOHF_ARATH	60	715	264	8	2	703	214	919	0	894	17.62
TRINITY_DN64580_c5_g1	sp|Q84WU2|UBP13_ARATH	72.55	714	193	3	1	713	404	1115	0	1071	280.43
TRINITY_DN66555_c0_g1	sp|Q8L5Y9|PANK2_ARATH	74.93	714	173	3	1	714	190	897	0	1112	53.14
TRINITY_DN66220_c1_g1	sp|P18502|PTC_DROME	23.11	714	437	21	6	632	437	1125	4e-28	124	78.66
TRINITY_DN66004_c1_g1	sp|Q9LRB0|LCBK1_ARATH	48.25	713	301	19	64	731	74	763	0	593	74.96
TRINITY_DN64201_c0_g1	sp|Q9C5X9|HAC1_ARATH	65.92	713	222	7	45	743	765	1470	0	982	8.66
TRINITY_DN67770_c1_g2	sp|P34811|EFGC1_SOYBN	84.29	713	111	1	3	714	75	787	0	1251	29.83
TRINITY_DN67301_c1_g4	sp|O94808|GFPT2_HUMAN	50.98	712	297	11	1	690	1	682	0	695	29.54
TRINITY_DN66257_c2_g1	sp|O65351|SBT17_ARATH	52.53	712	317	7	28	738	65	756	0	725	25.59
TRINITY_DN62693_c0_g1	sp|F4IN58|PIEZO_ARATH	54.57	711	298	11	2	695	1755	2457	0	758	10.45
TRINITY_DN65905_c1_g1	sp|O04226|P5CS1_ORYSJ	70.04	711	213	0	16	726	3	713	0	1041	112.66
TRINITY_DN65606_c4_g1	sp|Q9CAE3|FLD_ARATH	61.18	711	266	4	41	749	75	777	0	901	12.34
TRINITY_DN66435_c0_g1	sp|Q84P17|AEE18_ARATH	54.99	711	295	10	5	703	5	702	0	805	11.21
TRINITY_DN67026_c2_g1	sp|B6EUA9|PR40A_ARATH	49.01	710	297	13	18	715	161	817	0	611	22.16
TRINITY_DN64774_c0_g1	sp|Q940X9|LRP1A_ARATH	40.14	710	304	20	25	705	209	826	4e-130	413	17.28
TRINITY_DN64617_c3_g1	sp|Q9SAJ3|FTSHC_ARATH	52.54	710	319	8	2	698	304	1008	0	749	8.69
TRINITY_DN66237_c0_g1	sp|Q42371|ERECT_ARATH	30.51	708	442	14	98	790	260	932	7e-84	293	6.69
TRINITY_DN66139_c0_g1	sp|O65418|APC4_ARATH	37.73	705	397	13	1	687	85	765	1e-134	422	22.81
TRINITY_DN67071_c0_g1	sp|Q9SL02|RAD50_ARATH	53.12	704	322	3	3	702	601	1300	0	719	6.05
TRINITY_DN65180_c0_g1	sp|Q9XH58|ETR1_PELHO	43.67	703	366	14	1	687	28	716	0	554	8.83
TRINITY_DN66971_c1_g1	sp|Q9CAP8|LACS9_ARATH	65.86	700	230	3	1	700	1	691	0	968	33.48
TRINITY_DN66679_c2_g1	sp|Q9SHI1|IF2C_ARATH	62.43	700	252	5	15	713	332	1021	0	859	48.91
TRINITY_DN66895_c1_g2	sp|P52777|PALY_PINTA	68.53	699	215	4	38	735	20	714	0	1012	85.54
TRINITY_DN68226_c6_g2	sp|Q9C5Z1|EIF3B_ARATH	69.77	698	210	1	27	723	12	709	0	1063	77.06
TRINITY_DN68320_c2_g1	sp|Q9SZW4|HMA2_ARATH	49.07	697	349	3	252	945	1	694	0	712	38.78
TRINITY_DN65860_c3_g3	sp|Q0JLS6|RHD3_ORYSJ	62.21	696	253	4	10	705	8	693	0	903	17.91
TRINITY_DN67941_c2_g1	sp|Q94AM1|OOPDA_ARATH	72.56	696	191	0	81	776	95	790	0	1070	70.14
TRINITY_DN67306_c0_g1	sp|Q9LQV2|RDR1_ARATH	44.25	696	330	12	5	688	142	791	0	552	28.97
TRINITY_DN66400_c0_g1	sp|Q7G768|BRL2_ORYSJ	32.04	696	324	21	58	619	28	708	7e-67	241	57.15
TRINITY_DN67889_c1_g2	sp|O81644|VILI2_ARATH	60.72	695	268	5	3	694	1	693	0	900	42.43
TRINITY_DN66408_c0_g1	sp|B9DHT4|ARIA_ARATH	68.78	695	208	4	23	711	15	706	0	926	23.05
TRINITY_DN67211_c1_g1	sp|Q94A41|AMY3_ARATH	49.5	695	312	14	27	713	83	746	0	654	41.6
TRINITY_DN66443_c1_g1	sp|Q4PE39|SEC23_USTMA	52.31	694	303	11	1	680	89	768	0	714	12.65
TRINITY_DN66054_c0_g1	sp|F4JEX5|FIGL1_ARATH	46.18	693	237	10	10	642	64	680	5e-176	523	9.04
TRINITY_DN67245_c1_g1	sp|Q6K8J4|ISPG_ORYSJ	81.39	693	127	2	6	697	53	744	0	1179	70.86
TRINITY_DN67377_c4_g4	sp|Q9FN37|PSKR2_ARATH	38.58	692	378	16	20	676	26	705	1e-105	352	57.36
TRINITY_DN66430_c4_g3	sp|E4NKF8|PUB1_MEDTR	37.34	691	400	13	22	695	11	685	2e-134	419	20.98
TRINITY_DN66443_c1_g3	sp|Q4PE39|SEC23_USTMA	50.51	691	320	9	1	680	89	768	0	703	14.96
TRINITY_DN66547_c0_g1	sp|Q43644|NDUS1_SOLTU	67.68	690	219	3	44	733	49	734	0	984	71.76
TRINITY_DN66371_c0_g1	sp|Q9C507|PP111_ARATH	30.33	689	462	10	23	706	4	679	2e-111	362	24.98
TRINITY_DN67116_c4_g1	sp|Q9DBG7|SRPRA_MOUSE	39.83	688	329	15	44	699	1	635	2e-144	442	46.47
TRINITY_DN67504_c4_g1	sp|Q94KI8|TPC1_ARATH	26.74	688	474	14	15	681	32	710	7e-72	253	7.39
TRINITY_DN68081_c1_g2	sp|B9DGD6|ACS_ARATH	75.4	687	162	2	50	732	58	741	0	1090	18.27
TRINITY_DN67001_c2_g1	sp|Q93Z16|RPN2_ARATH	46.14	687	356	7	40	718	11	691	0	572	52.84
TRINITY_DN66899_c5_g2	sp|D1ZKF3|AMPP1_SORMK	43.67	687	302	12	20	700	7	614	0	545	137.66
TRINITY_DN65281_c3_g1	sp|Q8LKS5|LACS7_ARATH	66.62	686	225	2	27	709	8	692	0	981	37.33
TRINITY_DN63708_c5_g1	sp|Q42601|CARB_ARATH	74.2	686	177	0	1	686	493	1178	0	1082	9.92
TRINITY_DN67824_c1_g1	sp|Q9STE8|TC753_ARATH	65.74	686	230	2	62	747	138	818	0	963	32.64
TRINITY_DN67500_c3_g1	sp|F4KIA8|RRC1L_ARATH	54.96	686	230	17	1	674	280	898	0	666	19.27
TRINITY_DN67973_c2_g5	sp|A5YKK6|CNOT1_HUMAN	48.76	685	308	14	1	673	1720	2373	0	652	70.75
TRINITY_DN64921_c1_g1	sp|Q94KD3|VP52A_ARATH	70.8	685	198	2	90	774	25	707	0	1021	12.61
TRINITY_DN68020_c1_g2	sp|Q9SR02|MED14_ARATH	45.47	684	300	22	523	1178	755	1393	1e-150	500	9.46
TRINITY_DN67737_c3_g1	sp|O22808|LYK5_ARATH	33.63	684	395	17	7	674	13	653	5e-98	322	31.44
TRINITY_DN68149_c0_g1	sp|P31541|CLPAA_SOLLC	89.91	684	68	1	1	683	236	919	0	1256	112.65
TRINITY_DN67411_c2_g1	sp|Q43848|TKTC_SOLTU	83.43	682	113	0	65	746	59	740	0	1212	237.78
TRINITY_DN66045_c3_g1	sp|Q9ZVN2|Y1457_ARATH	48.24	682	330	9	30	702	36	703	0	631	6.11
TRINITY_DN67720_c4_g1	sp|Q07121|AMO1_ARTS1	41.06	682	346	12	58	737	14	641	4e-164	496	26.95
TRINITY_DN66504_c1_g1	sp|O65201|ACOX2_ARATH	69.94	682	199	3	6	685	15	692	0	1000	38.69
TRINITY_DN66933_c5_g1	sp|Q9M0S5|ISOA3_ARATH	65.4	682	220	10	1	671	2	678	0	908	14.18
TRINITY_DN66676_c1_g2	sp|Q9FME8|OPT4_ARATH	62.17	682	253	5	1	680	50	728	0	914	4.65
TRINITY_DN68049_c3_g1	sp|Q9M9E8|FB92_ARATH	38.47	681	319	17	1	610	292	943	3e-140	438	375.27
TRINITY_DN67939_c3_g1	sp|P37116|NCPR_VIGRR	62.41	681	233	9	3	677	27	690	0	838	478.34
TRINITY_DN67830_c2_g2	sp|Q9ZU97|VAC14_ARATH	70.88	680	178	6	3	674	2	669	0	972	26.44
TRINITY_DN68008_c3_g1	sp|Q8RWV0|TKTC1_ARATH	80.56	679	131	1	59	737	64	741	0	1176	85.07
TRINITY_DN67352_c1_g1	sp|Q38854|DXS_ARATH	81	679	128	1	2	680	39	716	0	1172	77.61
TRINITY_DN68174_c0_g2	sp|Q94A18|AB29G_ARATH	29.75	679	422	14	9	661	699	1348	8e-86	301	119.62
TRINITY_DN67838_c3_g1	sp|Q9C6I8|NOG1_ARATH	68.19	679	195	6	43	712	5	671	0	927	234.21
TRINITY_DN66447_c3_g2	sp|Q0WUG6|SBT61_ARATH	69.51	679	195	3	3	680	46	713	0	990	335.31
TRINITY_DN65676_c0_g1	sp|Q0WL80|UGGG_ARATH	59.14	678	264	5	1	677	827	1492	0	827	9.93
TRINITY_DN68247_c2_g1	sp|Q93Z24|BGA17_ARATH	53.83	678	282	7	31	694	29	689	0	742	17.78
TRINITY_DN66165_c0_g1	sp|F4JSH1|APY7_ARATH	42.46	676	325	17	34	690	108	738	3e-151	464	13.37
TRINITY_DN68056_c0_g1	sp|O23627|SYGM1_ARATH	68.49	676	213	0	2	677	45	720	0	971	78.47
TRINITY_DN66340_c2_g1	sp|Q9LT96|Y5977_ARATH	39.2	676	371	16	1	656	110	765	3e-127	405	9.68
TRINITY_DN66646_c3_g2	sp|Q9UI26|IPO11_HUMAN	30.47	676	446	10	3	670	313	972	1e-93	317	15.32
TRINITY_DN66774_c1_g1	sp|Q9M2L4|ACA11_ARATH	53.63	675	294	10	1	663	1	668	0	679	129.36
TRINITY_DN66774_c2_g1	sp|O22218|ACA4_ARATH	60.59	675	259	4	1	669	338	1011	0	821	46.06
TRINITY_DN65071_c2_g1	sp|Q01899|HSP7M_PHAVU	72.89	675	177	3	8	676	1	675	0	999	48.43
TRINITY_DN67251_c3_g1	sp|A2XK30|HOX32_ORYSI	56.15	675	256	15	35	682	31	692	0	689	45.47
TRINITY_DN68065_c2_g1	sp|Q9MA55|ACBP4_ARATH	54.23	673	279	10	15	676	9	663	0	733	19.33
TRINITY_DN68082_c2_g1	sp|Q9ZU97|VAC14_ARATH	63.89	673	239	2	1	669	1	673	0	883	12.98
TRINITY_DN67303_c1_g2	sp|Q9SYM5|RHM1_ARATH	79.2	673	135	3	12	684	2	669	0	1121	111.19
TRINITY_DN67987_c1_g3	sp|Q42883|ECAP_SOLLC	65.18	672	229	3	27	694	6	676	0	872	182.3
TRINITY_DN65776_c1_g1	sp|P33543|TMKL1_ARATH	45.39	672	336	13	1	655	14	671	1e-161	487	29
TRINITY_DN68131_c1_g2	sp|Q9XIE1|SNL5_ARATH	45.83	672	289	15	1	610	312	970	4e-176	538	18.88
TRINITY_DN67874_c0_g1	sp|P0CZ23|ACOX3_ARATH	63.69	672	234	3	38	701	6	675	0	912	33.2
TRINITY_DN67551_c0_g2	sp|Q8RXR2|CLCF_ARATH	62.35	672	234	8	67	734	119	775	0	797	13.56
TRINITY_DN66259_c3_g1	sp|Q91YE6|IPO9_MOUSE	30.65	672	453	7	11	675	56	721	5e-120	389	15.83
TRINITY_DN66690_c0_g1	sp|Q9M345|LRK42_ARATH	41.43	671	312	20	43	696	22	628	7e-136	423	12.87
TRINITY_DN63707_c1_g1	sp|Q9ZV25|P2C23_ARATH	45.97	670	257	17	1	633	51	652	1e-174	519	13.64
TRINITY_DN64827_c1_g1	sp|Q8RWY6|CLASP_ARATH	49.25	670	291	10	3	655	791	1428	0	607	34.92
TRINITY_DN65009_c5_g1	sp|O74945|RIA1_SCHPO	41.55	669	298	13	3	618	13	641	6e-162	499	35.64
TRINITY_DN67039_c0_g1	sp|Q7Y228|LAMP1_ARATH	50.52	669	298	9	58	723	42	680	0	647	21.62
TRINITY_DN67561_c1_g1	sp|Q9T074|PCKA_ARATH	77.13	669	135	7	49	708	10	669	0	1070	107.36
TRINITY_DN66124_c0_g1	sp|Q9FGK8|SC16B_ARATH	40.42	668	345	19	3	643	460	1101	1e-127	415	13.24
TRINITY_DN68022_c1_g1	sp|Q01401|GLGB_ORYSJ	68.86	668	207	1	4	671	72	738	0	983	13.43
TRINITY_DN65368_c1_g3	sp|Q10MJ1|CGEP_ORYSJ	67.47	667	214	3	2	666	76	741	0	938	21.65
TRINITY_DN66689_c2_g2	sp|Q42510|GNOM_ARATH	59.82	667	254	8	1	662	790	1447	0	800	25.42
TRINITY_DN66781_c0_g2	sp|Q9MBC2|MMT1_HORVU	45.95	666	350	4	6	671	424	1079	0	614	7.22
TRINITY_DN66855_c0_g1	sp|Q9C5X3|KEULE_ARATH	56.76	666	275	10	26	688	11	666	0	749	9.29
TRINITY_DN60096_c0_g1	sp|H3K2Y6|MED12_ARATH	34.68	666	364	21	15	657	623	1240	5e-90	313	5.51
TRINITY_DN65642_c4_g4	sp|Q9LYN8|EMS1_ARATH	34.59	665	406	10	6	656	172	821	6e-80	280	5.82
TRINITY_DN68283_c4_g2	sp|Q9FLV4|Y5248_ARATH	27.26	664	371	27	2	608	35	643	4e-51	192	13
TRINITY_DN67220_c0_g1	sp|F4J6F6|IREH1_ARATH	57.53	664	246	5	20	663	634	1281	0	725	31.21
TRINITY_DN66988_c3_g4	sp|Q84UQ1|RH42_ORYSJ	72.4	663	148	7	31	693	224	851	0	948	14.22
TRINITY_DN67414_c2_g3	sp|F4JGZ1|MED16_ARATH	47.28	662	300	13	27	664	569	1205	0	574	8.06
TRINITY_DN67924_c3_g1	sp|Q8H1H9|AMO_ARATH	53.93	662	300	5	92	750	53	712	0	767	37.56
TRINITY_DN65783_c0_g1	sp|Q4R550|SYCC_MACFA	40.94	662	353	12	1	652	93	726	6e-151	463	11.36
TRINITY_DN64753_c0_g1	sp|Q9LXT9|CALS3_ARATH	60.42	662	235	12	8	656	12	659	0	802	10.28
TRINITY_DN65158_c3_g1	sp|Q0J3D9|COPA3_ORYSJ	76.4	661	143	5	1	649	1	660	0	1102	25.95
TRINITY_DN67571_c3_g1	sp|Q8L7V3|PMTQ_ARATH	52.65	661	287	6	78	716	162	818	0	729	67.51
TRINITY_DN67870_c4_g1	sp|Q10251|IF2P_SCHPO	57.12	660	267	9	64	714	426	1078	0	728	158.77
TRINITY_DN66960_c2_g1	sp|Q9FGH9|E70B1_ARATH	37.42	660	362	9	1	650	1	619	2e-140	431	37.04
TRINITY_DN64210_c1_g2	sp|E4NKF8|PUB1_MEDTR	37.33	659	372	13	23	663	12	647	4e-134	417	20.27
TRINITY_DN63898_c0_g1	sp|P30598|CHS1_USTMA	70.86	659	182	5	11	665	137	789	0	992	5.24
TRINITY_DN66196_c3_g1	sp|E4NKF8|PUB1_MEDTR	40.49	657	331	11	18	639	62	693	1e-145	446	77.98
TRINITY_DN62941_c1_g1	sp|P87319|VP13A_SCHPO	20.12	656	432	24	32	630	2199	2819	2e-12	74.3	7.18
TRINITY_DN66445_c4_g1	sp|O48788|Y2267_ARATH	52.59	656	271	18	10	649	4	635	0	587	6.6
TRINITY_DN66764_c0_g1	sp|Q9T0A0|LACS4_ARATH	62.44	655	243	1	2	653	4	658	0	875	29.69
TRINITY_DN65147_c0_g3	sp|F4KF14|FTSI4_ARATH	56.79	655	268	4	40	691	81	723	0	744	6.97
TRINITY_DN66819_c1_g1	sp|Q9C5S1|MKP1_ARATH	38.32	655	295	14	8	569	139	777	6e-135	418	19.69
TRINITY_DN66388_c1_g1	sp|Q2KI54|ARMC8_BOVIN	29.77	655	430	10	27	657	25	673	1e-70	248	44.09
TRINITY_DN66441_c1_g2	sp|O82318|Y2579_ARATH	45.41	654	334	12	17	656	35	679	8e-160	493	23.06
TRINITY_DN68168_c1_g1	sp|Q6H6R9|FTSH7_ORYSJ	68.45	653	185	2	18	670	184	815	0	863	12.44
TRINITY_DN68253_c0_g1	sp|Q84WU2|UBP13_ARATH	61.41	653	247	4	1	652	467	1115	0	795	21.28
TRINITY_DN67061_c1_g1	sp|Q93Y37|MNS3_ARATH	59.51	652	228	6	10	661	5	620	0	763	74.63
TRINITY_DN67559_c1_g1	sp|Q0D6V7|BOP1_ORYSJ	60.28	652	248	5	41	681	27	678	0	828	18.82
TRINITY_DN68225_c3_g1	sp|Q92355|SEN1_SCHPO	28.99	652	327	24	277	919	946	1470	1e-49	194	38.02
TRINITY_DN68010_c5_g2	sp|Q9FFT9|RH32_ARATH	54.99	651	272	8	18	658	7	646	0	685	50.74
TRINITY_DN65750_c1_g1	sp|Q9SHI2|Y1723_ARATH	40.71	651	357	10	2	634	437	1076	5e-141	446	30.57
TRINITY_DN67057_c0_g1	sp|O65202|ACOX1_ARATH	55.85	650	284	1	3	649	7	656	0	757	28.16
TRINITY_DN64794_c2_g2	sp|Q6DCT2|CJ076_XENLA	24	650	422	19	3	621	18	626	1e-25	115	17.52
TRINITY_DN67525_c1_g1	sp|Q0J7U6|TPR2_ORYSJ	64.25	649	179	13	2	646	270	869	0	817	19.71
TRINITY_DN66778_c1_g3	sp|Q9SQI2|GIGAN_ARATH	59.88	648	242	10	2	646	4	636	0	751	76.31
TRINITY_DN67395_c1_g2	sp|F4KCC2|PRT6_ARATH	39.35	648	336	18	73	700	1389	1999	1e-115	388	54.83
TRINITY_DN67339_c3_g2	sp|Q9LZD3|E70A1_ARATH	60.8	648	237	3	10	656	7	638	0	791	35.31
TRINITY_DN67614_c0_g1	sp|Q9XI07|SWI3C_ARATH	32.1	648	353	13	250	881	80	656	9e-91	312	9.67
TRINITY_DN68041_c1_g2	sp|Q93YS4|AB22G_ARATH	52.09	647	274	8	141	783	132	746	0	686	24.81
TRINITY_DN66642_c3_g1	sp|C0LGI2|Y1677_ARATH	33.9	646	368	17	8	619	268	888	8e-92	310	4.12
TRINITY_DN64966_c2_g1	sp|Q7T322|NAA35_DANRE	25.58	645	413	17	1	620	121	723	4e-46	177	4.46
TRINITY_DN67766_c1_g1	sp|Q9ZQP2|ACO12_ARATH	63.35	644	236	0	19	662	3	646	0	912	37.66
TRINITY_DN65017_c1_g2	sp|Q9LK35|THE1_ARATH	57.7	643	244	13	2	628	225	855	0	706	17.31
TRINITY_DN67952_c2_g1	sp|Q9SU29|UPL5_ARATH	35.77	643	376	11	16	634	242	871	7e-126	399	22.74
TRINITY_DN67910_c3_g1	sp|Q7XZU3|SAC1_ARATH	52.88	643	260	8	16	617	17	657	0	695	22.13
TRINITY_DN67078_c1_g1	sp|Q8RXF8|MIRO1_ARATH	64.7	643	224	3	2	642	6	647	0	838	149.7
TRINITY_DN67889_c0_g1	sp|Q10L71|VLN2_ORYSJ	46.81	643	325	8	1	637	200	831	0	588	6.1
TRINITY_DN66878_c3_g3	sp|O14325|YB7A_SCHPO	48.68	643	305	8	22	654	149	776	0	613	75.07
TRINITY_DN65751_c0_g1	sp|Q9FFH1|RLT2_ARATH	46.88	642	291	11	1	626	546	1153	2e-172	540	9.86
TRINITY_DN65494_c1_g2	sp|B9FS74|KN14L_ORYSJ	59.44	641	221	7	34	653	675	1297	0	729	13.49
TRINITY_DN65406_c0_g1	sp|Q55FG3|VP13C_DICDI	21.06	641	323	22	20	526	3081	3672	1e-09	65.9	8.75
TRINITY_DN66033_c1_g1	sp|B0DZL3|AMPP1_LACBS	46.18	641	295	9	24	656	44	642	0	573	273.64
TRINITY_DN67370_c0_g1	sp|Q7XZU3|SAC1_ARATH	53.51	641	251	7	27	624	24	660	0	694	26.35
TRINITY_DN64247_c0_g5	sp|Q6NPS8|NDOR1_ARATH	53.2	641	267	11	42	673	7	623	0	659	19.1
TRINITY_DN64764_c2_g1	sp|Q9S9Q9|Y1044_ARATH	56.47	641	244	10	1	614	1	633	0	717	58.88
TRINITY_DN66000_c3_g3	sp|O82318|Y2579_ARATH	45.16	640	328	13	24	654	35	660	5e-162	498	4.28
TRINITY_DN65557_c6_g1	sp|Q8H0T4|UPL2_ARATH	37.19	640	317	26	11	629	2211	2786	3e-68	249	4.1
TRINITY_DN66979_c2_g3	sp|Q38970|ACC1_ARATH	75.78	640	154	1	1	640	263	901	0	1044	10.11
TRINITY_DN67215_c1_g1	sp|Q9C5U0|AHK4_ARATH	30.31	640	344	12	1	586	476	1067	3e-72	255	6.56
TRINITY_DN66122_c2_g3	sp|Q8C8N2|SCAI_MOUSE	32.39	639	322	16	2	626	57	599	2e-89	296	12.2
TRINITY_DN67494_c2_g1	sp|F4I2J8|CATIN_ARATH	62.28	639	185	5	33	623	86	716	0	785	13.86
TRINITY_DN67415_c4_g1	sp|Q8RWU5|FBL3_ARATH	37.56	639	360	8	20	626	16	647	9e-113	359	130.85
TRINITY_DN63734_c8_g1	sp|Q9FGS4|NADA_ARATH	59.94	639	241	5	35	672	88	712	0	781	176.14
TRINITY_DN65952_c0_g1	sp|O65351|SBT17_ARATH	54.46	639	280	4	20	657	23	651	0	701	28.17
TRINITY_DN65106_c0_g1	sp|F4I116|SYLC_ARATH	71.21	639	178	4	1	639	170	802	0	951	69.5
TRINITY_DN64509_c0_g1	sp|Q9C950|VIP5_ARATH	41.47	639	296	12	25	638	58	643	4e-139	427	58.23
TRINITY_DN64512_c0_g2	sp|Q9C8G5|CSCLD_ARATH	50.39	639	306	3	1	635	76	707	0	661	102.88
TRINITY_DN64444_c0_g1	sp|Q7XT07|DUS3L_ORYSJ	56.34	639	238	9	2	620	68	685	0	747	46.07
TRINITY_DN65670_c2_g1	sp|Q9F234|AGL2_BACTQ	39.59	639	356	14	75	696	149	774	2e-144	450	19.96
TRINITY_DN68113_c1_g1	sp|Q9ZT48|ATE1_ARATH	41.31	639	296	16	3	584	15	631	9e-149	450	25.51
TRINITY_DN67605_c1_g1	sp|Q9LT02|PDR2_ARATH	65.57	639	200	5	1	635	557	1179	0	848	64.19
TRINITY_DN65387_c3_g1	sp|Q9M907|PP217_ARATH	26.29	639	419	9	97	688	106	739	2e-68	246	186.02
TRINITY_DN66732_c4_g3	sp|Q8R5L3|VPS39_MOUSE	26.02	638	377	15	6	627	72	630	2e-51	195	20.09
TRINITY_DN66117_c1_g1	sp|Q6NRB9|EMC1_XENLA	31.4	637	357	12	397	1004	402	987	4e-85	301	59.8
TRINITY_DN67490_c0_g1	sp|Q6NPP4|CMTA2_ARATH	40.82	637	336	15	361	972	379	999	8e-127	417	20.71
TRINITY_DN67598_c3_g1	sp|Q94AI7|TPL_ARATH	64.05	637	206	7	1	636	517	1131	0	832	94.6
TRINITY_DN66559_c3_g1	sp|Q2LAJ3|ARF2A_SOLLC	39.56	637	342	14	1	613	189	806	2e-125	397	21.61
TRINITY_DN64743_c4_g1	sp|Q15061|WDR43_HUMAN	26.37	637	372	19	19	618	11	587	1e-53	200	89.12
TRINITY_DN67780_c1_g2	sp|Q9FFR9|CHX18_ARATH	47.87	635	279	10	1	625	200	792	0	560	50.03
TRINITY_DN67793_c1_g1	sp|O23702|CTBP_ARATH	52.05	634	283	12	50	676	16	635	0	598	11.8
TRINITY_DN68158_c0_g2	sp|Q9SNC6|PUB13_ARATH	53.31	634	269	7	114	738	10	625	0	619	47.96
TRINITY_DN68141_c0_g1	sp|Q4KLU2|PRP39_XENLA	31.28	633	365	17	120	731	57	640	1e-80	277	33.62
TRINITY_DN67895_c2_g3	sp|Q7XVN7|DJC43_ORYSJ	65.72	633	212	3	1	632	1	629	0	893	26.63
TRINITY_DN65382_c2_g1	sp|Q0WVX5|SSY4_ARATH	38.86	633	363	7	71	689	404	1026	3e-143	452	56.48
TRINITY_DN66319_c0_g3	sp|Q758M7|SEC23_ASHGO	24.96	633	390	24	166	740	12	617	1e-29	129	5.3
TRINITY_DN65811_c0_g1	sp|Q9FY46|SUT41_ARATH	66.3	632	197	3	32	657	30	651	0	840	7.3
TRINITY_DN67950_c1_g1	sp|Q9LJL3|PREP1_ARATH	73.89	632	161	2	97	728	66	693	0	974	26.88
TRINITY_DN66071_c0_g2	sp|Q93YS4|AB22G_ARATH	53.88	631	258	8	174	802	150	749	0	658	51
TRINITY_DN65519_c2_g1	sp|F4KBF3|AAE17_ARATH	61.81	631	234	3	5	631	85	712	0	788	22.87
TRINITY_DN67831_c2_g1	sp|Q9SI52|P4KG7_ARATH	48.97	631	297	12	26	652	41	650	0	543	145.97
TRINITY_DN66224_c1_g1	sp|Q9S9Q9|Y1044_ARATH	56.42	631	228	13	1	593	1	622	0	692	15.93
TRINITY_DN65329_c0_g1	sp|A2YQ56|LONM_ORYSI	62.7	630	174	6	1	618	413	993	0	781	62.89
TRINITY_DN65475_c0_g2	sp|Q9SZC9|HMA6_ARATH	57.07	629	252	5	3	629	208	820	0	718	16.02
TRINITY_DN66073_c1_g1	sp|Q9SDA8|FBL10_ARATH	41.34	629	346	10	3	618	20	638	3e-141	432	12.57
TRINITY_DN65636_c0_g1	sp|Q9FKI0|FIMB5_ARATH	61.78	628	232	3	1	620	1	628	0	786	52.84
TRINITY_DN65379_c0_g1	sp|Q56X46|MSL2_ARATH	51.43	628	235	10	97	710	90	661	0	587	65.5
TRINITY_DN65946_c0_g1	sp|Q9FNU2|AB25B_ORYSJ	70.49	627	177	2	5	631	3	621	0	889	14.69
TRINITY_DN67311_c1_g2	sp|A3BMN9|ANM3_ORYSJ	47.05	627	269	12	40	664	55	620	2e-179	531	50
TRINITY_DN67756_c0_g1	sp|F4IUY8|SAC3A_ARATH	47.37	627	297	12	75	692	403	1005	2e-170	522	17.76
TRINITY_DN68342_c4_g1	sp|Q02028|HSP7S_PEA	87.88	627	71	3	1	623	80	705	0	1095	280.3
TRINITY_DN66597_c3_g2	sp|C0LGJ1|Y1743_ARATH	39.39	627	357	12	1	616	86	700	3e-121	396	44.7
TRINITY_DN66905_c2_g1	sp|Q9FL59|FTIP1_ARATH	55.34	627	267	6	1	617	171	794	0	746	80.94
TRINITY_DN66149_c1_g1	sp|Q7GB25|AB5C_ARATH	58.31	626	238	5	1	611	343	960	0	736	15.2
TRINITY_DN67382_c3_g2	sp|Q9FL59|FTIP1_ARATH	52.72	626	275	4	1	620	184	794	0	694	46.31
TRINITY_DN67107_c2_g1	sp|Q6Z3U3|Y7797_ORYSJ	46.96	626	241	15	37	606	292	882	1e-154	477	5.33
TRINITY_DN65675_c3_g1	sp|F4I4P3|MED23_ARATH	49.68	626	292	8	2	612	994	1611	0	563	47.25
TRINITY_DN67605_c1_g2	sp|Q9LT02|PDR2_ARATH	69.17	626	173	3	3	627	4	610	0	895	19.38
TRINITY_DN65440_c2_g2	sp|Q9ZVH4|CUL3A_ARATH	73.6	625	163	1	1	625	1	623	0	990	8.4
TRINITY_DN67138_c0_g1	sp|O80860|FTSH2_ARATH	80.48	625	114	3	57	678	58	677	0	1021	9.58
TRINITY_DN65689_c0_g1	sp|Q9FKL6|CB60B_ARATH	38.72	625	310	15	31	589	19	636	8e-121	378	25.53
TRINITY_DN66236_c0_g2	sp|Q8GY23|UPL1_ARATH	37.44	625	295	21	1	580	1693	2266	9e-80	281	6.48
TRINITY_DN59621_c0_g1	sp|F4IIM1|CSI1_ARATH	58.65	624	256	2	32	655	33	654	0	672	22.7
TRINITY_DN65910_c1_g1	sp|P52777|PALY_PINTA	67.63	624	185	3	3	621	103	714	0	880	33.66
TRINITY_DN68039_c2_g1	sp|Q40412|ABA2_NICPL	65.81	623	197	4	61	681	39	647	0	834	22.25
TRINITY_DN63371_c0_g1	sp|Q8H1Z0|CER3_ARATH	52.73	622	284	3	5	617	8	628	0	670	1.73
TRINITY_DN65223_c0_g1	sp|Q9XEA0|SYLM_ARATH	70.74	622	181	1	2	623	97	717	0	949	4.34
TRINITY_DN66929_c1_g2	sp|Q8VZM1|NAA15_ARATH	56.59	622	254	6	1	619	287	895	0	672	8.93
TRINITY_DN66683_c3_g1	sp|Q9FNX5|DRP1E_ARATH	76.37	622	138	2	1	613	1	622	0	1010	18.7
TRINITY_DN66178_c4_g2	sp|Q6P3W7|SCYL2_HUMAN	32.05	621	390	15	12	619	5	606	6e-93	313	124.73
TRINITY_DN64364_c0_g1	sp|Q5S2C3|PIR_ARATH	59.1	621	243	3	1	611	237	856	0	759	2.53
TRINITY_DN64352_c2_g1	sp|Q9SG80|ASD1_ARATH	58.78	621	245	6	41	655	40	655	0	755	24.15
TRINITY_DN67949_c2_g3	sp|O82422|SPY_HORVU	78.06	620	134	1	2	619	243	862	0	1023	22.22
TRINITY_DN65111_c2_g3	sp|Q9STN3|SPT51_ARATH	60.97	620	233	6	99	715	113	726	0	740	17.58
TRINITY_DN64352_c1_g1	sp|Q9SG80|ASD1_ARATH	64.52	620	207	5	29	641	42	655	0	836	40.53
TRINITY_DN64981_c1_g1	sp|Q0WVX5|SSY4_ARATH	41.94	620	313	7	208	821	187	765	6e-166	515	7.23
TRINITY_DN67858_c2_g2	sp|Q03684|BIP4_TOBAC	88.55	620	70	1	1	619	48	667	0	1127	64.8
TRINITY_DN66122_c2_g1	sp|Q9SL48|SLY1_ARATH	62.52	619	215	7	1	607	4	617	0	789	8.6
TRINITY_DN63088_c1_g1	sp|Q8S8F2|FBL11_ARATH	27.14	619	379	11	1	615	63	613	5e-46	179	13.93
TRINITY_DN66393_c0_g4	sp|Q9SZX8|PMTH_ARATH	59.13	619	229	5	31	634	10	619	0	788	15.48
TRINITY_DN66071_c0_g3	sp|Q8LHH9|SHL2_ORYSJ	53.4	618	280	5	1	618	585	1194	0	654	4.54
TRINITY_DN64562_c1_g1	sp|Q8H3P9|HAK7_ORYSJ	60.19	618	231	6	25	636	203	811	0	773	27.87
TRINITY_DN63966_c0_g1	sp|Q5MAU8|PPA27_ARATH	61.91	617	220	7	5	618	7	611	0	818	20.93
TRINITY_DN66928_c4_g1	sp|C0LGX1|Y5524_ARATH	56.08	617	207	11	1	563	1	607	0	638	28.58
TRINITY_DN63507_c2_g1	sp|Q8W0Z6|AP5M_ARATH	49.43	615	279	9	2	613	28	613	0	565	5.09
TRINITY_DN67472_c3_g1	sp|Q9SU79|PAO5_ARATH	38.93	614	251	15	17	594	4	529	2e-117	366	52.02
TRINITY_DN66784_c0_g1	sp|A0A072VMJ3|CN15C_MEDTR	57	614	249	9	7	616	7	609	0	707	7.47
TRINITY_DN67981_c2_g1	sp|O65351|SBT17_ARATH	55.86	614	255	7	10	622	19	617	0	677	46.24
TRINITY_DN66460_c4_g1	sp|Q43125|CRY1_ARATH	56.19	614	232	8	1	583	61	668	0	665	9.35
TRINITY_DN66540_c2_g2	sp|Q9SB75|CSLC5_ARATH	66.61	614	196	4	1	609	1	610	0	879	7.75
TRINITY_DN62240_c0_g1	sp|P25247|POL2_TORVR	98.86	613	7	0	2	614	1270	1882	0	1265	83.72
TRINITY_DN62728_c0_g1	sp|F4K2E9|PRP16_ARATH	83.01	612	101	2	1	610	442	1052	0	1071	11.04
TRINITY_DN68294_c2_g2	sp|O48724|WEB1_ARATH	34.97	612	349	11	102	688	146	733	1e-64	235	97.5
TRINITY_DN66559_c2_g2	sp|Q94JM3|ARFB_ARATH	34.64	612	316	16	1	555	220	804	2e-89	300	8.09
TRINITY_DN67927_c0_g1	sp|Q5Z974|FTSH1_ORYSJ	81.34	611	79	4	7	584	78	686	0	977	42.7
TRINITY_DN65747_c4_g1	sp|Q55774|Y182_SYNY3	36.82	611	352	7	42	644	73	657	8e-127	396	72.14
TRINITY_DN67371_c5_g1	sp|O25225|TYPA_HELPY	46.15	611	311	7	57	663	3	599	0	548	8.71
TRINITY_DN67888_c6_g1	sp|P93484|VSR1_PEA	71.03	611	169	3	26	636	9	611	0	933	41.02
TRINITY_DN66545_c1_g1	sp|Q8L7I0|GUN19_ARATH	59.9	611	231	6	157	766	24	621	0	755	9.09
TRINITY_DN64606_c0_g1	sp|Q8GUH7|CSCLC_ARATH	39.77	611	362	4	1	610	89	694	7e-157	475	7.89
TRINITY_DN65476_c0_g1	sp|F8S296|ATG2_ARATH	32.95	610	306	21	3	576	16	558	3e-55	208	26.59
TRINITY_DN66157_c4_g5	sp|Q9LJN4|BXL5_ARATH	63.61	610	210	5	53	654	27	632	0	813	32.94
TRINITY_DN67454_c1_g1	sp|Q5RA63|EIF2D_PONAB	30.98	610	363	12	1	599	17	579	1e-69	241	13.76
TRINITY_DN67438_c0_g1	sp|Q39828|SDL5A_SOYBN	72.46	610	167	1	1	609	1	610	0	964	116.82
TRINITY_DN66609_c2_g1	sp|Q39828|SDL5A_SOYBN	73.77	610	159	1	1	609	1	610	0	963	33.23
TRINITY_DN61285_c0_g1	sp|F4K0E8|ISPG_ARATH	81.12	609	113	2	1	609	1	607	0	1029	10.18
TRINITY_DN67909_c2_g1	sp|Q38890|GUN25_ARATH	63.05	609	212	7	1	600	1	605	0	754	53.02
TRINITY_DN67332_c1_g1	sp|Q54U44|ABCCC_DICDI	39.9	609	322	12	1	586	723	1310	6e-141	448	12.2
TRINITY_DN64609_c4_g1	sp|F4IV45|CHR10_ARATH	54.61	608	241	10	1	589	53	644	0	637	33.12
TRINITY_DN63974_c0_g1	sp|Q4WY82|PPOC_ASPFU	35.58	607	370	11	12	614	360	949	5e-110	362	3.96
TRINITY_DN64393_c0_g1	sp|A2XQX0|ARP9_ORYSI	41.02	607	309	12	1	601	23	586	2e-145	440	4.15
TRINITY_DN67324_c3_g1	sp|Q9LW32|PP258_ARATH	38.22	607	317	12	13	569	61	659	6e-128	396	3.64
TRINITY_DN65629_c1_g2	sp|Q9STW5|MACP2_ARATH	54.53	607	251	9	1	602	5	591	0	640	20.38
TRINITY_DN66984_c1_g4	sp|Q9ZTZ7|KEA1_ARATH	83.69	607	97	2	1	606	573	1178	0	957	10.17
TRINITY_DN65448_c5_g1	sp|Q9S9Q9|Y1044_ARATH	56.77	606	225	8	1	586	1	589	0	686	47.91
TRINITY_DN65954_c1_g2	sp|Q56ZQ3|VSR4_ARATH	67.99	606	189	3	35	638	24	626	0	928	29.68
TRINITY_DN67623_c3_g1	sp|Q9C7E7|RDM16_ARATH	57.26	606	214	8	148	737	210	786	0	615	23.48
TRINITY_DN66869_c1_g1	sp|Q3E7D0|NAT12_ARATH	63.2	606	216	4	10	612	108	709	0	726	52.77
TRINITY_DN66259_c5_g2	sp|Q9SI52|P4KG7_ARATH	44.72	606	286	11	2	595	82	650	4e-156	470	76.3
TRINITY_DN65449_c3_g2	sp|Q4UM42|TOP1_RICFE	46.61	605	294	5	99	703	3	578	0	547	39.66
TRINITY_DN60838_c0_g1	sp|F4I9T0|BCHB_ARATH	36.36	605	353	10	1	596	657	1238	2e-113	379	2.99
TRINITY_DN67708_c1_g1	sp|Q9LV35|AIP12_ARATH	59.17	605	247	0	26	630	2	606	0	772	42.2
TRINITY_DN66322_c2_g1	sp|O04979|LONP2_SPIOL	73.39	605	159	1	1	603	123	727	0	898	33.63
TRINITY_DN66221_c2_g1	sp|Q8LPJ4|AB2E_ARATH	90.74	605	56	0	1	605	1	605	0	1150	82.17
TRINITY_DN67463_c1_g2	sp|Q94A18|AB29G_ARATH	24.83	604	383	19	4	552	184	771	5e-33	138	15.45
TRINITY_DN66715_c0_g1	sp|Q9LRZ3|PUM24_ARATH	42.55	604	327	4	3	599	43	633	3e-160	481	10.57
TRINITY_DN67702_c0_g2	sp|P53391|SUT1_STYHA	60.76	604	218	2	25	627	72	657	0	755	58.85
TRINITY_DN67434_c3_g1	sp|Q10MW6|DJC27_ORYSJ	38.14	603	312	14	41	611	8	581	2e-119	374	306.76
TRINITY_DN65552_c3_g3	sp|Q39033|PLCD2_ARATH	54.06	603	238	14	11	601	6	581	0	605	14.75
TRINITY_DN67828_c0_g1	sp|Q9LT75|PTN2A_ARATH	54.23	603	228	9	56	644	43	611	0	639	40.32
TRINITY_DN66269_c1_g1	sp|Q9ZUI6|AP1G2_ARATH	50	602	245	10	1	601	316	862	0	565	9.75
TRINITY_DN66157_c4_g2	sp|Q9LVM1|AB25B_ARATH	69.55	601	183	0	1	601	122	722	0	884	22.22
TRINITY_DN65933_c0_g1	sp|Q8L5Z7|SNX2A_ARATH	53.41	601	218	8	1	553	1	587	0	594	54.51
TRINITY_DN65125_c2_g2	sp|Q5R4N9|RRN3_PONAB	25.12	601	391	14	11	587	56	621	3e-42	166	28.88
TRINITY_DN67309_c4_g1	sp|Q8RWG1|AB1K1_ARATH	74.71	601	142	1	43	643	92	682	0	952	45.2
TRINITY_DN68107_c4_g1	sp|Q8GZ17|COBL7_ARATH	49.08	601	281	10	146	730	47	638	0	586	61.08
TRINITY_DN67692_c0_g3	sp|P21342|PFPA_SOLTU	68.05	601	183	3	2	596	6	603	0	874	204.27
TRINITY_DN67930_c2_g2	sp|Q30W70|CUTC_DESAG	24	600	326	19	1	587	347	829	5e-28	123	100.12
TRINITY_DN67325_c0_g1	sp|Q9SIC9|PP178_ARATH	51.5	600	251	6	1	588	315	886	0	603	31.56
TRINITY_DN66537_c3_g1	sp|Q8RY65|NIK2_ARATH	57.5	600	229	9	109	687	41	635	0	670	43.63
TRINITY_DN66683_c3_g2	sp|C0LGQ5|GSO1_ARATH	31.33	600	319	21	3	585	715	1238	1e-59	220	32.97
TRINITY_DN66757_c1_g1	sp|Q9SGE9|SYFB_ARATH	64.77	599	200	3	16	607	1	595	0	793	29.77
TRINITY_DN64357_c0_g1	sp|F4I096|MED13_ARATH	36.89	599	274	24	3	563	1302	1834	3e-82	287	13.98
TRINITY_DN66879_c2_g1	sp|P73627|Y1770_SYNY3	44.41	599	278	12	159	748	33	585	1e-168	505	26.07
TRINITY_DN66674_c1_g2	sp|Q9LV93|AB5F_ARATH	72.29	599	166	0	6	604	94	692	0	867	81.85
TRINITY_DN66122_c2_g2	sp|Q8N9R8|SCAI_HUMAN	35.34	597	318	15	8	593	59	598	9e-99	320	18.36
TRINITY_DN67144_c1_g3	sp|Q9C5X3|KEULE_ARATH	55.54	596	255	7	1	593	78	666	0	641	24.23
TRINITY_DN68188_c2_g1	sp|Q06215|PPO_VICFA	41.95	596	314	15	45	624	26	605	1e-138	424	36.89
TRINITY_DN68210_c2_g2	sp|F4JVA6|SFH6_ARATH	45.3	596	279	12	56	629	44	614	2e-161	483	217.87
TRINITY_DN66390_c0_g1	sp|Q8RWW0|ALE2_ARATH	42.28	596	278	17	120	669	50	625	1e-114	368	2.42
TRINITY_DN59844_c1_g1	sp|Q4VCM1|LCAT2_ARATH	64.43	596	203	3	23	616	40	628	0	825	7.16
TRINITY_DN67048_c1_g2	sp|Q6NLC1|AB2D_ARATH	58.49	595	185	9	1	585	137	679	0	657	2.53
TRINITY_DN68193_c4_g1	sp|Q8L7S8|RH3_ARATH	57.98	595	231	6	119	700	59	647	0	662	78.4
TRINITY_DN64844_c0_g1	sp|Q84M24|AB1A_ARATH	52.94	595	250	7	41	622	531	1108	0	588	8.32
TRINITY_DN67804_c1_g1	sp|P73627|Y1770_SYNY3	47.39	595	296	9	69	660	5	585	0	553	22.4
TRINITY_DN67815_c2_g2	sp|F4IV99|CHR5_ARATH	67.56	595	181	6	1	590	866	1453	0	815	13.2
TRINITY_DN66968_c3_g1	sp|Q6ZDY8|SDHA_ORYSJ	88.74	595	67	0	61	655	36	630	0	1084	52.65
TRINITY_DN65414_c0_g1	sp|Q5F471|PP6R3_CHICK	27.78	594	365	14	1	547	1	577	9e-62	227	28.24
TRINITY_DN66725_c9_g1	sp|O64769|POT11_ARATH	56.73	594	233	4	1	593	187	757	0	657	19.04
TRINITY_DN64593_c0_g1	sp|Q9ASS4|Y5838_ARATH	50.51	594	275	7	34	615	34	620	0	594	24.84
TRINITY_DN67194_c2_g1	sp|P93008|RH21_ARATH	83.33	594	99	0	284	877	140	733	0	1042	33.42
TRINITY_DN66800_c1_g2	sp|Q75HE6|MTHR_ORYSJ	72.05	594	166	0	23	616	1	594	0	934	34.94
TRINITY_DN66800_c1_g1	sp|O80585|MTHR2_ARATH	73.57	594	157	0	1	594	1	594	0	959	31.13
TRINITY_DN66500_c1_g1	sp|Q5YLB4|GYRB_NICBE	69.87	594	179	0	1	594	138	731	0	848	5.49
TRINITY_DN66229_c3_g1	sp|Q5SWD9|TSR1_MOUSE	43.27	594	280	15	2	579	224	776	4e-139	430	108.43
TRINITY_DN65838_c0_g1	sp|F4I9T0|BCHB_ARATH	56.16	593	241	6	97	680	1671	2253	0	675	100.27
TRINITY_DN66881_c1_g1	sp|Q84ZN6|CESA8_ORYSJ	78.41	593	121	3	1	590	493	1081	0	964	4.17
TRINITY_DN67203_c2_g1	sp|Q94BT6|ADO1_ARATH	70.15	593	163	3	5	597	27	605	0	845	39.2
TRINITY_DN66256_c4_g1	sp|Q6AUV1|XDH_ORYSJ	70.32	593	176	0	1	593	634	1226	0	871	19.87
TRINITY_DN65857_c1_g3	sp|Q9LHP4|RCH2_ARATH	33.61	592	300	14	1	504	116	702	7e-68	241	25.14
TRINITY_DN65993_c1_g1	sp|Q9AUE0|CALS1_ARATH	72.13	592	163	2	1	590	1351	1942	0	911	31.88
TRINITY_DN64925_c1_g1	sp|Q6ZI17|OML2_ORYSJ	45.95	592	253	18	74	624	44	609	2e-141	439	6.94
TRINITY_DN64914_c0_g1	sp|Q94KJ7|VPS33_ARATH	62.5	592	219	3	1	592	1	589	0	775	23.41
TRINITY_DN64553_c4_g1	sp|Q55GS2|SCY1_DICDI	38.68	592	325	14	19	597	17	583	1e-127	407	35.63
TRINITY_DN65674_c3_g1	sp|Q9ZPS7|TMN3_ARATH	75	592	139	2	44	626	1	592	0	916	81.68
TRINITY_DN65698_c0_g1	sp|Q9C507|PP111_ARATH	34.97	592	357	12	2	583	109	682	2e-111	357	20.32
TRINITY_DN68148_c1_g2	sp|Q5Z9S8|AB42G_ORYSJ	55.41	592	229	10	1	574	478	1052	0	635	7.6
TRINITY_DN67288_c0_g1	sp|Q9ASS4|Y5838_ARATH	51.52	592	270	8	12	591	34	620	0	597	22.88
TRINITY_DN63658_c0_g1	sp|A1A5H6|CNOT1_DANRE	28.76	591	343	24	12	545	1	570	7e-53	200	27.47
TRINITY_DN68022_c0_g1	sp|Q01401|GLGB_ORYSJ	69.2	591	178	1	73	663	50	636	0	882	16.16
TRINITY_DN67975_c2_g1	sp|Q852L0|HD16N_ORYSJ	73.27	591	157	1	30	620	117	706	0	957	23.11
TRINITY_DN67303_c1_g1	sp|Q9C585|UBP8_ARATH	53.47	591	241	7	1	590	313	870	0	606	34.18
TRINITY_DN64984_c0_g1	sp|F4IY62|UGPA3_ARATH	56.01	591	259	1	16	605	278	868	0	735	4.4
TRINITY_DN64265_c2_g1	sp|Q0DJC5|OST1A_ORYSJ	52.79	591	276	2	26	616	28	615	0	655	50.17
TRINITY_DN67091_c4_g1	sp|Q93YS6|GTE9_ARATH	39.26	591	290	17	227	775	106	669	1e-89	303	28.22
TRINITY_DN66924_c0_g1	sp|Q8W4I6|BPG2_ARATH	42.64	591	297	11	39	598	60	639	2e-138	426	31.84
TRINITY_DN66680_c4_g3	sp|Q0J3D9|COPA3_ORYSJ	58.81	590	223	8	1	574	633	1218	0	707	31.57
TRINITY_DN65039_c3_g1	sp|Q8BMA6|SRP68_MOUSE	32.94	589	307	20	2	552	85	623	1e-83	279	11.16
TRINITY_DN64175_c0_g1	sp|Q6K7R2|PIRL6_ORYSJ	52.46	589	275	2	3	591	1	584	0	566	31.48
TRINITY_DN65692_c3_g1	sp|O82318|Y2579_ARATH	40.75	589	336	8	150	733	35	615	2e-111	369	31.7
TRINITY_DN67041_c1_g2	sp|Q84RR2|ARI2_ARATH	51.95	589	264	5	16	602	15	586	0	620	16.24
TRINITY_DN68289_c3_g2	sp|A8MPR5|FTSI2_ARATH	58.06	589	230	4	325	913	293	864	0	673	29.35
TRINITY_DN66975_c1_g1	sp|Q9SYX2|SPA1_ARATH	50.59	589	240	6	4	579	479	1029	0	596	27.92
TRINITY_DN59280_c0_g1	sp|Q12955|ANK3_HUMAN	23.47	588	350	16	76	613	266	803	5e-21	102	4.62
TRINITY_DN68078_c2_g1	sp|Q9SIU0|MAO1_ARATH	72.11	588	163	1	39	626	35	621	0	887	40.74
TRINITY_DN66815_c2_g1	sp|Q9STH1|HSOP3_ARATH	64.12	588	181	3	1	588	1	558	0	762	53.99
TRINITY_DN61848_c0_g1	sp|O93869|GYS_NEUCR	69.73	588	172	3	1	584	82	667	0	845	2.82
TRINITY_DN66617_c2_g1	sp|B5X582|TWIH_ARATH	60.37	588	219	8	47	624	110	693	0	723	23.29
TRINITY_DN66133_c1_g1	sp|Q8VHK9|DHX36_MOUSE	42.76	587	262	9	177	716	171	730	4e-153	477	15.37
TRINITY_DN66790_c2_g1	sp|Q9ZSS6|THD1_ARATH	63.54	587	206	3	69	654	12	591	0	708	77.78
TRINITY_DN65531_c0_g1	sp|Q8RWY3|ISW2_ARATH	86.71	587	77	1	1	587	110	695	0	1031	22.25
TRINITY_DN65661_c1_g1	sp|Q8H1Q5|AT18H_ARATH	44.12	587	295	15	19	589	206	775	8e-131	420	39.35
TRINITY_DN66849_c0_g2	sp|Q8RWG3|RER6_ARATH	61.84	587	207	5	84	663	132	708	0	734	23.04
TRINITY_DN67232_c3_g1	sp|Q9FLP0|MA651_ARATH	55.71	587	241	7	8	586	12	587	0	598	49.61
TRINITY_DN65851_c1_g1	sp|Q60EH4|COI1B_ORYSJ	49.32	586	278	8	75	655	23	594	0	546	23.16
TRINITY_DN64309_c1_g1	sp|Q93W95|PMTD_ARATH	55.63	586	251	4	8	590	11	590	0	686	35.55
TRINITY_DN68104_c3_g1	sp|P08927|RUBB_PEA	80.38	586	110	3	25	607	9	592	0	937	196.5
TRINITY_DN67639_c1_g1	sp|O81030|GGLO5_ARATH	41.3	586	312	9	8	583	22	585	4e-159	475	22.09
TRINITY_DN67500_c3_g4	sp|F4KIA8|RRC1L_ARATH	52.9	586	189	17	1	568	367	883	4e-176	530	12.37
TRINITY_DN65546_c2_g1	sp|P15710|PHO4_NEUCR	39.15	585	296	11	2	529	6	587	4e-125	385	13.99
TRINITY_DN64961_c2_g1	sp|Q0WSF1|AL221_ARATH	69.91	585	171	3	1	582	1	583	0	867	35.28
TRINITY_DN67174_c5_g2	sp|P09342|ILVB1_TOBAC	74.87	585	145	1	90	672	83	667	0	934	212.38
TRINITY_DN66476_c1_g1	sp|F4I4K5|LPR1_ARATH	53.16	585	252	10	11	590	13	580	0	619	73.55
TRINITY_DN65229_c0_g1	sp|Q9C8Z4|HEAT1_ARATH	41.27	584	308	10	3	568	1631	2197	9e-130	424	10.9
TRINITY_DN63941_c0_g1	sp|Q9XHR2|EIF3A_MAIZE	72.77	584	154	3	43	624	1	581	0	870	31.45
TRINITY_DN67440_c4_g2	sp|Q60EH4|COI1B_ORYSJ	50.68	584	268	10	16	593	23	592	0	535	46.89
TRINITY_DN67976_c4_g1	sp|O82802|SIR1_TOBAC	73.12	584	156	1	65	648	54	636	0	924	131.76
TRINITY_DN63672_c0_g1	sp|Q9FY48|KEG_ARATH	60.89	583	219	3	8	585	316	894	0	757	6.76
TRINITY_DN67368_c0_g1	sp|Q7X911|SAC6_ARATH	50.43	583	285	3	9	587	6	588	0	607	30.1
TRINITY_DN67695_c0_g1	sp|P59015|VPS18_DANRE	39.45	583	307	14	2	579	425	966	1e-124	397	19.26
TRINITY_DN68306_c2_g1	sp|Q3EBC8|DCL2_ARATH	38.77	583	326	11	198	768	821	1384	3e-108	368	11.1
TRINITY_DN66357_c1_g2	sp|Q9FLB0|RH18_ARATH	60.21	583	223	4	7	580	10	592	0	718	57.85
TRINITY_DN66936_c0_g1	sp|P93805|PGMC2_MAIZE	79.07	583	121	1	26	607	1	583	0	967	21.53
TRINITY_DN65776_c2_g2	sp|Q43298|CH62_MAIZE	78.87	582	115	2	25	606	3	576	0	927	10.63
TRINITY_DN66811_c1_g1	sp|F4JVA9|SFH2_ARATH	40.89	582	282	9	32	601	11	542	2e-142	432	95.76
TRINITY_DN68218_c0_g1	sp|Q43784|SSG1_MANES	68.56	582	169	3	49	630	41	608	0	820	76.58
TRINITY_DN65432_c2_g3	sp|C0LGF4|FEI1_ARATH	59.72	581	217	5	27	606	27	591	0	716	36.64
TRINITY_DN64470_c2_g1	sp|Q9C5D6|CAAT9_ARATH	59.55	581	207	7	11	586	11	568	0	641	10.6
TRINITY_DN67128_c5_g1	sp|Q8L7S4|MP702_ARATH	62.65	581	194	8	70	639	55	623	0	675	35.23
TRINITY_DN67581_c1_g4	sp|Q39033|PLCD2_ARATH	53.36	581	244	10	30	609	27	581	0	597	120.85
TRINITY_DN67372_c3_g2	sp|Q8S2T0|GRIP_ARATH	39.31	580	331	7	259	818	35	613	8e-89	304	4.69
TRINITY_DN67398_c1_g1	sp|O55236|MCE1_MOUSE	35.86	580	332	18	110	671	6	563	2e-92	305	21.98
TRINITY_DN67024_c1_g1	sp|F4K5K6|PMIR1_ARATH	34.31	580	292	15	41	554	554	1110	1e-76	269	141.2
TRINITY_DN66604_c0_g2	sp|A1L1F4|PDS5A_DANRE	23.62	580	387	20	55	597	543	1103	1e-16	89.7	26.36
TRINITY_DN67481_c2_g1	sp|Q9FGI1|LTN1_ARATH	38.69	579	332	9	21	592	1280	1842	2e-126	414	161.08
TRINITY_DN67573_c3_g2	sp|P57750|AGM1_ARATH	52.16	579	237	10	3	574	4	549	0	580	12.6
TRINITY_DN66648_c0_g1	sp|F4K410|SVR3_ARATH	75.61	578	141	0	15	592	98	675	0	935	8.77
TRINITY_DN67145_c7_g2	sp|Q8W468|ARI8_ARATH	63.6	577	182	3	31	592	4	567	0	752	43.35
TRINITY_DN64216_c0_g2	sp|Q9SJK6|WBC30_ARATH	50.95	577	222	7	1	564	217	745	0	570	6.09
TRINITY_DN64807_c4_g1	sp|Q9C7N2|CAD1_ARATH	58.58	577	193	7	13	581	23	561	0	670	7.23
TRINITY_DN67080_c2_g1	sp|Q9M8Z5|NSN1_ARATH	57.47	576	213	9	1	564	1	556	0	561	142.69
TRINITY_DN67757_c1_g1	sp|Q9LZD3|E70A1_ARATH	36.28	576	317	11	24	583	64	605	2e-106	340	13.53
TRINITY_DN65325_c2_g2	sp|Q9SU40|SKU5_ARATH	61.28	576	215	6	5	575	1	573	0	720	56.09
TRINITY_DN61660_c1_g1	sp|Q9LFB8|PTR5_ARATH	43.4	576	299	9	3	559	1	568	4e-175	514	4.26
TRINITY_DN66588_c5_g1	sp|Q9M0V3|DDB1A_ARATH	23.26	576	326	18	14	583	347	812	7e-26	118	7.68
TRINITY_DN65278_c0_g2	sp|Q6Z0E2|CCC1_ORYSJ	77.57	575	126	1	1	572	113	687	0	928	16.04
TRINITY_DN67462_c1_g1	sp|Q9LZD3|E70A1_ARATH	33.74	575	322	12	6	557	92	630	8e-99	320	14.48
TRINITY_DN60837_c0_g1	sp|Q9LUM3|SBT15_ARATH	59.48	575	210	5	30	595	27	587	0	665	7.13
TRINITY_DN64518_c0_g1	sp|Q9M9C5|Y1680_ARATH	47.83	575	246	13	29	555	96	664	3e-158	474	10.47
TRINITY_DN64580_c4_g1	sp|P43254|COP1_ARATH	62.43	575	201	7	1	567	101	668	0	704	6.82
TRINITY_DN66203_c2_g1	sp|Q9SY59|NFXL1_ARATH	54.26	575	223	7	2	558	166	718	0	605	8.05
TRINITY_DN66164_c0_g1	sp|Q5ZK33|LETM1_CHICK	34.84	574	290	16	2	521	171	714	8e-91	300	13.23
TRINITY_DN68031_c7_g1	sp|O80939|LRK41_ARATH	39.9	574	307	11	45	607	45	591	2e-130	404	30.94
TRINITY_DN66289_c2_g2	sp|Q7XZU0|SAC9_ARATH	37.46	574	312	15	1	549	731	1282	5e-90	308	3.87
TRINITY_DN67359_c0_g2	sp|Q9SZ11|GPDL3_ARATH	40.66	573	321	15	27	589	20	583	3e-126	395	109.55
TRINITY_DN64992_c1_g1	sp|O49607|SBT16_ARATH	47.29	573	265	13	6	550	195	758	9e-154	466	11.45
TRINITY_DN61989_c0_g1	sp|Q9SYM4|TPS1_ARATH	63.46	572	182	7	8	564	379	938	0	715	9.3
TRINITY_DN66550_c2_g1	sp|Q655R6|MOCOS_ORYSJ	54.72	572	235	8	1	554	33	598	0	609	5.02
TRINITY_DN66374_c2_g3	sp|A8R7E6|CERK1_ARATH	48.78	572	270	11	79	650	69	617	8e-173	513	7.74
TRINITY_DN67278_c5_g1	sp|Q8RWY6|CLASP_ARATH	47.55	572	262	10	3	558	888	1437	3e-156	490	8.77
TRINITY_DN62822_c0_g1	sp|Q9M9M4|CSLD3_ARATH	64.45	571	184	9	1	562	103	663	0	751	5.18
TRINITY_DN67231_c0_g1	sp|Q9ZPS7|TMN3_ARATH	67.25	571	177	2	42	602	22	592	0	801	30.77
TRINITY_DN65102_c2_g1	sp|A4R1J7|SEC23_MAGO7	46.14	570	289	7	3	566	9	566	5e-180	534	147.02
TRINITY_DN65792_c2_g1	sp|Q8GZB6|SUVH4_ARATH	51.58	570	243	4	156	723	86	624	0	623	15.58
TRINITY_DN64408_c0_g3	sp|F4JSE7|EDR2_ARATH	27.02	570	373	13	43	586	2	554	3e-48	183	11.34
TRINITY_DN66833_c0_g2	sp|Q9M390|PTR1_ARATH	60.88	570	216	3	72	639	6	570	0	734	37.91
TRINITY_DN66148_c0_g1	sp|Q6XAT2|ERL2_ARATH	31.46	569	333	9	16	555	168	708	5e-68	241	314.29
TRINITY_DN66708_c4_g1	sp|Q67ZB3|FRL3_ARATH	32.34	569	338	12	5	560	9	543	2e-73	251	212.16
TRINITY_DN67918_c1_g1	sp|Q570C0|TIR1_ARATH	55.54	569	246	2	30	592	6	573	0	639	74.56
TRINITY_DN63721_c0_g1	sp|Q8RWB8|UPL6_ARATH	59.93	569	212	7	1	563	471	1029	0	709	11.64
TRINITY_DN64321_c0_g1	sp|Q9LVJ3|RSH2C_ARATH	54.13	569	224	7	111	646	128	692	0	585	70.09
TRINITY_DN67367_c2_g1	sp|Q7XVM8|TIR1B_ORYSJ	56.59	569	237	2	79	637	4	572	0	644	102.68
TRINITY_DN64920_c4_g1	sp|Q9SD76|PHS2_ARATH	77.15	569	126	2	1	566	274	841	0	929	11.34
TRINITY_DN52506_c0_g1	sp|F4KBP5|CHR4_ARATH	31.99	569	344	14	2	547	625	1173	5e-66	239	2.27
TRINITY_DN67201_c5_g1	sp|P54235|G6PI1_CLACO	75.75	569	135	2	24	589	1	569	0	907	18.22
TRINITY_DN65918_c2_g1	sp|F4IUW3|AVT1C_ARATH	51.41	568	233	10	23	571	7	550	0	560	7.24
TRINITY_DN67769_c4_g1	sp|O49048|VPS45_ARATH	73.77	568	144	4	1	565	1	566	0	864	63.73
TRINITY_DN63636_c0_g1	sp|Q8GYU3|IYO_ARATH	31.22	567	297	15	18	568	956	1445	3e-61	225	7.13
TRINITY_DN65072_c1_g1	sp|Q9XGW1|AGO10_ARATH	38.8	567	316	11	22	574	230	779	5e-129	409	10.25
TRINITY_DN65978_c0_g1	sp|P83948|PME3_CITSI	42.5	567	286	18	37	589	40	580	1e-133	409	19.11
TRINITY_DN64369_c2_g1	sp|Q3E7D0|NAT12_ARATH	63.84	567	200	3	2	563	143	709	0	714	13.42
TRINITY_DN67005_c0_g1	sp|P46032|PTR2_ARATH	50.44	567	270	3	4	563	23	585	0	590	14.1
TRINITY_DN67759_c1_g1	sp|A7LXU3|BGH3B_BACO1	30.69	567	330	15	32	555	25	571	6e-74	256	39.75
TRINITY_DN64805_c3_g1	sp|Q940G0|TMN1_ARATH	80.25	567	110	2	26	591	24	589	0	899	94.88
TRINITY_DN68240_c1_g1	sp|Q8GY23|UPL1_ARATH	48.68	567	239	10	47	610	2607	3124	2e-130	430	16.67
TRINITY_DN67260_c0_g1	sp|O49545|BAME1_ARATH	51.85	567	255	4	3	569	238	786	0	554	3.05
TRINITY_DN66644_c0_g1	sp|O04059|DHBK_SOLLC	74.25	567	145	1	22	587	6	572	0	841	9.12
TRINITY_DN66735_c0_g1	sp|Q55393|DFA1_SYNY3	58.48	566	230	4	75	637	10	573	0	701	4.39
TRINITY_DN66099_c1_g1	sp|Q9S7P5|SPL12_ARATH	34.63	566	317	14	407	955	398	927	2e-90	314	49.28
TRINITY_DN67044_c1_g1	sp|Q9FGH9|E70B1_ARATH	39.58	566	310	9	254	816	82	618	2e-125	397	51.05
TRINITY_DN67530_c1_g2	sp|Q05046|CH62_CUCMA	81.27	566	100	3	26	591	3	562	0	915	36.17
TRINITY_DN66717_c3_g1	sp|Q9SII8|DSK2B_ARATH	53.1	565	221	15	3	542	2	547	1e-156	466	52.26
TRINITY_DN67192_c0_g1	sp|P31414|AVP1_ARATH	77.88	565	122	3	2	566	5	566	0	889	45.75
TRINITY_DN67432_c2_g2	sp|Q9SII8|DSK2B_ARATH	51.06	564	244	11	6	560	9	549	2e-156	466	28.3
TRINITY_DN62149_c0_g1	sp|Q8L706|SYT5_ARATH	53.19	564	250	4	1	563	1	551	0	624	10.14
TRINITY_DN64856_c3_g1	sp|Q5N941|POLLU_ORYSJ	78.01	564	123	1	1	564	305	867	0	875	8.2
TRINITY_DN67809_c1_g1	sp|Q7DMA9|PAS1_ARATH	61.17	564	207	5	44	604	17	571	0	690	261.19
TRINITY_DN66473_c6_g1	sp|Q9LF46|HACL_ARATH	64.89	564	195	2	32	595	12	572	0	762	46.01
TRINITY_DN60784_c0_g1	sp|Q9FNA3|NAGLU_ARATH	56.31	563	216	4	1	533	243	805	0	672	8.29
TRINITY_DN67151_c3_g1	sp|Q9C9P4|KASC2_ARATH	65.01	563	154	7	39	589	10	541	0	713	32.42
TRINITY_DN67184_c0_g1	sp|Q9FY74|CMTA1_ARATH	40.14	563	298	12	113	659	336	875	3e-122	394	18.93
TRINITY_DN63457_c0_g1	sp|Q9FFT4|PDC2_ARATH	78.15	563	122	1	23	585	46	607	0	931	4.49
TRINITY_DN68143_c0_g1	sp|F4K5K6|PMIR1_ARATH	40.32	563	265	19	3	543	650	1163	5e-98	328	132.35
TRINITY_DN66692_c3_g2	sp|Q6EU14|AGO1A_ORYSJ	79.4	563	108	3	1	555	293	855	0	919	71.94
TRINITY_DN65691_c0_g3	sp|Q9SQI2|GIGAN_ARATH	39.15	562	301	12	8	559	640	1170	3e-97	326	115.92
TRINITY_DN67062_c1_g1	sp|Q7GB25|AB5C_ARATH	69.57	562	170	1	1	562	331	891	0	826	18.26
TRINITY_DN66438_c3_g2	sp|Q67XZ3|INV3_ARATH	49.64	562	258	13	32	585	29	573	0	531	24.32
TRINITY_DN68234_c1_g1	sp|F4IFC5|SYTM2_ARATH	77.94	562	123	1	1	562	90	650	0	939	14.56
TRINITY_DN63962_c0_g1	sp|Q9SRU2|BIG_ARATH	68.09	561	172	4	1	556	3180	3738	0	802	18.07
TRINITY_DN64745_c3_g1	sp|Q9LV03|GLUT1_ARATH	75.22	561	125	3	8	554	1479	2039	0	897	19.66
TRINITY_DN66998_c3_g2	sp|Q9SV13|SUT31_ARATH	52.41	561	262	3	1	556	77	637	0	609	61.77
TRINITY_DN66162_c1_g1	sp|Q29AK2|LMLN_DROPS	28.93	560	272	18	150	590	85	637	3e-48	184	3.36
TRINITY_DN65106_c0_g2	sp|Q9C811|NU160_ARATH	40.54	560	302	8	7	557	954	1491	6e-132	425	13.35
TRINITY_DN65114_c2_g1	sp|P83948|PME3_CITSI	40.36	560	301	13	29	579	41	576	5e-128	395	7.8
TRINITY_DN63212_c0_g1	sp|Q9SRT3|CSLC6_ARATH	68.57	560	160	3	7	550	123	682	0	825	2.76
TRINITY_DN67775_c2_g1	sp|P17614|ATPBM_NICPL	81.25	560	89	4	64	609	1	558	0	909	155.56
TRINITY_DN68255_c3_g1	sp|Q8LG88|TDT_ARATH	39.29	560	310	6	20	575	1	534	4e-132	403	26.11
TRINITY_DN66962_c0_g1	sp|Q0WQ75|VPS51_ARATH	44.64	560	282	9	2	553	5	544	1e-149	456	4.95
TRINITY_DN66617_c3_g2	sp|C0LGK9|Y2242_ARATH	36.25	560	322	12	6	560	83	612	3e-87	295	3.77
TRINITY_DN66061_c3_g1	sp|P58223|Y4837_ARATH	33.63	559	292	17	11	541	7	514	3e-70	243	68.8
TRINITY_DN64905_c5_g1	sp|Q75KK8|MPK14_ORYSJ	67.98	559	144	8	1	547	5	540	0	749	6
TRINITY_DN67791_c0_g1	sp|Q8VZF1|AEE7_ARATH	56.71	559	230	5	1	553	12	564	0	667	198.77
TRINITY_DN66221_c1_g1	sp|Q9LIQ7|PP252_ARATH	40.79	559	326	3	10	568	80	633	2e-158	474	18.07
TRINITY_DN66132_c1_g4	sp|P93050|RKF3_ARATH	44.98	558	277	13	1	549	46	582	3e-155	465	11.5
TRINITY_DN65277_c4_g2	sp|F4J8C6|VIP1L_ARATH	76.7	558	124	3	18	571	10	565	0	894	9.59
TRINITY_DN68076_c2_g1	sp|O23247|SYRM_ARATH	67.03	558	183	1	14	570	60	617	0	795	18.56
TRINITY_DN65162_c0_g1	sp|Q9SVA5|PP357_ARATH	40.68	558	322	5	75	629	182	733	6e-136	426	5.34
TRINITY_DN66154_c3_g1	sp|Q54PV7|EIF2A_DICDI	32.68	557	338	7	57	607	81	606	2e-102	330	109.84
TRINITY_DN63614_c2_g1	sp|Q9SH30|HMA5_ARATH	70.02	557	161	4	1	556	429	980	0	806	4.2
TRINITY_DN66756_c5_g1	sp|Q9C512|MNS1_ARATH	65.71	557	172	6	1	555	1	540	0	733	37.94
TRINITY_DN65099_c0_g1	sp|Q7XI08|XB34_ORYSJ	36.45	557	284	14	44	574	1	513	2e-102	325	8.85
TRINITY_DN64503_c1_g2	sp|Q5N9X2|LAC4_ORYSJ	50.81	557	262	7	31	580	28	579	0	564	27.34
TRINITY_DN67761_c4_g1	sp|Q9LIC2|TMN7_ARATH	74.15	557	141	3	25	580	26	580	0	888	57.05
TRINITY_DN67658_c1_g1	sp|Q94A41|AMY3_ARATH	50.99	557	247	10	14	553	340	887	0	550	45.97
TRINITY_DN66495_c0_g1	sp|Q76C99|RF1_ORYSI	33.57	557	353	2	68	617	157	703	3e-94	313	9.1
TRINITY_DN57652_c1_g2	sp|Q9FFF9|APC1_ARATH	48.74	556	244	7	1	549	584	1105	3e-158	499	2.93
TRINITY_DN66010_c0_g1	sp|Q6R3K6|YSL6_ARATH	68.53	556	165	3	19	571	17	565	0	794	70.56
TRINITY_DN64455_c0_g1	sp|Q94AT5|EXEC2_ARATH	41.37	556	302	8	166	699	95	648	1e-128	402	218.08
TRINITY_DN64226_c0_g1	sp|Q5NYD9|Y3800_AROAE	48.2	556	245	10	76	621	1	523	4e-167	494	20.69
TRINITY_DN67772_c1_g1	sp|Q9LYS2|AB10C_ARATH	63.49	556	203	0	1	556	898	1453	0	748	3.81
TRINITY_DN68307_c2_g1	sp|Q9FII7|SMC6B_ARATH	47.84	556	288	2	2	556	502	1056	7e-173	524	4.94
TRINITY_DN66333_c5_g2	sp|Q9C895|BRE1B_ARATH	39.21	556	312	7	1	536	154	703	6e-93	309	14.67
TRINITY_DN66602_c1_g1	sp|Q9C550|LEU12_ARATH	75	556	139	0	2	557	58	613	0	876	101.09
TRINITY_DN65827_c3_g1	sp|O22899|PRP43_ARATH	89.19	555	60	0	1	555	175	729	0	1058	181.12
TRINITY_DN65253_c3_g1	sp|Q9FPW6|POB1_ARATH	67.21	555	160	9	68	615	17	556	0	739	104.64
TRINITY_DN65762_c1_g1	sp|Q67ZE1|HSDD2_ARATH	52.79	555	256	3	4	558	9	557	0	598	46.59
TRINITY_DN65639_c0_g1	sp|Q6P6Y1|K1468_DANRE	23.78	555	346	14	7	523	655	1170	3e-26	117	6.01
TRINITY_DN67691_c2_g3	sp|Q9C757|INT2_ARATH	58.38	555	208	8	23	558	23	573	0	606	25.07
TRINITY_DN67585_c3_g1	sp|Q84WV1|TCPG_ARATH	76.58	555	130	0	1	555	1	555	0	892	54.83
TRINITY_DN68319_c3_g1	sp|O80612|APY6_ARATH	44.14	555	276	7	26	571	5	534	5e-143	432	14.67
TRINITY_DN66948_c1_g2	sp|P56820|EIF3D_ARATH	72.97	555	113	7	19	537	14	567	0	822	82.01
TRINITY_DN67299_c4_g1	sp|A2XK30|HOX32_ORYSI	54.59	555	220	11	1	525	108	660	0	561	4.83
TRINITY_DN67905_c0_g1	sp|Q04789|ILVX_BACSU	32.13	554	368	5	3	551	8	558	1e-83	285	140.16
TRINITY_DN64056_c0_g1	sp|Q43011|ASNS2_ORYSJ	77.62	554	124	0	1	554	1	554	0	932	18.92
TRINITY_DN67704_c0_g2	sp|Q9LJE4|CPNB2_ARATH	76.53	554	130	0	51	604	43	596	0	880	19.46
TRINITY_DN67665_c0_g3	sp|Q94II3|PMTL_ARATH	63.36	554	196	3	5	555	48	597	0	759	89.3
TRINITY_DN65244_c0_g2	sp|F4JTP5|STY46_ARATH	57.14	553	208	8	52	600	16	543	0	601	146.89
TRINITY_DN65708_c0_g1	sp|Q0DEC8|SSY1_ORYSJ	66.55	553	179	3	72	622	91	639	0	794	31.58
TRINITY_DN67634_c1_g1	sp|P09189|HSP7C_PETHY	89.69	553	53	2	2	551	100	651	0	1018	62.47
TRINITY_DN66696_c2_g1	sp|Q39238|TSL_ARATH	65.46	553	181	6	9	552	137	688	0	736	6.4
TRINITY_DN65244_c0_g1	sp|Q8RWL6|STY17_ARATH	57.97	552	217	5	45	595	33	570	0	651	37.3
TRINITY_DN65729_c2_g1	sp|Q9SKY8|HSP7H_ARATH	53.8	552	225	7	22	566	28	556	0	590	75.04
TRINITY_DN67134_c2_g1	sp|O64843|CID7_ARATH	40.22	552	232	18	39	498	21	566	5e-100	318	8.12
TRINITY_DN63264_c0_g1	sp|P86387|PLDA1_CARPA	61.96	552	194	9	3	544	221	766	0	689	10.01
TRINITY_DN68295_c0_g1	sp|B9FXV5|IF4G_ORYSJ	51.81	552	211	15	436	969	910	1424	3e-148	488	74.85
TRINITY_DN63133_c0_g1	sp|B9FFA3|KN7E_ORYSJ	54.53	552	223	7	1	531	378	922	2e-164	504	3.63
TRINITY_DN66241_c3_g1	sp|Q8S9J8|CAP1_ARATH	40.22	552	277	9	7	513	4	547	6e-119	370	128.63
TRINITY_DN67937_c4_g1	sp|Q65XK0|ILV5_ORYSJ	77.31	551	119	1	42	592	34	578	0	887	222.82
TRINITY_DN61324_c0_g1	sp|Q9C0E2|XPO4_HUMAN	26.5	551	346	11	3	540	644	1148	3e-54	202	15.55
TRINITY_DN63522_c0_g1	sp|Q9DCD2|SYF1_MOUSE	53.9	551	223	10	235	776	326	854	0	564	5.48
TRINITY_DN66829_c1_g1	sp|Q54PB2|MRD1_DICDI	37.75	551	313	7	38	574	355	889	2e-128	405	16.19
TRINITY_DN68256_c0_g1	sp|Q40392|TMVRN_NICGU	32.3	551	333	14	18	546	11	543	6e-75	262	28.08
TRINITY_DN65451_c5_g1	sp|O22224|NP93A_ARATH	57.09	550	235	1	17	566	311	859	0	655	41.26
TRINITY_DN65792_c3_g1	sp|Q8C0L8|COG5_MOUSE	31.15	549	327	11	2	517	290	820	3e-79	271	18.27
TRINITY_DN64275_c0_g1	sp|D1FP57|LIN2_LOTJA	27.87	549	359	12	2	531	567	1097	3e-52	197	11.05
TRINITY_DN67844_c7_g1	sp|Q94AH6|CUL1_ARATH	78.32	549	116	1	1	549	193	738	0	910	57.52
TRINITY_DN66268_c1_g1	sp|Q570B4|KCS10_ARATH	62.48	549	170	5	4	519	3	548	0	720	103.51
TRINITY_DN59374_c0_g1	sp|B9FS74|KN14L_ORYSJ	56.75	548	223	3	1	541	75	615	0	639	11.25
TRINITY_DN65918_c2_g2	sp|F4IUW3|AVT1C_ARATH	52.92	548	229	9	5	529	7	548	0	562	42.63
TRINITY_DN66063_c0_g1	sp|O22808|LYK5_ARATH	37.96	548	280	13	45	563	137	653	6e-91	300	13.27
TRINITY_DN66877_c3_g1	sp|Q653V6|NRAM3_ORYSJ	65.69	548	186	1	25	572	5	550	0	714	29.03
TRINITY_DN63686_c0_g1	sp|P46032|PTR2_ARATH	49.54	547	271	3	1	544	39	583	0	565	18.55
TRINITY_DN67943_c1_g1	sp|O65020|ETO1_ARATH	64.17	547	194	1	16	562	403	947	0	726	13.39
TRINITY_DN67109_c1_g2	sp|Q5VMQ5|CAF1P_ORYSJ	44.24	547	243	15	2	531	142	643	1e-123	386	33.1
TRINITY_DN67741_c0_g1	sp|P31927|SPSA_MAIZE	47.17	547	221	13	1	542	578	1061	1e-143	448	209.15
TRINITY_DN67258_c2_g1	sp|O49485|SERA1_ARATH	74.59	547	139	0	83	629	57	603	0	842	23.93
TRINITY_DN64614_c3_g1	sp|Q9ZPI1|SYKC_ARATH	70.02	547	152	2	1	547	86	620	0	817	52.93
TRINITY_DN67414_c1_g1	sp|Q6YK44|SUT4_ORYSJ	59.52	546	202	6	29	557	52	595	0	657	7.55
TRINITY_DN66765_c5_g2	sp|Q43125|CRY1_ARATH	60.62	546	206	2	7	552	15	551	0	693	82.04
TRINITY_DN64441_c2_g2	sp|O49318|Y2317_ARATH	47.8	546	276	4	2	540	279	822	5e-145	452	2.83
TRINITY_DN64270_c0_g1	sp|P36181|HSP80_SOLLC	88.28	546	63	1	1	545	63	608	0	932	4.98
TRINITY_DN64677_c4_g2	sp|P83948|PME3_CITSI	37.36	546	277	9	17	554	73	561	6e-111	349	26.99
TRINITY_DN67085_c2_g1	sp|Q5S2C4|NCKP1_ARATH	40.37	545	284	12	1	521	895	1422	2e-117	383	179.42
TRINITY_DN67687_c1_g2	sp|Q94CF0|EHD1_ARATH	76.15	545	126	2	27	567	1	545	0	860	40
TRINITY_DN66403_c0_g1	sp|Q93V99|PDF2_ARATH	47.89	545	244	9	8	549	163	670	2e-164	493	53.99
TRINITY_DN66270_c3_g2	sp|Q5C9Z4|NOM1_HUMAN	31.74	545	338	13	72	594	327	859	7e-82	281	21.35
TRINITY_DN65803_c4_g1	sp|Q10NY2|TPR3_ORYSJ	67.83	544	146	8	1	543	500	1015	0	737	12.77
TRINITY_DN58406_c0_g2	sp|Q6PWU2|ATESY_VITVI	53.49	544	241	5	8	546	48	584	0	600	1.68
TRINITY_DN65173_c0_g1	sp|Q84WV8|NPRT2_ARATH	68.93	544	168	1	27	570	15	557	0	805	25.13
TRINITY_DN65592_c4_g1	sp|Q43125|CRY1_ARATH	59.56	544	213	3	7	550	15	551	0	684	215.16
TRINITY_DN67391_c0_g1	sp|Q9LZJ5|AB14C_ARATH	59.38	544	220	1	1	544	995	1537	0	673	39.56
TRINITY_DN67764_c0_g1	sp|Q9LU46|RH35_ARATH	81.07	544	103	0	1	544	48	591	0	935	11.37
TRINITY_DN67742_c2_g1	sp|Q9LXV3|DIT1_ARATH	80.51	544	102	2	33	576	18	557	0	842	134.72
TRINITY_DN67885_c0_g1	sp|O81629|KLCR1_ARATH	56.62	544	212	6	96	631	48	575	0	616	104.21
TRINITY_DN66505_c2_g1	sp|O65351|SBT17_ARATH	48.16	544	263	9	1	543	231	756	3e-166	498	16.42
TRINITY_DN66654_c4_g1	sp|Q8GX86|PME21_ARATH	36.03	544	307	9	16	555	6	512	5e-109	347	75.33
TRINITY_DN62484_c0_g1	sp|Q7EYV7|PARP1_ORYSJ	54.51	543	228	10	4	542	288	815	0	575	24.52
TRINITY_DN67147_c2_g5	sp|Q9SJ20|RIR1_ARATH	79.19	543	107	1	1	537	274	816	0	923	8.49
TRINITY_DN65631_c0_g1	sp|Q9LJX4|PUM5_ARATH	28.55	543	268	22	1	503	100	562	3e-27	119	15.41
TRINITY_DN57276_c0_g1	sp|O24617|MSH2_ARATH	66.48	543	182	0	1	543	252	794	0	767	8.99
TRINITY_DN68162_c4_g1	sp|P35016|ENPL_CATRO	75.51	543	123	3	2	534	240	782	0	791	26.95
TRINITY_DN64841_c3_g2	sp|D4AZ24|ENG1_ARTBC	27.26	543	295	23	79	559	225	729	1e-33	140	10.8
TRINITY_DN66437_c6_g2	sp|O22854|ETFQO_ARATH	69.43	543	162	1	27	569	95	633	0	800	13.89
TRINITY_DN66192_c1_g1	sp|P83948|PME3_CITSI	45.2	542	275	11	33	563	54	584	8e-140	424	34.77
TRINITY_DN63942_c1_g1	sp|Q9M8Z7|U80A2_ARATH	59.59	542	207	4	50	588	104	636	0	676	29.92
TRINITY_DN67330_c0_g1	sp|Q0DM51|RH3_ORYSJ	60.89	542	209	3	92	632	104	643	0	660	26.66
TRINITY_DN67070_c3_g1	sp|Q41141|PFPB_RICCO	78.56	541	116	0	26	566	11	551	0	899	47.14
TRINITY_DN67564_c0_g2	sp|Q0DM51|RH3_ORYSJ	59.89	541	210	4	105	640	104	642	0	652	19.03
TRINITY_DN66383_c1_g2	sp|B9FXV5|IF4G_ORYSJ	42.14	541	254	13	1	537	1306	1791	4e-104	349	26.68
TRINITY_DN66959_c0_g2	sp|Q93YV7|PMT3_ARATH	61.92	541	202	2	38	577	67	604	0	715	92.11
TRINITY_DN67244_c3_g1	sp|F4IYM4|DEX1_ARATH	68.95	541	163	1	1	541	358	893	0	776	13.37
TRINITY_DN65804_c1_g1	sp|Q07356|PDS_ARATH	76.11	540	123	1	22	561	30	563	0	871	32.82
TRINITY_DN65829_c4_g1	sp|F4JVA6|SFH6_ARATH	50.46	539	232	11	1	531	79	590	7e-169	499	56.62
TRINITY_DN68087_c4_g1	sp|Q9ASS4|Y5838_ARATH	43.04	539	259	11	11	522	34	551	1e-127	392	9.56
TRINITY_DN66039_c0_g1	sp|A4QN59|DPH2_DANRE	34.88	539	269	11	4	540	32	490	6e-93	299	9.46
TRINITY_DN67345_c5_g1	sp|F4IXE7|IDM1_ARATH	39.33	539	273	10	81	606	544	1041	3e-115	383	13.09
TRINITY_DN67274_c3_g3	sp|Q5PNU3|AMSH3_ARATH	42.3	539	260	8	11	534	5	507	3e-129	393	5.4
TRINITY_DN62383_c0_g1	sp|Q9SGH2|MBD9_ARATH	29	538	287	20	1	462	1316	1834	5e-36	147	6.03
TRINITY_DN61912_c0_g1	sp|Q9LDK9|APBLA_ARATH	70.82	538	143	6	16	553	217	740	0	757	14.51
TRINITY_DN67720_c3_g1	sp|Q5MAU8|PPA27_ARATH	61.15	538	204	4	10	547	79	611	0	704	41.64
TRINITY_DN66594_c3_g3	sp|Q9FGR0|CPSF1_ARATH	52.6	538	241	6	1	526	484	1019	0	567	1.95
TRINITY_DN64187_c0_g1	sp|Q8LBH2|CAP8_ARATH	56.61	537	188	11	4	516	1	516	0	551	20.8
TRINITY_DN65128_c0_g2	sp|Q9SF16|TCPH_ARATH	85.47	537	77	1	1	536	1	537	0	945	35.59
TRINITY_DN65662_c2_g3	sp|F4JT76|VPS54_ARATH	48.42	537	240	11	68	595	51	559	3e-144	451	291.76
TRINITY_DN63266_c0_g1	sp|Q42572|DNLI1_ARATH	65.18	537	183	1	21	553	130	666	0	744	6.36
TRINITY_DN67526_c1_g1	sp|P28769|TCPA_ARATH	83.99	537	86	0	19	555	9	545	0	929	58.32
TRINITY_DN62068_c2_g1	sp|F4I9E1|NFD4_ARATH	24.58	537	354	14	2	529	70	564	1e-22	105	34.2
TRINITY_DN65496_c2_g1	sp|O80605|SUC3_ARATH	58.4	536	211	4	44	569	61	594	0	638	119.59
TRINITY_DN66009_c5_g2	sp|Q94K05|TCPQ_ARATH	71.64	536	152	0	1	536	1	536	0	836	140.31
TRINITY_DN67121_c0_g1	sp|Q9LXV4|C3H56_ARATH	46.08	536	201	19	19	538	40	503	6e-131	405	8.47
TRINITY_DN62988_c0_g1	sp|F4KD38|NRPC2_ARATH	71.83	536	128	5	1	523	512	1037	0	794	12.11
TRINITY_DN66918_c2_g1	sp|Q9FMP5|CDPKH_ARATH	66.79	536	167	3	10	545	1	525	0	748	39.3
TRINITY_DN67993_c3_g3	sp|Q9LFL0|CSLD2_ARATH	73.64	535	133	2	1	527	611	1145	0	833	22.94
TRINITY_DN64579_c2_g1	sp|Q9LG26|PARN_ARATH	27.1	535	299	17	2	507	153	625	4e-38	152	8.12
TRINITY_DN67745_c3_g1	sp|Q38954|PHT21_ARATH	65.05	535	160	9	91	611	66	587	0	630	15.65
TRINITY_DN64857_c0_g1	sp|Q9M888|TCPZA_ARATH	84.49	535	83	0	1	535	1	535	0	955	67.53
TRINITY_DN66318_c3_g1	sp|O48788|Y2267_ARATH	50.84	535	240	10	2	530	110	627	1e-159	477	12.86
TRINITY_DN66900_c2_g1	sp|O04450|TCPE_ARATH	82.62	535	93	0	1	535	1	535	0	943	54.69
TRINITY_DN64653_c0_g1	sp|O65924|Y2921_ARATH	35.51	535	279	15	1	520	367	850	1e-79	272	18.42
TRINITY_DN65448_c4_g1	sp|A0A078CGE6|M3KE1_BRANA	53.75	534	195	10	1	518	33	530	2e-162	502	4.05
TRINITY_DN66077_c4_g1	sp|Q94AN2|CHER1_ARATH	51.87	534	253	4	3	534	162	693	0	588	14.15
TRINITY_DN66005_c1_g1	sp|A7WM73|HEXO1_ARATH	58.61	534	204	5	32	551	11	541	0	652	5.35
TRINITY_DN67376_c2_g1	sp|Q8RY59|RCD1_ARATH	26.78	534	335	14	73	597	83	569	1e-53	197	123.27
TRINITY_DN67760_c3_g1	sp|P41636|4CL_PINTA	62.17	534	198	2	19	552	8	537	0	704	471.2
TRINITY_DN64808_c0_g1	sp|Q9SJF0|BSL2_ARATH	55.99	534	177	10	2	491	182	701	0	550	8.26
TRINITY_DN63523_c0_g1	sp|Q9LJX0|AB19B_ARATH	56.93	534	219	4	9	537	607	1134	0	635	9.48
TRINITY_DN62706_c0_g1	sp|Q2KI54|ARMC8_BOVIN	25.28	534	343	16	1	498	108	621	3e-28	122	48.79
TRINITY_DN67553_c2_g1	sp|Q08C72|CWC22_DANRE	59.36	534	215	2	15	547	222	754	0	661	39
TRINITY_DN66903_c0_g1	sp|Q9FYC2|PAO_ARATH	62.55	534	187	6	61	582	5	537	0	690	7.93
TRINITY_DN66188_c1_g1	sp|Q9LZA4|PMT7_ARATH	23.64	533	306	16	106	548	70	591	1e-28	123	100.14
TRINITY_DN65860_c3_g2	sp|Q0JLS6|RHD3_ORYSJ	62.48	533	199	1	10	542	8	539	0	689	39.43
TRINITY_DN65293_c3_g2	sp|Q9C509|SGPL_ARATH	60.79	533	205	1	10	542	13	541	0	680	16.56
TRINITY_DN67458_c0_g1	sp|P28723|FTHS_SPIOL	83.68	533	87	0	1	533	105	637	0	929	15.98
TRINITY_DN64482_c3_g1	sp|P93733|PLDB1_ARATH	59.85	533	193	4	1	528	566	1082	0	664	136.9
TRINITY_DN67102_c0_g1	sp|O04773|C75A6_CAMME	39.21	533	289	10	1	518	9	521	3e-127	388	53.89
TRINITY_DN65618_c1_g1	sp|Q84JF4|NAGS1_ARATH	56.85	533	197	5	18	524	72	597	0	605	50.21
TRINITY_DN68280_c7_g1	sp|O23144|PPI1_ARATH	32.83	533	286	14	134	639	2	489	3e-54	201	302.17
TRINITY_DN65741_c1_g4	sp|Q84XU2|PPP5_ARATH	63.53	532	139	3	7	483	5	536	0	708	37.17
TRINITY_DN63839_c1_g1	sp|Q9SEX2|KTNA1_ARATH	68.42	532	152	9	28	552	1	523	0	731	12.11
TRINITY_DN68322_c3_g2	sp|Q42699|METE_CATRO	72.56	532	145	1	1	532	6	536	0	806	305.79
TRINITY_DN64655_c4_g1	sp|Q8VZ17|SUVH6_ARATH	48.12	532	242	10	315	823	270	790	6e-150	466	43.63
TRINITY_DN65414_c0_g3	sp|Q9T020|Y4391_ARATH	34.27	531	288	20	17	530	52	538	1e-72	253	10.24
TRINITY_DN66748_c0_g1	sp|Q8LPR9|TI110_ARATH	58.38	531	211	5	4	530	492	1016	0	616	36.37
TRINITY_DN58731_c0_g1	sp|Q3E6Q1|PPR32_ARATH	36.16	531	335	2	12	542	43	569	5e-113	361	2.21
TRINITY_DN65278_c0_g1	sp|Q9M367|BECN1_ARATH	52.64	530	186	12	1	509	8	493	7e-176	514	7.47
TRINITY_DN65991_c1_g1	sp|O48538|RBOHF_ARATH	63.96	530	186	4	1	527	223	750	0	704	10.34
TRINITY_DN64415_c0_g2	sp|Q5XIA1|NCLN_RAT	33.4	530	281	16	39	537	48	536	1e-76	259	35.91
TRINITY_DN59922_c0_g1	sp|O81191|SCS_SALOF	55.85	530	217	7	37	560	32	550	0	613	13.87
TRINITY_DN67563_c1_g3	sp|B9DGD6|ACS_ARATH	62.45	530	198	1	4	533	212	740	0	731	13.03
TRINITY_DN67474_c2_g2	sp|P41636|4CL_PINTA	66.92	529	169	3	57	585	12	534	0	733	17.58
TRINITY_DN65001_c0_g1	sp|Q9SSL9|PEPR1_ARATH	40.83	529	306	6	50	575	47	571	2e-106	352	15.23
TRINITY_DN66077_c3_g2	sp|Q9Y5A7|NUB1_HUMAN	28.36	529	330	11	31	543	112	607	6e-39	154	3.99
TRINITY_DN67690_c1_g1	sp|Q9M0N1|PUX10_ARATH	46.69	529	212	5	7	520	6	479	4e-146	435	80.43
TRINITY_DN66878_c3_g1	sp|P37107|SR54C_ARATH	65.41	529	174	3	33	557	39	562	0	697	6.02
TRINITY_DN66301_c2_g3	sp|A9VRF5|PUR9_BACWK	48.58	529	250	8	45	571	3	511	4e-169	497	32.53
TRINITY_DN67450_c6_g1	sp|Q8RUS5|ATG9_ARATH	44.13	528	255	6	2	524	312	804	3e-139	430	107.9
TRINITY_DN64277_c1_g1	sp|B7ZWR6|OEP61_ARATH	39.39	528	243	13	1	466	5	517	3e-109	342	63.19
TRINITY_DN67037_c3_g1	sp|Q9ZW74|PUX11_ARATH	30.11	528	292	10	32	509	4	504	5e-56	201	19.24
TRINITY_DN67090_c2_g1	sp|Q9FHG4|LRKS7_ARATH	38.26	528	269	17	1	493	148	653	1e-95	311	66.2
TRINITY_DN68206_c1_g1	sp|Q01MW8|PHT14_ORYSI	69.7	528	147	3	4	529	3	519	0	757	19.91
TRINITY_DN65211_c3_g1	sp|Q9LZD3|E70A1_ARATH	34.91	527	300	6	51	556	128	632	5e-101	325	25.62
TRINITY_DN67940_c1_g3	sp|Q8SAB7|SPK1_ARATH	79.51	527	104	1	3	529	1308	1830	0	872	12.79
TRINITY_DN67749_c0_g1	sp|Q9LXD9|PME51_ARATH	48.77	527	249	8	51	568	32	546	3e-160	476	18.12
TRINITY_DN68172_c3_g1	sp|Q8L860|TOL9_ARATH	39.66	527	242	16	23	495	5	509	9e-104	334	66.6
TRINITY_DN68316_c4_g1	sp|Q0WUU6|PLT4_ARATH	49.34	527	223	4	13	527	31	525	8e-171	501	14.48
TRINITY_DN67233_c4_g1	sp|F4K0C4|TR130_ARATH	35.48	527	250	13	3	520	810	1255	9e-89	301	8.33
TRINITY_DN66672_c2_g2	sp|Q54LC8|COG7_DICDI	21.06	527	317	11	15	490	137	615	5e-29	126	28.17
TRINITY_DN65789_c0_g2	sp|Q9LE59|GAUT1_ARATH	61.6	526	187	7	94	611	154	672	0	691	7.51
TRINITY_DN64400_c0_g1	sp|A0A161IUT7|DGAT1_CORAE	58.17	526	206	4	16	536	19	535	0	649	29.23
TRINITY_DN64799_c0_g1	sp|F4HVG8|CSK_ARATH	37.26	526	308	10	45	566	93	600	6e-97	314	7.67
TRINITY_DN66278_c0_g1	sp|Q8S9L6|CRK29_ARATH	38.78	526	272	13	36	531	164	669	2e-110	350	13.97
TRINITY_DN66286_c3_g1	sp|B3H4P1|PP450_ARATH	24.71	526	374	11	162	677	101	614	7e-41	162	24.07
TRINITY_DN67310_c0_g1	sp|Q9LMF1|U85A3_ARATH	30.86	525	291	20	23	532	13	480	2e-57	204	145.11
TRINITY_DN67127_c2_g1	sp|Q43117|KPYA_RICCO	78.86	525	106	1	160	684	64	583	0	863	115.01
TRINITY_DN67111_c1_g2	sp|Q84KG5|CCD_CROSA	69.33	525	158	3	61	583	20	543	0	776	37.39
TRINITY_DN63483_c1_g1	sp|O43299|AP5Z1_HUMAN	23.24	525	341	12	1	510	295	772	4e-18	91.7	5.22
TRINITY_DN68121_c5_g2	sp|O23144|PPI1_ARATH	32.57	525	289	13	213	718	11	489	6e-51	192	22.46
TRINITY_DN66897_c0_g1	sp|Q9BQ70|TCF25_HUMAN	32.57	525	285	16	90	598	148	619	7e-72	250	12.01
TRINITY_DN63145_c0_g1	sp|O65351|SBT17_ARATH	52	525	236	8	18	539	245	756	0	541	12.68
TRINITY_DN64717_c0_g1	sp|F4IAT2|THOC2_ARATH	31.62	525	274	20	50	560	1331	1784	2e-12	74.3	11.28
TRINITY_DN63593_c2_g1	sp|Q9STW5|MACP2_ARATH	52.67	524	225	10	2	520	7	512	3e-178	522	10.47
TRINITY_DN66233_c4_g2	sp|Q9LE59|GAUT1_ARATH	71.76	524	144	2	80	602	151	671	0	823	39.29
TRINITY_DN65285_c4_g1	sp|Q9LIC2|TMN7_ARATH	72.47	523	137	4	6	527	11	527	0	775	58.54
TRINITY_DN65199_c0_g1	sp|Q94A27|SAC2_ARATH	43.21	523	243	11	1	476	239	754	2e-127	399	8.82
TRINITY_DN64543_c0_g1	sp|Q9SV13|SUT31_ARATH	56.79	523	223	1	89	608	21	543	0	598	11.85
TRINITY_DN67172_c3_g1	sp|Q38931|FKB62_ARATH	67.88	523	162	4	1	520	29	548	0	714	11.71
TRINITY_DN67719_c1_g2	sp|Q9FY48|KEG_ARATH	61.57	523	192	6	17	538	1110	1624	0	633	127.85
TRINITY_DN62829_c0_g1	sp|F4JE35|AVT1B_ARATH	46.65	523	261	6	2	523	33	538	1e-156	464	5.15
TRINITY_DN74698_c0_g1	sp|P07928|VGA_BPS13	98.47	522	8	0	1	522	1	522	0	1078	54.87
TRINITY_DN61982_c2_g1	sp|Q40255|ALDH_LINUS	73.75	522	137	0	43	564	30	551	0	829	69.05
TRINITY_DN65139_c3_g1	sp|Q8S9G8|SPL7_ARATH	29.56	521	268	18	147	615	313	786	4e-56	207	34.34
TRINITY_DN65139_c2_g1	sp|Q7XJS0|ASHR1_ARATH	21.5	521	323	13	30	535	20	469	1e-20	98.6	68.05
TRINITY_DN64396_c0_g1	sp|F4JC97|PSME4_ARATH	42.99	521	279	7	5	512	1296	1811	2e-127	413	6.32
TRINITY_DN67158_c0_g1	sp|P98204|ALA1_ARATH	48.56	521	230	7	1	518	200	685	1e-158	488	22.37
TRINITY_DN64856_c2_g2	sp|Q7XAP4|RSH2_ORYSJ	56.81	521	207	6	2	518	191	697	0	576	51.41
TRINITY_DN67810_c4_g2	sp|Q9AV23|LSI3_ORYSJ	49.52	521	205	7	11	523	10	480	3e-159	469	48.4
TRINITY_DN67262_c2_g1	sp|P46032|PTR2_ARATH	39.92	521	279	8	34	552	32	520	4e-132	404	61.58
TRINITY_DN62662_c0_g1	sp|Q9P4X3|UTP7_SCHPO	43.08	520	290	3	1	516	1	518	1e-144	433	6.67
TRINITY_DN65532_c1_g1	sp|Q9C823|Y1523_ARATH	55.77	520	195	12	29	537	50	545	0	577	51.61
TRINITY_DN64439_c2_g1	sp|Q0J4P2|HSP81_ORYSJ	89.81	520	52	1	4	522	1	520	0	900	8.44
TRINITY_DN67793_c1_g2	sp|P29402|CALX1_ARATH	59.23	520	194	4	7	522	25	530	0	616	38.68
TRINITY_DN68182_c4_g2	sp|A1L2I9|T214B_XENLA	20.19	520	336	17	84	577	21	487	8e-12	71.6	20.16
TRINITY_DN65424_c0_g1	sp|Q9QYI3|DNJC7_MOUSE	29.48	519	277	15	197	715	24	453	1e-39	157	66.31
TRINITY_DN67471_c1_g2	sp|Q9ZUI6|AP1G2_ARATH	71.48	519	146	2	21	538	5	522	0	777	16.95
TRINITY_DN66785_c2_g3	sp|Q941L3|BON1_ARATH	53.37	519	228	9	1	513	68	578	0	528	20.9
TRINITY_DN65900_c0_g2	sp|Q9LVJ3|RSH2C_ARATH	53.95	519	229	5	8	524	191	701	0	554	5.1
TRINITY_DN66064_c3_g2	sp|Q9LUB7|OBE2_ARATH	47.98	519	228	6	10	501	18	521	3e-165	488	25.68
TRINITY_DN67771_c3_g2	sp|P98204|ALA1_ARATH	51.64	519	203	2	1	519	681	1151	1e-178	542	23.61
TRINITY_DN67648_c0_g1	sp|Q8VYW1|PAPS4_ARATH	68.79	519	158	3	11	527	19	535	0	756	72.17
TRINITY_DN67579_c2_g2	sp|P92935|TLC2_ARATH	67.24	519	147	6	23	530	3	509	0	676	4.89
TRINITY_DN61831_c0_g1	sp|Q7MG04|BGAL_VIBVY	49.13	519	227	6	22	529	49	541	4e-160	489	3.99
TRINITY_DN68000_c1_g5	sp|A9QM73|SMG7_ARATH	38.22	518	274	11	59	562	10	495	3e-104	344	14.38
TRINITY_DN64189_c3_g1	sp|Q9AV81|PRP19_ORYSJ	70.85	518	146	3	7	524	1	513	0	784	41.04
TRINITY_DN68122_c3_g1	sp|O64636|C76C1_ARATH	35.91	518	303	10	10	506	1	510	6e-102	322	95.44
TRINITY_DN67660_c3_g1	sp|Q9SCS2|CAMK5_ARATH	69.31	518	151	4	1	515	84	596	0	760	70.53
TRINITY_DN62922_c0_g1	sp|P98205|ALA2_ARATH	72.15	517	144	0	1	517	511	1027	0	800	6.06
TRINITY_DN67731_c1_g1	sp|Q9ZT82|CALSC_ARATH	50.87	517	235	6	1	508	76	582	9e-175	543	2.67
TRINITY_DN66892_c4_g2	sp|P93025|PHOT2_ARATH	67.7	517	161	2	1	512	335	850	0	758	11.05
TRINITY_DN64762_c0_g1	sp|Q9LJE2|SYKM_ARATH	64.99	517	172	2	1	509	84	599	0	717	6.04
TRINITY_DN65803_c4_g2	sp|Q10MH8|RH24_ORYSJ	76.36	516	121	1	16	531	96	610	0	838	29.81
TRINITY_DN65942_c1_g2	sp|Q9LZX8|BIG2_ARATH	46.9	516	231	10	1	482	1285	1791	1e-136	438	11.72
TRINITY_DN62384_c0_g1	sp|B0F481|BIODA_ARATH	59.88	516	186	5	4	510	327	830	0	668	3.91
TRINITY_DN65749_c1_g1	sp|Q9S713|STT7_ARATH	68.22	516	161	1	41	556	48	560	0	731	6.38
TRINITY_DN62127_c0_g1	sp|P93005|PP181_ARATH	35.47	516	325	5	22	531	55	568	1e-98	320	4.34
TRINITY_DN65336_c0_g1	sp|Q2RAK2|KPYC1_ORYSJ	78.49	516	111	0	1	516	10	525	0	841	17.13
TRINITY_DN66987_c0_g1	sp|Q9C6T1|PMK_ARATH	54.26	516	222	7	1	513	1	505	0	531	12.35
TRINITY_DN67248_c1_g2	sp|Q5QIT3|2AB2B_ARATH	61.82	516	181	7	6	517	13	516	0	645	27.21
TRINITY_DN63736_c0_g1	sp|Q9FUT3|AB23B_ARATH	43.11	515	281	4	6	510	90	602	2e-140	427	4.18
TRINITY_DN65119_c3_g1	sp|Q5XEZ8|PUB2_ARATH	40.39	515	242	10	39	541	241	702	3e-102	330	6.31
TRINITY_DN65332_c1_g1	sp|A7SDW5|EIF3L_NEMVE	48.16	515	247	8	18	521	17	522	2e-169	496	109.48
TRINITY_DN61602_c0_g1	sp|Q9LDH0|XYLT_ARATH	39.61	515	213	9	2	488	20	464	3e-118	364	10.86
TRINITY_DN66917_c1_g1	sp|Q94C70|NAT2_ARATH	58.83	515	212	0	15	529	10	524	0	663	20.05
TRINITY_DN66612_c1_g1	sp|Q9SKZ5|FBT1_ARATH	60.78	515	171	7	36	542	36	527	0	578	7.29
TRINITY_DN67943_c2_g2	sp|Q00624|ASOL_BRANA	53.11	514	223	5	24	524	32	540	0	549	60.61
TRINITY_DN65983_c3_g1	sp|Q6FSK3|SC231_CANGA	21.6	514	327	16	142	606	33	519	3e-18	92.8	4.23
TRINITY_DN66821_c0_g1	sp|Q9SV21|COPB1_ARATH	70.62	514	140	3	1	512	223	727	0	754	18.37
TRINITY_DN68036_c1_g3	sp|Q9LS42|CASP_ARATH	63.94	513	180	3	38	549	26	534	0	627	21.91
TRINITY_DN65049_c3_g1	sp|Q93VQ0|VCL1_ARATH	64.13	513	180	2	7	518	341	850	0	670	41.36
TRINITY_DN65555_c1_g1	sp|P92943|CLCD_ARATH	74.66	513	130	0	1	513	153	665	0	733	65.95
TRINITY_DN65342_c3_g1	sp|Q6Z8M8|SPL15_ORYSJ	34.31	513	297	10	1	482	636	1139	4e-80	275	57.32
TRINITY_DN65302_c2_g1	sp|Q9FMJ0|P4KB1_ARATH	36.26	513	263	18	36	518	243	721	1e-65	241	22.58
TRINITY_DN66454_c0_g1	sp|Q9LXV4|C3H56_ARATH	49.12	513	199	13	6	487	21	502	2e-142	433	24.39
TRINITY_DN63634_c4_g1	sp|Q9H7D7|WDR26_HUMAN	38.48	512	282	11	77	559	126	633	2e-101	327	30.09
TRINITY_DN67449_c2_g1	sp|Q9C9Z1|ZTP50_ARATH	62.7	512	188	3	1	510	109	619	0	582	22.06
TRINITY_DN65110_c3_g1	sp|Q9SSK1|SYNC3_ARATH	65.62	512	167	4	24	529	22	530	0	690	106.16
TRINITY_DN67623_c3_g3	sp|Q6R3K9|YSL2_ARATH	25.78	512	302	19	12	494	30	492	6e-23	106	3.31
TRINITY_DN67872_c4_g2	sp|Q9C9Z9|ELD1_ARATH	64.06	512	158	7	20	518	27	525	0	651	66.44
TRINITY_DN67842_c3_g1	sp|Q8S528|AL2B7_ARATH	73.44	512	134	1	32	543	25	534	0	816	99.16
TRINITY_DN67299_c5_g1	sp|Q6AST1|HOX32_ORYSJ	45.9	512	238	13	2	481	350	854	1e-143	440	6.55
TRINITY_DN65164_c0_g1	sp|Q9LQL2|PTR14_ARATH	38.55	511	290	7	1	489	91	599	1e-125	386	16.5
TRINITY_DN67161_c0_g1	sp|Q8W117|SMU1_ARATH	81.21	511	94	2	4	514	3	511	0	895	51.73
TRINITY_DN60664_c0_g1	sp|A5PK19|MET13_BOVIN	35.49	510	284	14	1	493	70	551	2e-66	233	4.86
TRINITY_DN68071_c1_g1	sp|P08684|CP3A4_HUMAN	24.9	510	279	17	82	568	38	466	2e-23	107	7.67
TRINITY_DN67025_c2_g1	sp|Q9LW96|INO1_TOBAC	82.35	510	90	0	1	510	1	510	0	897	97.36
TRINITY_DN67007_c0_g4	sp|Q84LK0|MSH1_ARATH	49.8	510	246	6	1	503	461	967	2e-156	486	10.56
TRINITY_DN67638_c3_g1	sp|Q9LKW9|NHX7_ARATH	44.51	510	245	11	4	491	572	1065	6e-122	393	20.4
TRINITY_DN66399_c2_g2	sp|Q9ZVD0|SRRT_ARATH	45.69	510	199	11	7	493	266	720	1e-122	382	26.1
TRINITY_DN66294_c2_g1	sp|O04086|Y1105_ARATH	46.47	510	245	13	7	494	122	625	7e-143	431	36.03
TRINITY_DN62054_c0_g1	sp|Q39247|2ABB_ARATH	69.22	510	129	6	28	529	12	501	0	730	9.31
TRINITY_DN65456_c0_g3	sp|Q9ULD4|BRPF3_HUMAN	25.74	509	290	20	118	587	133	592	1e-23	110	6.61
TRINITY_DN67341_c2_g1	sp|Q94AZ2|STP13_ARATH	59.33	509	184	7	1	501	26	519	0	615	12.87
TRINITY_DN63427_c0_g1	sp|Q9FGK8|SC16B_ARATH	45.97	509	246	9	8	504	501	992	6e-135	430	5.48
TRINITY_DN65398_c2_g1	sp|O64635|C76C4_ARATH	34.97	509	300	13	6	497	9	503	5e-93	298	10.79
TRINITY_DN58894_c0_g1	sp|Q96282|CLCC_ARATH	59.65	508	200	3	6	511	42	546	0	591	151.58
TRINITY_DN66750_c1_g2	sp|Q8GWB7|GUX6_ARATH	55.91	508	207	4	42	549	32	522	0	549	18.38
TRINITY_DN65179_c1_g2	sp|Q9SKK0|EBF1_ARATH	36.81	508	296	9	20	516	134	627	9e-85	281	8.77
TRINITY_DN67140_c4_g1	sp|Q9S775|PKL_ARATH	63.19	508	172	7	1	504	525	1021	0	640	5.32
TRINITY_DN63275_c0_g1	sp|P36444|MAOC_FLAPR	57.28	508	216	1	1	507	139	646	0	630	3.08
TRINITY_DN67683_c0_g1	sp|Q32RU1|PSBB_STAPU	91.14	508	45	0	1	508	1	508	0	962	22.42
TRINITY_DN66197_c2_g1	sp|Q6P2B1|TNPO3_MOUSE	19.53	507	359	17	9	510	337	799	2e-09	64.3	14.81
TRINITY_DN66720_c0_g1	sp|C0LGJ1|Y1743_ARATH	28.99	507	289	14	100	552	172	661	3e-31	132	171.34
TRINITY_DN63803_c0_g1	sp|Q9LMF1|U85A3_ARATH	33.33	507	288	13	9	496	6	481	6e-80	264	23.36
TRINITY_DN67242_c2_g1	sp|Q9ASR3|C7091_ARATH	40.04	507	278	9	31	531	28	514	4e-122	375	30.58
TRINITY_DN65298_c1_g1	sp|O64827|SUVR5_ARATH	29.84	506	280	9	163	656	51	493	4e-59	221	23.09
TRINITY_DN63892_c0_g1	sp|Q94AI6|SEC6_ARATH	67.39	506	158	4	15	519	204	703	0	672	16.79
TRINITY_DN66507_c4_g1	sp|P92948|CDC5L_ARATH	55.34	506	211	6	1	495	270	771	4e-172	514	12.57
TRINITY_DN66218_c3_g1	sp|P31597|EAA3_RABIT	34.58	506	255	10	8	455	12	499	3e-81	267	1019.54
TRINITY_DN66194_c0_g1	sp|Q8VYR9|KEA5_ARATH	69.11	505	150	3	1	505	50	548	0	697	45.93
TRINITY_DN66053_c1_g2	sp|Q93ZG9|FKB53_ARATH	36.04	505	230	17	6	445	1	477	2e-72	242	12.4
TRINITY_DN67331_c1_g1	sp|Q92IH1|TOP1_RICCN	39.6	505	273	6	115	619	3	475	3e-110	355	5.13
TRINITY_DN68100_c2_g2	sp|Q38931|FKB62_ARATH	70.89	505	143	3	2	505	28	529	0	721	114.77
TRINITY_DN67514_c2_g1	sp|Q689G9|PRR1_ORYSJ	37.82	505	262	11	30	522	23	487	7e-87	285	114.84
TRINITY_DN66483_c1_g1	sp|Q9ZU50|BAT1_ARATH	43.76	505	281	3	23	527	13	514	2e-132	402	4.64
TRINITY_DN66607_c0_g1	sp|Q9C5E5|DGK5_ARATH	51.88	505	202	6	4	500	9	480	3e-173	505	45.06
TRINITY_DN65033_c5_g1	sp|Q2R483|MTBC_ORYSJ	67.66	504	160	2	9	512	18	518	0	720	42.9
TRINITY_DN57917_c0_g1	sp|Q9LD37|CNG20_ARATH	49.8	504	222	13	10	498	122	609	1e-147	448	11.48
TRINITY_DN67796_c2_g2	sp|O65390|APA1_ARATH	64.09	504	171	6	25	523	8	506	0	653	449.19
TRINITY_DN66569_c1_g1	sp|Q9CAJ9|Y1385_ARATH	47.22	504	220	11	12	495	51	528	4e-137	414	10.33
TRINITY_DN65863_c0_g1	sp|Q9M1Y3|SKI35_ARATH	67.59	503	157	3	126	628	94	590	0	688	129.8
TRINITY_DN64135_c0_g1	sp|P42762|CLPD_ARATH	64.21	503	174	2	1	499	432	932	0	684	14.62
TRINITY_DN66050_c5_g1	sp|C0LGI2|Y1677_ARATH	37.97	503	260	11	2	481	414	887	4e-94	312	7.61
TRINITY_DN67333_c2_g1	sp|H3K2Y6|MED12_ARATH	32.01	503	286	15	3	485	927	1393	1e-61	225	4.87
TRINITY_DN64048_c1_g1	sp|Q5EBF1|5NTC_XENTR	33.8	503	273	14	118	609	34	487	7e-75	256	7.46
TRINITY_DN64469_c0_g1	sp|Q6INN7|PP4R3_XENLA	35.39	503	291	11	7	494	6	489	3e-92	305	25.37
TRINITY_DN61758_c0_g1	sp|Q9XID3|Y1343_ARATH	36.25	502	264	23	11	493	23	487	7e-58	210	7.58
TRINITY_DN67959_c3_g1	sp|P49042|VPE_RICCO	56.97	502	196	7	7	504	12	497	0	583	71.25
TRINITY_DN60301_c0_g1	sp|Q9BZH6|WDR11_HUMAN	24.5	502	319	25	58	551	486	935	3e-21	102	4.25
TRINITY_DN67765_c2_g1	sp|Q38890|GUN25_ARATH	57.77	502	194	9	1	490	1	496	0	531	7.24
TRINITY_DN67728_c1_g1	sp|Q2QXY1|GLDH2_ORYSJ	63.55	502	173	2	8	509	83	574	0	677	13.36
TRINITY_DN67628_c2_g1	sp|Q9LYN8|EMS1_ARATH	28.29	502	300	11	76	540	520	998	3e-36	148	57.24
TRINITY_DN62049_c0_g1	sp|Q6Z3U3|Y7797_ORYSJ	44.22	502	222	13	1	491	428	882	1e-115	370	24.01
TRINITY_DN67477_c2_g1	sp|Q7X9V2|PIE1_ARATH	57.29	501	188	9	1	494	938	1419	4e-176	550	11.26
TRINITY_DN66742_c2_g1	sp|Q9M084|SYDC2_ARATH	64.67	501	165	3	29	517	58	558	0	674	26.27
TRINITY_DN64858_c0_g1	sp|A0JP85|CNOT1_XENTR	41.52	501	258	10	28	522	823	1294	6e-113	375	31.14
TRINITY_DN67599_c3_g1	sp|Q8W4B1|RCF3_ARATH	34.53	501	276	17	54	534	70	538	4e-65	229	34.12
TRINITY_DN64621_c4_g1	sp|Q704U0|XPO7A_XENLA	42.91	501	271	6	4	490	569	1068	6e-134	421	18.63
TRINITY_DN64690_c2_g1	sp|Q9M1R2|SYPC_ARATH	71.26	501	143	1	57	557	31	530	0	771	48.56
TRINITY_DN65857_c1_g1	sp|Q9FL28|FLS2_ARATH	35.6	500	293	11	13	490	300	792	4e-68	241	68.06
TRINITY_DN65238_c2_g1	sp|Q6DE97|CN10A_XENLA	31.2	500	264	15	41	505	221	675	5e-45	172	28.6
TRINITY_DN65057_c0_g2	sp|F4I366|NRPA2_ARATH	60.8	500	183	4	1	498	684	1172	0	639	30.57
TRINITY_DN65559_c1_g1	sp|Q94C59|PATL4_ARATH	42.8	500	232	12	50	512	53	535	2e-110	345	30.68
TRINITY_DN68127_c1_g1	sp|Q9LSG3|GAUT8_ARATH	71.6	500	138	3	15	511	60	558	0	749	41.63
TRINITY_DN62718_c2_g1	sp|Q9C5X4|ATX1_ARATH	58.6	500	172	4	13	512	596	1060	0	612	14.44
TRINITY_DN67520_c0_g1	sp|Q8LGU1|AB8C_ARATH	50	500	220	5	1	481	546	1034	2e-157	491	64.18
TRINITY_DN68287_c0_g1	sp|Q7XKV5|BGL11_ORYSJ	48.4	500	235	9	125	614	31	517	9e-157	468	217.09
TRINITY_DN64797_c1_g1	sp|Q9SJF1|LSG12_ARATH	54.2	500	199	7	1	488	103	584	0	528	106.94
TRINITY_DN66206_c2_g1	sp|Q5R8D8|DNJC7_PONAB	27.4	500	231	12	112	590	24	412	1e-35	143	21.79
TRINITY_DN65214_c4_g1	sp|Q38997|KIN10_ARATH	67.13	499	133	5	29	513	35	516	0	667	29.55
TRINITY_DN65764_c0_g1	sp|Q9H7Z6|KAT8_HUMAN	45.29	499	203	8	6	494	16	454	4e-135	405	6.18
TRINITY_DN64008_c0_g1	sp|Q7XJJ7|FAAH_ARATH	55.71	499	216	2	1	499	114	607	0	584	8.34
TRINITY_DN63412_c0_g1	sp|P79051|RHP16_SCHPO	48.7	499	239	6	61	559	380	861	3e-162	491	5.53
TRINITY_DN67053_c1_g1	sp|Q43240|TCMO_ZINVI	56.51	499	207	4	30	521	9	504	0	588	32.59
TRINITY_DN66880_c0_g1	sp|Q9STS1|BADH2_ARATH	73.55	499	132	0	7	505	5	503	0	800	81.61
TRINITY_DN66373_c3_g1	sp|Q94B55|XB31_ARATH	44.89	499	218	13	23	520	1	443	8e-124	378	42.04
TRINITY_DN66950_c0_g1	sp|F4IXE7|IDM1_ARATH	38.48	499	274	11	344	824	591	1074	2e-100	343	49.55
TRINITY_DN65922_c2_g1	sp|Q43033|TCMO_PETCR	72.09	498	137	1	62	557	7	504	0	749	40.26
TRINITY_DN65906_c0_g1	sp|B0JGQ4|MNMG_MICAN	65.86	498	170	0	8	505	132	629	0	709	6.06
TRINITY_DN65512_c2_g2	sp|Q53N72|MPK15_ORYSJ	68.88	498	133	4	11	486	1	498	0	716	31.73
TRINITY_DN64406_c0_g1	sp|O22478|IMA_SOLLC	63.45	498	167	5	1	498	44	526	0	635	5.41
TRINITY_DN67063_c1_g1	sp|Q9FWC1|TRE_ORYSJ	53.82	498	219	4	1	491	70	563	0	568	16.17
TRINITY_DN67053_c2_g1	sp|P37822|AROG_SOLTU	72.09	498	130	3	19	515	20	509	0	754	89.26
TRINITY_DN67708_c2_g1	sp|Q0DA21|BGL25_ORYSJ	48.39	498	236	7	3	495	18	499	2e-160	473	17.37
TRINITY_DN68161_c5_g1	sp|Q7Z2K6|ERMP1_HUMAN	32.73	498	288	13	102	589	100	560	1e-70	257	19.46
TRINITY_DN68240_c1_g3	sp|Q8GY23|UPL1_ARATH	69.68	498	137	4	14	511	3145	3628	0	723	29.94
TRINITY_DN16736_c0_g1	sp|O22207|UBP5_ARATH	54.42	498	214	5	12	508	19	504	0	543	6.19
TRINITY_DN67268_c4_g1	sp|Q9SJH7|CISY3_ARATH	72.89	498	131	2	11	504	10	507	0	766	26.32
TRINITY_DN67468_c1_g1	sp|Q80ZK9|WDTC1_MOUSE	31.59	497	252	17	32	480	12	468	5e-53	199	13.21
TRINITY_DN67445_c1_g1	sp|Q56ZZ7|PLST4_ARATH	70.82	497	139	3	52	546	51	543	0	665	82.29
TRINITY_DN66057_c2_g1	sp|Q2HJ56|PWP1_BOVIN	36.42	497	282	9	2	496	7	471	2e-89	289	81.5
TRINITY_DN67820_c5_g1	sp|F4JLP5|PLPD2_ARATH	81.29	497	87	2	75	570	76	567	0	811	24.82
TRINITY_DN60034_c0_g1	sp|O48923|C71DA_SOYBN	49.5	497	236	5	7	491	12	505	0	525	2.95
TRINITY_DN64659_c1_g1	sp|M1BYJ7|ENDB1_SOLTU	57.75	497	196	4	50	546	12	494	0	601	3.45
TRINITY_DN66126_c0_g2	sp|Q00218|AROG_ARATH	73.59	496	118	4	19	507	16	505	0	764	338.12
TRINITY_DN65118_c0_g1	sp|Q9LS46|ALMT9_ARATH	45.77	496	254	9	34	522	84	571	4e-131	401	22.15
TRINITY_DN64998_c0_g1	sp|Q9SYD6|DTX42_ARATH	49.6	496	238	3	60	548	25	515	8e-152	452	54.5
TRINITY_DN67175_c4_g1	sp|Q8WWU5|TCP11_HUMAN	23.39	496	269	18	67	544	80	482	1e-11	70.9	11.13
TRINITY_DN64253_c4_g2	sp|Q43240|TCMO_ZINVI	59.07	496	195	2	20	507	9	504	0	622	67.63
TRINITY_DN62929_c0_g1	sp|Q9XHE8|C71DI_MENSP	99.4	496	3	0	1	496	1	496	0	1020	12.38
TRINITY_DN62956_c0_g1	sp|Q8W486|Y1491_ARATH	65.12	496	165	5	60	552	21	511	0	659	10.6
TRINITY_DN67743_c0_g1	sp|Q9FIF8|SBT43_ARATH	47.78	496	235	8	5	494	64	541	6e-145	440	6.19
TRINITY_DN67763_c1_g2	sp|B9RAJ0|DNPEP_RICCO	69.15	496	131	7	1	480	1	490	0	718	13.78
TRINITY_DN67598_c4_g3	sp|Q0J7U6|TPR2_ORYSJ	70.56	496	122	9	1	490	49	526	0	704	21.8
TRINITY_DN66619_c0_g1	sp|Q9FNX5|DRP1E_ARATH	73.39	496	120	3	24	508	130	624	0	764	50.49
TRINITY_DN66137_c3_g1	sp|Q9SEK2|HXK1_TOBAC	64.04	495	171	1	1	495	5	492	0	651	19.65
TRINITY_DN50337_c0_g1	sp|B5BT18|BTAF1_ARATH	46.87	495	219	11	2	472	302	776	1e-114	377	9.43
TRINITY_DN65745_c4_g2	sp|Q8H103|G6PIP_ARATH	83.03	495	83	1	1	494	118	612	0	857	6.74
TRINITY_DN67331_c2_g1	sp|Q9XH57|ETR2_PELHO	66.46	495	160	3	1	493	243	733	0	667	26.19
TRINITY_DN68116_c0_g2	sp|F8WKW1|UGT2_GARJA	37.98	495	261	11	3	478	9	476	9e-97	307	122.4
TRINITY_DN68118_c2_g1	sp|Q9LSG3|GAUT8_ARATH	60	495	166	6	67	531	66	558	0	605	22.65
TRINITY_DN64804_c0_g1	sp|Q0IWL9|GRS11_ORYSJ	58.79	495	182	6	29	506	2	491	0	580	42.62
TRINITY_DN67893_c2_g1	sp|Q8S528|AL2B7_ARATH	60	495	193	3	15	506	42	534	0	637	48.14
TRINITY_DN67878_c2_g1	sp|Q94A40|COPA1_ARATH	55.96	495	205	7	1	490	730	1216	6e-178	539	50.6
TRINITY_DN66835_c1_g1	sp|Q39183|D6KL2_ARATH	65.66	495	150	9	53	531	96	586	0	643	35.33
TRINITY_DN63119_c2_g1	sp|Q9ZUL5|CHR19_ARATH	64.65	495	162	4	1	492	277	761	0	674	62.3
TRINITY_DN67237_c3_g1	sp|Q7XSA2|AGO1B_ORYSJ	75.35	495	114	3	158	645	220	713	0	771	51.49
TRINITY_DN67260_c0_g2	sp|P37830|G6PD_SOLTU	71.52	495	133	2	24	515	22	511	0	749	25.34
TRINITY_DN66749_c1_g2	sp|Q9FHK9|MD26B_ARATH	28.34	494	287	16	42	530	5	436	3e-39	152	29.61
TRINITY_DN64941_c1_g1	sp|Q9LSG3|GAUT8_ARATH	57.49	494	172	5	67	523	66	558	0	590	19.24
TRINITY_DN64222_c4_g1	sp|Q9SU63|AL2B4_ARATH	58.3	494	205	1	2	494	45	538	0	620	18.62
TRINITY_DN68228_c3_g1	sp|Q9LMF1|U85A3_ARATH	34.01	494	281	16	19	482	2	480	1e-75	252	36.87
TRINITY_DN67260_c0_g3	sp|P37830|G6PD_SOLTU	75.91	494	111	2	20	510	23	511	0	785	52.78
TRINITY_DN64519_c3_g2	sp|B2V855|GATA_SULSY	26.37	493	289	10	136	568	7	485	3e-46	174	17.86
TRINITY_DN64419_c4_g1	sp|Q9FFK6|NUP88_ARATH	32.45	493	297	9	2	475	331	806	2e-69	242	4.75
TRINITY_DN67167_c1_g1	sp|Q94AZ2|STP13_ARATH	50.1	493	241	4	5	493	14	505	1e-170	499	14.84
TRINITY_DN64285_c6_g2	sp|Q02028|HSP7S_PEA	86	493	63	2	1	487	213	705	0	850	14.89
TRINITY_DN55178_c0_g1	sp|Q93V99|PDF2_ARATH	49.49	493	228	10	1	489	105	580	2e-154	464	3.18
TRINITY_DN67658_c0_g1	sp|Q9FM68|BAM4_ARATH	48.28	493	235	7	17	502	50	529	6e-161	475	9.04
TRINITY_DN67579_c2_g3	sp|Q39002|TLC1_ARATH	79.31	493	95	3	124	616	92	577	0	789	18.64
TRINITY_DN66199_c2_g1	sp|Q7XUF4|CDKG2_ORYSJ	66.46	492	141	9	47	530	229	704	0	633	10.1
TRINITY_DN63953_c7_g1	sp|Q9LK94|MDAR4_ARATH	65.65	492	158	7	1	485	1	488	0	606	38.27
TRINITY_DN64051_c0_g1	sp|Q66GP9|NOA1_ARATH	53.25	492	191	5	41	531	107	560	1e-174	511	6.26
TRINITY_DN67115_c4_g1	sp|Q94JZ8|PUX7_ARATH	46.14	492	215	17	5	470	1	468	2e-124	377	37.24
TRINITY_DN67082_c1_g1	sp|O48560|CATA3_SOYBN	82.32	492	87	0	1	492	1	492	0	876	41.92
TRINITY_DN67782_c3_g2	sp|Q9FRL3|ERDL6_ARATH	53.25	492	222	4	1	489	1	487	0	538	108.48
TRINITY_DN68185_c5_g1	sp|P49318|CATA2_RICCO	78.66	492	105	0	4	495	1	492	0	840	2110.36
TRINITY_DN65869_c1_g1	sp|Q9C5U1|AHK3_ARATH	61.1	491	157	3	1	475	157	629	0	610	8.69
TRINITY_DN67945_c3_g2	sp|Q9SK82|U85A1_ARATH	33.4	491	279	16	1	467	14	480	5e-71	239	36.21
TRINITY_DN65521_c2_g1	sp|F4I9E1|NFD4_ARATH	28.31	491	311	13	1	477	37	500	1e-34	140	32.73
TRINITY_DN64559_c0_g1	sp|Q39183|D6KL2_ARATH	66.19	491	144	7	7	488	73	550	0	637	33.18
TRINITY_DN67612_c3_g1	sp|Q9FZ45|Y1686_ARATH	52.14	491	193	12	13	492	15	474	3e-152	450	29.13
TRINITY_DN65312_c1_g1	sp|Q9FZ49|ALG9_ARATH	53.36	491	226	2	1	491	81	568	3e-180	525	28.04
TRINITY_DN62810_c0_g1	sp|Q6NNP0|ATG16_ARATH	53.77	491	225	1	1	489	18	508	0	553	7.5
TRINITY_DN66530_c1_g2	sp|Q0WM29|MMSA_ARATH	73.93	491	127	1	63	553	117	606	0	765	21.75
TRINITY_DN67207_c0_g1	sp|Q8L7Y9|NPC1_ARATH	65.58	491	168	1	19	509	30	519	0	702	74.83
TRINITY_DN65165_c0_g1	sp|Q9FI53|FUM2_ARATH	76.94	490	102	1	9	498	21	499	0	780	4.43
TRINITY_DN65573_c2_g2	sp|Q8L7J2|BGL06_ORYSJ	47.96	490	240	6	17	504	43	519	8e-163	481	161.83
TRINITY_DN64589_c0_g1	sp|Q8VWF8|RPOT2_NICSY	45.71	490	250	6	2	480	121	605	7e-136	424	14.44
TRINITY_DN67790_c1_g1	sp|P40781|CYPR4_CYNCA	63.67	490	159	5	46	516	2	491	0	659	28.13
TRINITY_DN67733_c3_g1	sp|Q8VZI8|FTSHA_ARATH	68.57	490	138	5	8	495	74	549	0	650	59.1
TRINITY_DN66537_c2_g1	sp|Q9LTX3|PPOX1_ARATH	61.02	490	183	3	54	535	41	530	0	619	9.11
TRINITY_DN63990_c0_g1	sp|Q8JHZ8|PALD_CHICK	27.4	489	270	14	60	526	265	690	8e-36	146	4.32
TRINITY_DN57353_c0_g1	sp|Q8VY89|APC7_ARATH	57.26	489	205	3	1	489	28	512	0	538	2.64
TRINITY_DN67783_c1_g2	sp|Q9LMT2|PAPS1_ARATH	72.6	489	132	2	7	495	3	489	0	772	33.04
TRINITY_DN63857_c1_g1	sp|Q9XSC3|WDR44_BOVIN	35.17	489	273	13	166	616	372	854	1e-72	259	15.3
TRINITY_DN65304_c0_g1	sp|Q9SGQ6|PP126_ARATH	29.04	489	295	8	156	638	330	772	2e-51	194	2.68
TRINITY_DN65319_c5_g2	sp|Q9FFR3|6PGD2_ARATH	80.57	489	91	3	1	487	1	487	0	810	45.85
TRINITY_DN66812_c3_g3	sp|Q9LJX4|PUM5_ARATH	31.7	489	257	25	36	505	32	462	4e-32	135	6.61
TRINITY_DN66881_c2_g1	sp|Q4V838|LTV1_XENLA	27.4	489	244	18	51	499	34	451	2e-19	94.7	9.43
TRINITY_DN66367_c0_g4	sp|Q9FZD1|PPR58_ARATH	31.29	489	317	9	51	524	135	619	6e-72	247	15.37
TRINITY_DN66351_c0_g1	sp|Q9LSG3|GAUT8_ARATH	60.74	489	170	3	70	537	71	558	0	621	6.38
TRINITY_DN65443_c0_g2	sp|Q8RXN5|TYW1_ARATH	60.25	488	161	5	1	488	99	553	0	602	26.73
TRINITY_DN66762_c0_g3	sp|P36616|DSK1_SCHPO	42.42	488	244	7	2	473	50	516	5e-128	391	18.82
TRINITY_DN65776_c2_g1	sp|Q9LHP4|RCH2_ARATH	35.45	488	281	8	13	473	159	639	5e-59	215	6.05
TRINITY_DN65566_c2_g1	sp|Q9LHQ6|OCT4_ARATH	46.93	488	217	5	1	488	71	516	3e-146	437	69.22
TRINITY_DN65520_c5_g1	sp|Q93WN0|SEBP2_ARATH	69.06	488	150	1	4	491	1	487	0	749	18.68
TRINITY_DN67198_c4_g1	sp|Q9LF97|Y3295_ARATH	56.15	488	210	4	17	502	16	501	0	556	101.67
TRINITY_DN65667_c3_g2	sp|Q94AP0|ALN_ARATH	59.22	488	194	4	23	508	16	500	0	593	42.49
TRINITY_DN68123_c5_g1	sp|Q9SKB3|PARG1_ARATH	44.26	488	221	8	2	477	88	536	1e-128	391	14.37
TRINITY_DN66181_c4_g1	sp|P48642|GSHRC_ORYSJ	70.02	487	145	1	27	512	1	487	0	724	94.81
TRINITY_DN65714_c2_g1	sp|Q9FLG8|SPNS2_ARATH	57.7	487	174	7	2	478	20	484	0	547	27.42
TRINITY_DN65649_c2_g5	sp|Q9FJD4|IMB1_ARATH	66.32	487	160	3	1	485	385	869	0	676	13.69
TRINITY_DN67837_c2_g1	sp|Q13530|SERC3_HUMAN	30.6	487	258	17	13	434	1	472	5e-58	203	24.73
TRINITY_DN66805_c1_g1	sp|Q6YUU5|MDR_ORYSJ	53.18	487	222	2	2	486	754	1236	1e-180	547	7.37
TRINITY_DN66667_c1_g1	sp|Q9FK07|CLPX1_ARATH	65.09	487	133	7	41	498	70	548	0	603	35.82
TRINITY_DN63387_c1_g1	sp|P0CE10|DEAHB_ARATH	39.09	486	283	6	1	483	1293	1768	5e-110	363	204.01
TRINITY_DN67423_c0_g2	sp|Q94CC0|Y5994_ARATH	46.71	486	210	15	11	470	16	478	2e-131	396	197.23
TRINITY_DN66001_c1_g1	sp|Q9CAD5|YODA_ARATH	49.59	486	197	15	177	630	306	775	6e-121	389	89.2
TRINITY_DN66038_c1_g1	sp|P49079|AKH1_MAIZE	69.55	486	142	3	77	562	74	553	0	699	13.58
TRINITY_DN64481_c2_g2	sp|Q56Y74|MORC6_ARATH	55.35	486	201	6	51	536	61	530	0	547	19.2
TRINITY_DN65695_c9_g2	sp|P43279|MAOC_ORYSJ	76.13	486	116	0	1	486	93	578	0	804	557.83
TRINITY_DN67693_c0_g1	sp|Q9LMA1|FMO1_ARATH	38.27	486	286	4	2	484	45	519	1e-117	363	12.53
TRINITY_DN67866_c2_g1	sp|Q9FFR3|6PGD2_ARATH	79.01	486	100	1	31	514	1	486	0	801	126.19
TRINITY_DN66913_c0_g1	sp|Q38950|2AAB_ARATH	88.27	486	57	0	1	486	1	486	0	891	60.07
TRINITY_DN66284_c2_g1	sp|Q75HJ0|RH37_ORYSJ	75.93	486	107	4	1	483	117	595	0	725	172.68
TRINITY_DN65214_c5_g3	sp|Q9LNU4|PSD3A_ARATH	68.87	485	150	1	16	500	5	488	0	645	31.49
TRINITY_DN68037_c5_g1	sp|Q9LW88|NU50B_ARATH	39.79	485	237	15	5	457	1	462	9e-76	251	60.8
TRINITY_DN67958_c0_g1	sp|Q9LJ87|CDC73_ARATH	39.59	485	215	11	1	481	1	411	2e-104	325	117.97
TRINITY_DN62689_c0_g1	sp|Q3SYZ6|XYLB_BOVIN	50.1	485	226	6	13	496	11	480	8e-161	475	26.19
TRINITY_DN68159_c2_g1	sp|Q69VG1|CIGR1_ORYSJ	51.13	485	200	5	158	631	113	571	6e-165	491	37.08
TRINITY_DN68187_c5_g1	sp|P93253|SAHH_MESCR	88.25	485	57	0	4	488	1	485	0	884	111.58
TRINITY_DN65362_c3_g2	sp|Q5N892|LAX1_ORYSJ	75.46	485	118	1	1	485	1	484	0	767	16.8
TRINITY_DN64661_c0_g1	sp|Q9SIU2|NCBP1_ARATH	59.38	485	194	3	3	486	2	484	0	619	11.92
TRINITY_DN66727_c3_g1	sp|Q93ZR6|WSD1_ARATH	33.26	484	281	9	30	499	17	472	2e-85	278	7.1
TRINITY_DN65191_c0_g1	sp|Q9SD53|Y3720_ARATH	23.76	484	290	21	30	498	48	467	3e-16	84.7	4.1
TRINITY_DN66095_c0_g2	sp|Q9FPT1|UBP12_ARATH	78.31	484	100	2	3	486	22	500	0	815	3.9
TRINITY_DN64308_c0_g1	sp|Q8S8S7|PUB34_ARATH	45.45	484	247	6	2	480	322	793	3e-133	411	22.63
TRINITY_DN67047_c0_g1	sp|Q84WC6|UBP7_ARATH	63.84	484	164	6	23	502	1	477	0	628	26.23
TRINITY_DN67753_c5_g1	sp|Q0WWW9|XYLL3_ARATH	59.3	484	196	1	32	515	74	556	0	582	9.01
TRINITY_DN67835_c0_g1	sp|Q6WWW4|UPL3_ARATH	66.74	484	148	5	27	504	152	628	0	607	7.92
TRINITY_DN65328_c5_g2	sp|Q6I581|GH35_ORYSJ	38.43	484	272	9	54	527	22	489	7e-114	357	50.88
TRINITY_DN67505_c0_g1	sp|Q9SQT8|DHQSD_ARATH	60.33	484	189	1	4	484	119	602	0	574	9.87
TRINITY_DN66978_c3_g1	sp|Q9MBA1|CAO_ARATH	65.7	484	158	4	31	512	58	535	0	662	10.13
TRINITY_DN64621_c4_g2	sp|Q9M8Z7|U80A2_ARATH	60.12	484	187	3	62	539	50	533	0	577	35.66
TRINITY_DN66287_c3_g1	sp|Q43116|PDI_RICCO	55.58	484	208	3	59	542	22	498	0	570	108.39
TRINITY_DN66706_c2_g1	sp|Q8GXJ1|HDA15_ARATH	54.04	483	192	6	101	572	78	541	7e-164	486	5.3
TRINITY_DN63594_c0_g1	sp|Q9C7F8|AB13B_ARATH	31.88	483	308	7	13	484	29	501	5e-71	249	7.35
TRINITY_DN67292_c1_g4	sp|O65390|APA1_ARATH	61.7	483	165	6	4	469	26	505	0	628	49.33
TRINITY_DN63982_c4_g1	sp|Q9FG14|MYOB7_ARATH	25.1	482	255	14	60	489	50	477	5e-19	93.6	18.72
TRINITY_DN66747_c0_g1	sp|Q08AV6|TBCC1_XENLA	24.69	482	301	12	137	607	112	542	4e-35	142	48.99
TRINITY_DN61953_c0_g1	sp|Q9SKN1|MON1_ARATH	57.88	482	200	2	13	493	128	607	0	597	18.49
TRINITY_DN67154_c4_g1	sp|Q9FKM3|AATPK_ARATH	43.36	482	228	11	10	469	8	466	1e-119	367	57.91
TRINITY_DN64238_c0_g1	sp|Q2QS14|UGDH4_ORYSJ	86.93	482	61	1	1	482	1	480	0	875	73.87
TRINITY_DN68117_c2_g1	sp|Q38885|SCY1_ARATH	71.37	482	137	1	55	536	70	550	0	700	19.2
TRINITY_DN63550_c2_g1	sp|Q9LHS0|CAP10_ARATH	50.41	482	200	10	1	466	45	503	6e-148	442	4.4
TRINITY_DN68332_c2_g1	sp|P46087|NOP2_HUMAN	55.6	482	172	7	105	550	133	608	0	547	374.3
TRINITY_DN66812_c4_g1	sp|Q9LUM0|FAB1B_ARATH	37.55	482	256	15	1	461	951	1408	1e-66	238	296.74
TRINITY_DN63111_c0_g1	sp|Q43068|C82A1_PEA	48.96	482	218	5	1	458	64	541	3e-157	464	18.66
TRINITY_DN66625_c1_g1	sp|O94489|EF3_SCHPO	52.7	482	213	7	1	479	197	666	5e-152	466	24.42
TRINITY_DN67965_c4_g1	sp|Q9FJD4|IMB1_ARATH	64.66	481	166	4	1	479	388	866	0	638	238.89
TRINITY_DN67187_c3_g1	sp|F8WKW1|UGT2_GARJA	36.59	481	262	17	8	455	8	478	2e-79	261	12.6
TRINITY_DN63893_c0_g1	sp|Q9SVA5|PP357_ARATH	37.21	481	298	2	1	478	254	733	1e-107	345	3.7
TRINITY_DN62838_c0_g1	sp|Q91Y26|NOC3L_CRIGR	32.64	481	250	12	229	684	205	636	2e-57	212	4.53
TRINITY_DN64745_c4_g2	sp|Q9FL69|AGD5_ARATH	40.12	481	172	16	4	459	2	391	6e-91	293	102.6
TRINITY_DN64610_c3_g1	sp|Q9SQN2|FBT3_ARATH	44.91	481	255	4	1	473	9	487	4e-142	424	26.23
TRINITY_DN66761_c5_g4	sp|Q9Y5Q8|TF3C5_HUMAN	24.79	480	255	18	17	430	23	462	1e-23	106	15.7
TRINITY_DN66069_c2_g2	sp|A7HYV8|DER_PARL1	41.67	480	247	8	88	557	4	460	1e-103	328	21.1
TRINITY_DN66042_c3_g2	sp|F4HWY6|MYO11_ARATH	66.46	480	153	5	38	516	1057	1529	0	647	96.86
TRINITY_DN65746_c1_g1	sp|Q8L6Y1|UBP14_ARATH	56.04	480	184	8	1	465	329	796	9e-179	528	20.81
TRINITY_DN65562_c3_g1	sp|Q67ZB3|FRL3_ARATH	28.12	480	290	13	7	470	22	462	3e-41	159	64.9
TRINITY_DN13238_c0_g1	sp|Q9LV33|BGL44_ARATH	81.46	480	88	1	2	480	33	512	0	837	1.27
TRINITY_DN67077_c3_g1	sp|A7KVC2|AB4C_MAIZE	72.92	480	130	0	1	480	1031	1510	0	758	9.3
TRINITY_DN68175_c4_g1	sp|Q96282|CLCC_ARATH	56.04	480	207	2	1	480	300	775	4e-179	530	53.48
TRINITY_DN67696_c2_g2	sp|Q9SI61|ASE1_ARATH	73.96	480	113	2	38	517	69	536	0	726	137.16
TRINITY_DN60080_c0_g1	sp|P15325|QUTD_EMENI	35.21	480	292	6	41	512	18	486	8e-86	281	5.55
TRINITY_DN65149_c0_g1	sp|Q8RXN0|AB11G_ARATH	70.77	479	139	1	2	480	40	517	0	719	4.51
TRINITY_DN65538_c1_g2	sp|Q2RAK2|KPYC1_ORYSJ	82.46	479	84	0	1	479	49	527	0	834	115.43
TRINITY_DN67320_c2_g2	sp|Q9XFS9|DXR_ARATH	72.44	479	121	4	4	476	2	475	0	705	14.34
TRINITY_DN67193_c3_g1	sp|Q39117|TGT2_ARATH	37.37	479	224	12	59	481	40	498	8e-81	269	69.06
TRINITY_DN67146_c1_g1	sp|Q8LLD4|REP_ARATH	39.46	479	254	10	75	535	97	557	2e-101	323	26.14
TRINITY_DN67095_c1_g2	sp|Q9SY03|FB219_ARATH	32.99	479	223	16	24	485	1	398	1e-48	182	65.59
TRINITY_DN62505_c0_g1	sp|Q9STW5|MACP2_ARATH	54.49	479	198	7	1	475	129	591	1e-173	509	9.87
TRINITY_DN66675_c3_g2	sp|Q84MA2|IP5P1_ARATH	36.12	479	242	9	57	492	107	564	1e-94	305	15.32
TRINITY_DN65891_c2_g1	sp|Q5H873|HLTT_LUPAL	27.62	478	294	14	107	573	11	447	7e-44	167	20.4
TRINITY_DN58991_c0_g1	sp|Q8S8S2|LPCT2_ARATH	37.03	478	289	7	42	514	61	531	3e-95	306	3.6
TRINITY_DN65017_c1_g1	sp|Q944A6|SNF4_ARATH	54.18	478	206	6	4	480	20	485	3e-170	496	43.36
TRINITY_DN66052_c0_g3	sp|Q94AR8|LEUC_ARATH	75.52	478	111	2	45	522	38	509	0	798	11.11
TRINITY_DN64059_c0_g1	sp|Q9LT68|NHD1_ARATH	75.1	478	110	1	2	470	99	576	0	700	8.52
TRINITY_DN67165_c5_g1	sp|Q2QS14|UGDH4_ORYSJ	85.77	478	68	0	17	494	1	478	0	865	42.71
TRINITY_DN66362_c2_g1	sp|Q9BRS2|RIOK1_HUMAN	50.21	478	195	7	148	616	125	568	5e-150	452	33.82
TRINITY_DN67164_c3_g1	sp|P52894|ALA2_HORVU	70.65	477	140	0	25	501	5	481	0	738	14.69
TRINITY_DN68284_c2_g1	sp|Q9SLX0|IMA1B_ORYSJ	77.78	477	100	3	3	479	64	534	0	760	75.3
TRINITY_DN66502_c5_g1	sp|Q07346|DCE_PETHY	76.1	477	110	1	24	500	1	473	0	764	90.47
TRINITY_DN64771_c0_g1	sp|Q9XIE6|ALA3_ARATH	74.63	477	120	1	2	478	463	938	0	775	11.92
TRINITY_DN66337_c0_g1	sp|P31251|UBE12_WHEAT	65.62	477	158	2	1	477	19	489	0	661	7.8
TRINITY_DN66333_c4_g1	sp|Q336R3|BRE1B_ORYSJ	39.41	477	277	2	3	473	147	617	1e-87	291	6.89
TRINITY_DN66982_c1_g1	sp|Q2TBL4|RPC3_BOVIN	23.27	477	297	14	6	450	87	526	3e-34	138	33.13
TRINITY_DN66659_c0_g1	sp|Q8VYZ0|ORTH2_ARATH	65.83	477	153	5	2	474	140	610	0	668	7.37
TRINITY_DN66118_c1_g1	sp|Q7XZU0|SAC9_ARATH	38.66	476	267	9	1	464	1162	1624	2e-87	298	34.94
TRINITY_DN66132_c0_g1	sp|Q7TQ20|DNJC2_RAT	34.66	476	249	12	68	518	87	525	1e-70	243	46.14
TRINITY_DN57928_c0_g1	sp|Q9SU63|AL2B4_ARATH	59.45	476	193	0	2	477	55	530	0	612	8.77
TRINITY_DN67910_c2_g1	sp|Q9LK35|THE1_ARATH	42.86	476	247	12	1	465	177	638	8e-105	338	3.58
TRINITY_DN67880_c1_g1	sp|Q9SNV9|NRAM3_ARATH	64.5	476	162	3	59	532	27	497	0	643	47.14
TRINITY_DN66537_c1_g1	sp|C0HJB3|MANA_CANEN	53.15	476	215	7	1	471	509	981	1e-171	515	6.81
TRINITY_DN67227_c1_g1	sp|Q5N9X2|LAC4_ORYSJ	44.12	476	239	7	19	491	128	579	2e-134	407	83.92
TRINITY_DN65418_c0_g2	sp|A7T167|GDAP2_NEMVE	34.74	475	278	5	13	485	43	487	1e-92	297	6.13
TRINITY_DN65436_c0_g1	sp|P57681|PCYOX_ARATH	51.58	475	212	5	11	473	9	477	6e-162	475	81.81
TRINITY_DN65459_c2_g2	sp|Q8L7J2|BGL06_ORYSJ	55.58	475	208	3	20	491	45	519	0	560	36.39
TRINITY_DN66127_c1_g1	sp|Q8L7Y9|NPC1_ARATH	64.63	475	167	1	1	475	42	515	0	655	10.92
TRINITY_DN65878_c1_g1	sp|Q8RY16|PEX6_ARATH	58.53	475	160	7	33	506	501	939	1e-177	531	34.69
TRINITY_DN66711_c2_g1	sp|Q922D4|PP6R3_MOUSE	26.32	475	308	8	1	446	1	462	7e-50	185	10.33
TRINITY_DN65189_c2_g1	sp|Q9LJN2|MRS23_ARATH	54.74	475	152	8	12	460	47	484	2e-155	457	98.99
TRINITY_DN65194_c0_g1	sp|Q9M041|BH140_ARATH	46.11	475	226	8	1	474	224	669	1e-126	409	8.84
TRINITY_DN65778_c0_g1	sp|Q6EPQ3|SPXM1_ORYSJ	66.95	475	147	4	2	476	233	697	0	624	13.49
TRINITY_DN63462_c0_g1	sp|P48702|RBL_EQUAR	98.74	475	6	0	1	475	1	475	0	978	5.36
TRINITY_DN61493_c0_g1	sp|Q7XPY2|PMA1_ORYSJ	88	475	56	1	1	474	133	607	0	869	10.41
TRINITY_DN66314_c2_g1	sp|P73627|Y1770_SYNY3	26.74	475	304	11	9	472	34	475	9e-41	162	12.7
TRINITY_DN66996_c4_g2	sp|Q941Q3|C3H37_ARATH	38.11	475	192	9	12	419	73	512	1e-95	303	35.63
TRINITY_DN66989_c2_g1	sp|Q94AX4|DLD_ARATH	68.63	475	148	1	77	551	94	567	0	709	14.26
TRINITY_DN67248_c1_g1	sp|Q5PP37|ATXR2_ARATH	52	475	217	6	3	475	8	473	2e-169	493	4.17
TRINITY_DN65201_c3_g1	sp|O49285|ACR3_ARATH	49.58	474	199	10	21	480	1	448	1e-143	428	11.98
TRINITY_DN66709_c0_g1	sp|Q42601|CARB_ARATH	85.65	474	68	0	167	640	94	567	0	862	19.06
TRINITY_DN67732_c0_g1	sp|Q9M5K3|DLDH1_ARATH	77.43	474	107	0	105	578	34	507	0	743	158.45
TRINITY_DN67856_c3_g1	sp|Q67ZB3|FRL3_ARATH	32.28	474	280	13	16	467	19	473	1e-57	207	36.66
TRINITY_DN67517_c2_g1	sp|Q9FNM7|RH26_ARATH	56.75	474	202	3	34	506	377	848	0	553	78.6
TRINITY_DN66436_c1_g1	sp|Q42586|UMPS_ARATH	66.67	474	150	4	18	487	1	470	0	640	53.22
TRINITY_DN66483_c1_g2	sp|Q8LPZ7|CDPK3_ORYSJ	74.84	473	119	0	17	489	73	545	0	761	31.06
TRINITY_DN67206_c1_g2	sp|P43297|RD21A_ARATH	59.2	473	163	8	1	463	7	459	0	538	273.31
TRINITY_DN66731_c0_g1	sp|Q0D3S3|OBGC1_ORYSJ	63.35	472	161	3	153	620	288	751	0	565	4.59
TRINITY_DN64154_c0_g1	sp|Q8GUI6|JMJ14_ARATH	41.53	472	240	7	2	444	337	801	3e-94	311	13.77
TRINITY_DN65900_c0_g1	sp|Q9MAH1|TTL1_ARATH	51.91	472	217	3	234	696	228	698	1e-162	492	34.46
TRINITY_DN65735_c5_g1	sp|Q8BGH2|SAM50_MOUSE	29.87	472	259	17	28	481	45	462	3e-36	143	34.33
TRINITY_DN67337_c2_g1	sp|F4IGA5|NU133_ARATH	47.03	472	207	9	9	446	291	753	1e-126	404	7.54
TRINITY_DN64464_c0_g1	sp|A5A7I7|CDPK4_SOLTU	72.46	472	130	0	20	491	82	553	0	719	54.74
TRINITY_DN67140_c4_g3	sp|Q9S775|PKL_ARATH	59.96	472	179	7	1	469	650	1114	0	550	1.79
TRINITY_DN65689_c0_g2	sp|P43298|TMK1_ARATH	34.53	472	263	12	20	480	106	542	3e-67	238	8.1
TRINITY_DN67675_c1_g1	sp|Q84N38|PVIP_NICBE	39.62	472	265	6	90	544	81	549	1e-108	342	100.48
TRINITY_DN64714_c1_g2	sp|Q0GZS3|USP_CUCME	70.76	472	137	1	1	472	140	610	0	709	11.28
TRINITY_DN66736_c1_g1	sp|Q96247|AUX1_ARATH	77.28	471	101	2	1	471	3	467	0	763	25.1
TRINITY_DN68080_c1_g6	sp|O82475|SPE1_BRAJU	54.78	471	189	6	28	489	35	490	5e-170	503	35.77
TRINITY_DN67329_c2_g1	sp|C0LGV1|RCH1_ARATH	49.47	471	235	2	1	471	82	549	3e-133	419	3.64
TRINITY_DN65635_c5_g1	sp|Q0WT31|PMTP_ARATH	54.78	471	186	3	63	507	138	607	0	536	60.4
TRINITY_DN67822_c2_g1	sp|Q94AA4|PFKA3_ARATH	70.91	471	133	3	108	576	1	469	0	699	57.03
TRINITY_DN66589_c1_g1	sp|F4I171|MD15A_ARATH	35.67	471	253	12	249	687	882	1334	2e-67	246	9.96
TRINITY_DN66616_c4_g1	sp|Q5M7P5|NOL6_XENTR	31.42	471	296	13	9	463	142	601	2e-57	210	2.56
TRINITY_DN65874_c4_g1	sp|Q9FKM3|AATPK_ARATH	45.53	470	214	9	1	441	1	457	4e-136	409	28.59
TRINITY_DN47854_c0_g1	sp|Q9XES0|DXR_MENPI	99.57	470	2	0	6	475	1	470	0	961	2.43
TRINITY_DN59430_c0_g1	sp|Q6YU51|DXS2_ORYSJ	75.11	470	117	0	14	483	243	712	0	758	3.06
TRINITY_DN65972_c0_g1	sp|Q9S9K4|ASPL2_ARATH	39.36	470	255	10	41	503	27	473	4e-108	337	8.98
TRINITY_DN66076_c1_g1	sp|Q39002|TLC1_ARATH	80.64	470	85	1	1	470	114	577	0	771	12.52
TRINITY_DN65642_c4_g3	sp|Q9LYN8|EMS1_ARATH	59.36	470	177	7	3	468	733	1192	2e-178	540	16.64
TRINITY_DN67096_c1_g1	sp|Q39117|TGT2_ARATH	39.79	470	216	9	105	522	32	486	3e-95	309	75.58
TRINITY_DN62882_c1_g1	sp|Q9LHZ7|CSLD2_ORYSJ	72.55	470	124	1	1	470	706	1170	0	724	16.66
TRINITY_DN62695_c0_g1	sp|Q84TA3|LKHA4_ORYSJ	58.42	469	193	1	8	474	141	609	0	585	70.3
TRINITY_DN66092_c0_g1	sp|O23240|D2HDH_ARATH	67.8	469	150	1	97	565	86	553	0	674	16.49
TRINITY_DN67315_c0_g1	sp|Q6L4L4|SIZ1_ORYSJ	30.49	469	227	16	1	430	388	796	5e-37	148	28.42
TRINITY_DN61194_c0_g1	sp|Q9LZR8|Y5370_ARATH	28.78	469	285	15	40	506	37	458	3e-47	176	7.81
TRINITY_DN64515_c1_g1	sp|F4I0P8|VP35B_ARATH	64.61	469	163	2	1	467	309	776	0	629	26.59
TRINITY_DN67129_c1_g1	sp|Q8RWQ4|RGAP7_ARATH	65.46	469	145	5	60	524	1	456	0	552	32.12
TRINITY_DN65620_c0_g1	sp|Q0WVE9|PLST1_ARATH	59.7	469	187	1	77	543	52	520	0	575	8
TRINITY_DN67523_c1_g1	sp|U3KRF2|DHQS_ACTCH	66.95	469	115	4	53	521	15	443	0	612	333.18
TRINITY_DN67275_c3_g1	sp|Q9LR30|GGT1_ARATH	76.76	469	109	0	12	480	4	472	0	781	239.21
TRINITY_DN67281_c1_g2	sp|Q9SZN1|VATB2_ARATH	94.88	469	24	0	16	484	18	486	0	919	907.86
TRINITY_DN65262_c6_g1	sp|Q0WWW9|XYLL3_ARATH	55.56	468	208	0	25	492	91	558	2e-179	522	39.5
TRINITY_DN68047_c2_g1	sp|Q94BZ1|ZIFL1_ARATH	50.64	468	223	1	19	478	11	478	4e-164	481	142.47
TRINITY_DN67122_c1_g1	sp|Q84WV0|GLYC7_ARATH	71.79	468	132	0	2	469	125	592	0	711	7.59
TRINITY_DN66877_c1_g1	sp|Q60EH4|COI1B_ORYSJ	47.65	468	230	7	5	466	8	466	3e-134	407	11.83
TRINITY_DN68201_c0_g1	sp|Q9LLB0|AOS2_SOLLC	42.74	468	262	3	4	470	48	510	5e-127	385	72.8
TRINITY_DN64782_c1_g1	sp|Q39017|DGK1_ARATH	58.33	468	177	6	38	491	264	727	0	534	13.19
TRINITY_DN64680_c2_g1	sp|Q38932|LCYE_ARATH	60.9	468	173	3	4	469	62	521	0	597	13.03
TRINITY_DN88286_c0_g1	sp|P29150|POL1_TORVR	98.93	467	5	0	1	467	518	984	0	973	22.64
TRINITY_DN68055_c4_g1	sp|P55230|GLGL2_ARATH	71.52	467	128	1	76	542	57	518	0	718	47.29
TRINITY_DN67797_c0_g1	sp|Q9M7Q4|AI5L5_ARATH	37.04	467	199	17	23	465	21	416	4e-56	197	52.26
TRINITY_DN68148_c1_g1	sp|Q9CAF4|NUP1_ARATH	26.55	467	213	21	90	488	30	434	2e-12	74.7	26.13
TRINITY_DN66570_c1_g1	sp|Q94BU1|Y1181_ARATH	38.33	467	243	9	1	467	185	606	1e-93	307	34.97
TRINITY_DN66119_c0_g1	sp|Q8S0G4|GPDH1_ORYSJ	76.61	466	97	2	1	466	1	454	0	745	16.31
TRINITY_DN63634_c5_g2	sp|Q5SP67|WDR26_DANRE	40.56	466	257	12	3	454	95	554	6e-102	322	34.59
TRINITY_DN66763_c2_g1	sp|Q0DJA0|COPD1_ORYSJ	61.59	466	157	9	21	477	1	453	0	562	81.48
TRINITY_DN65928_c0_g1	sp|P19595|UGPA_SOLTU	75.11	466	115	1	2	466	4	469	0	709	37.67
TRINITY_DN67358_c0_g2	sp|Q71N54|LCAT4_ARATH	56.87	466	192	3	12	474	21	480	0	562	34.75
TRINITY_DN67356_c2_g2	sp|O80653|SKIP_ARATH	65.67	466	133	10	4	458	118	567	0	556	36.47
TRINITY_DN67171_c3_g2	sp|Q0WNP3|PP319_ARATH	32.83	466	274	2	20	446	121	586	2e-85	280	3.91
TRINITY_DN63248_c0_g1	sp|Q9AUE0|CALS1_ARATH	70.39	466	135	3	1	464	1359	1823	0	696	15.08
TRINITY_DN68310_c1_g1	sp|O94260|G3BP_SCHPO	25.11	466	266	19	10	457	18	418	1e-18	91.3	132.71
TRINITY_DN68235_c2_g3	sp|Q0WLB5|CLAH2_ARATH	83.05	466	79	0	1	466	909	1374	0	806	25.78
TRINITY_DN66394_c1_g2	sp|Q5S2C4|NCKP1_ARATH	61.59	466	179	0	1	466	428	893	0	622	5.59
TRINITY_DN65440_c0_g1	sp|B5DE69|CHD8_XENTR	55.48	465	197	5	1	460	772	1231	3e-159	503	9.96
TRINITY_DN67425_c2_g1	sp|Q5XF06|TI442_ARATH	48.39	465	192	11	49	503	43	469	2e-134	404	70.53
TRINITY_DN65111_c2_g4	sp|Q9STN3|SPT51_ARATH	54.84	465	153	4	7	419	164	623	2e-168	506	4.45
TRINITY_DN67178_c6_g1	sp|Q9C884|PMTI_ARATH	67.74	465	148	2	12	475	176	639	0	689	240.27
TRINITY_DN67162_c1_g4	sp|O24606|EIN3_ARATH	51.18	465	169	13	6	454	23	445	1e-138	423	103.75
TRINITY_DN67098_c3_g1	sp|Q9NR09|BIRC6_HUMAN	34.19	465	237	12	29	471	4357	4774	9e-55	205	57.38
TRINITY_DN68108_c5_g1	sp|Q9FF86|DCR_ARATH	29.46	465	291	17	30	474	1	448	1e-46	174	131.13
TRINITY_DN65395_c0_g1	sp|Q9FGH9|E70B1_ARATH	42.15	465	240	7	22	484	182	619	2e-119	370	43.56
TRINITY_DN66455_c4_g1	sp|Q10RZ1|BAMY2_ORYSJ	45.81	465	243	7	89	547	84	545	4e-145	436	35.57
TRINITY_DN66818_c0_g1	sp|B9HBA8|ACCC1_POPTR	81.51	465	83	1	51	515	67	528	0	812	15.01
TRINITY_DN63188_c0_g1	sp|Q9LJD8|M3KE1_ARATH	65.59	465	146	5	1	461	914	1368	0	592	22.49
TRINITY_DN66183_c4_g1	sp|Q6DCD1|FGGY_XENLA	50.22	464	200	8	11	471	11	446	4e-146	436	44.04
TRINITY_DN65816_c0_g1	sp|Q9Y2H1|ST38L_HUMAN	48.28	464	212	6	49	505	14	456	4e-144	432	19.98
TRINITY_DN65541_c1_g1	sp|Q8RXH2|NUP85_ARATH	48.28	464	227	4	1	462	263	715	9e-148	445	5.75
TRINITY_DN65512_c0_g1	sp|Q9ZT82|CALSC_ARATH	65.09	464	159	3	1	462	1313	1775	0	606	13.97
TRINITY_DN67348_c4_g3	sp|Q93ZT6|IF4G1_ARATH	35.34	464	230	12	1	451	372	778	4e-67	234	22.18
TRINITY_DN64940_c5_g1	sp|Q9SRX3|GUN1_ARATH	57.33	464	191	3	35	498	42	498	0	525	52.63
TRINITY_DN67095_c1_g1	sp|P26600|PAL5_SOLLC	69.61	464	140	1	28	491	258	720	0	693	117.67
TRINITY_DN67653_c2_g2	sp|Q9S7B5|THRC1_ARATH	80.39	464	90	1	106	569	57	519	0	797	381.15
TRINITY_DN67271_c2_g2	sp|Q6L4L4|SIZ1_ORYSJ	46.12	464	214	11	1	442	161	610	4e-122	392	17.89
TRINITY_DN65077_c1_g1	sp|Q5W7C6|KN5A_ORYSJ	32.61	463	291	2	1	454	606	1056	3e-71	248	7.3
TRINITY_DN64117_c1_g1	sp|Q0WVL7|GOGC5_ARATH	56.8	463	186	6	6	464	504	956	6e-146	448	40.2
TRINITY_DN65924_c4_g2	sp|Q8LQJ8|FTSH5_ORYSJ	83.15	463	78	0	1	463	202	664	0	804	10.02
TRINITY_DN66048_c1_g2	sp|P93431|RCA_ORYSJ	75.16	463	106	5	51	505	5	466	0	720	14.76
TRINITY_DN67360_c2_g1	sp|Q9SU25|T2FA_ARATH	54.43	463	192	7	45	499	5	456	7e-130	398	35.67
TRINITY_DN66572_c2_g2	sp|P37891|CBP3_ORYSJ	57.88	463	172	8	34	485	31	481	0	574	12.65
TRINITY_DN66567_c2_g1	sp|Q5XET4|PP142_ARATH	33.26	463	277	10	95	543	30	474	7e-62	217	7.59
TRINITY_DN66624_c0_g1	sp|Q9FLX9|NLE1_ARATH	72.57	463	126	1	13	475	10	471	0	716	318.54
TRINITY_DN67414_c2_g1	sp|F4JGZ1|MED16_ARATH	48.7	462	209	6	37	490	87	528	3e-133	424	6.3
TRINITY_DN64191_c0_g2	sp|Q8L7S3|C3H24_ARATH	49.13	462	204	7	11	464	226	664	1e-141	432	2.1
TRINITY_DN58142_c0_g1	sp|Q9C744|AP3D_ARATH	54.33	462	210	1	1	462	46	506	2e-175	521	7.71
TRINITY_DN66078_c0_g1	sp|Q9LND7|SKI16_ARATH	37.45	462	247	13	30	477	3	436	5e-95	300	89.17
TRINITY_DN67148_c6_g2	sp|P20115|CISY4_ARATH	67.75	462	148	1	23	484	10	470	0	639	24.27
TRINITY_DN68130_c1_g2	sp|Q8RXS6|INO80_ARATH	30.74	462	262	11	23	469	15	433	6e-51	192	6.34
TRINITY_DN65382_c1_g1	sp|Q84WQ5|CBSX5_ARATH	34.63	462	219	14	1	452	1	389	2e-57	200	16.86
TRINITY_DN66832_c3_g1	sp|Q9LZD3|E70A1_ARATH	29.87	462	274	11	258	708	210	632	7e-53	198	14.33
TRINITY_DN63171_c0_g1	sp|Q8RXN0|AB11G_ARATH	57.58	462	181	4	13	469	225	676	2e-173	511	4.28
TRINITY_DN66263_c5_g1	sp|Q9P896|TCSA_EMENI	28.35	462	259	11	253	706	282	679	3e-45	175	10.1
TRINITY_DN65815_c3_g1	sp|Q9M907|PP217_ARATH	24.08	461	299	10	24	445	30	478	5e-29	124	22.74
TRINITY_DN68077_c1_g2	sp|Q9CA67|CHLP_ARATH	75.92	461	105	3	48	506	6	462	0	691	26.42
TRINITY_DN65572_c1_g1	sp|Q94BZ1|ZIFL1_ARATH	51.84	461	220	1	30	490	17	475	7e-168	491	45.81
TRINITY_DN64491_c0_g1	sp|Q6K8E7|LCB1B_ORYSJ	60.52	461	180	1	36	496	23	481	0	602	32.66
TRINITY_DN65642_c4_g7	sp|Q9LYN8|EMS1_ARATH	48.37	461	216	5	2	460	590	1030	1e-129	410	6.76
TRINITY_DN68154_c2_g1	sp|P55876|IF5_MAIZE	51.63	461	177	9	1	429	1	447	4e-143	423	658.62
TRINITY_DN66860_c0_g1	sp|Q9LNJ3|APF2_ARATH	52.49	461	165	11	52	508	74	484	2e-132	400	98.39
TRINITY_DN66269_c1_g2	sp|Q8RY25|NU98A_ARATH	43.17	461	134	18	1	338	124	579	1e-55	200	6.06
TRINITY_DN66603_c2_g3	sp|O23254|GLYC4_ARATH	84.38	461	72	0	4	464	2	462	0	815	40.94
TRINITY_DN66603_c2_g1	sp|O23254|GLYC4_ARATH	83.08	461	78	0	12	472	2	462	0	809	41.62
TRINITY_DN66643_c0_g2	sp|Q9T034|SYFA_ARATH	72.67	461	122	3	5	464	28	485	0	701	166.16
TRINITY_DN67980_c4_g1	sp|B9X287|C7346_ORYSJ	36.74	460	265	8	6	461	95	532	7e-102	321	31.85
TRINITY_DN65716_c1_g1	sp|Q8VZL6|SWC4_ARATH	50.65	460	199	9	3	458	5	440	2e-141	419	11.33
TRINITY_DN64563_c0_g1	sp|Q8RXF1|SF3A1_ARATH	54.35	460	131	13	1	421	222	641	1e-120	375	10.27
TRINITY_DN67170_c5_g1	sp|Q9LYS2|AB10C_ARATH	55.22	460	203	1	1	457	987	1446	1e-176	540	45.39
TRINITY_DN63451_c0_g1	sp|F4IPY2|SYCM_ARATH	65.65	460	152	3	1	458	100	555	0	628	8.84
TRINITY_DN65632_c3_g1	sp|Q0WUR5|FAB1A_ARATH	43.7	460	202	6	1	403	473	932	4e-112	365	20.79
TRINITY_DN65648_c0_g1	sp|Q8GW72|FUCO1_ARATH	46.74	460	210	5	5	458	52	482	4e-142	424	7.71
TRINITY_DN67059_c3_g1	sp|Q42290|MPPB_ARATH	69.13	460	142	0	40	499	72	531	0	676	56.96
TRINITY_DN67077_c3_g2	sp|Q9AR19|GCN5_ARATH	63.48	460	154	4	1	451	112	566	0	619	11.68
TRINITY_DN67010_c1_g1	sp|A9QM73|SMG7_ARATH	39.13	460	239	12	70	518	38	467	6e-93	312	21.91
TRINITY_DN63807_c0_g1	sp|P22189|ATC3_SCHPO	38.48	460	201	10	6	436	193	599	6e-89	297	2.68
TRINITY_DN66484_c0_g1	sp|Q8L735|ISOA2_ARATH	47.61	460	218	7	1	451	432	877	8e-136	419	50.26
TRINITY_DN66833_c0_g1	sp|Q55BF2|NMD3_DICDI	50.87	460	218	5	20	478	3	455	2e-168	494	18.65
TRINITY_DN66836_c2_g1	sp|Q9ZVX1|UBC23_ARATH	40	460	215	12	1	424	260	694	1e-71	248	7.61
TRINITY_DN64759_c4_g1	sp|Q94AZ2|STP13_ARATH	60.22	460	178	4	1	457	1	458	0	574	24.81
TRINITY_DN66310_c0_g2	sp|Q9ASX5|Y5520_ARATH	63.7	460	165	1	1	458	68	527	0	633	14.59
TRINITY_DN67265_c2_g1	sp|Q5N800|NYC1_ORYSJ	59.78	460	173	4	138	592	51	503	0	570	20.88
TRINITY_DN59352_c0_g1	sp|Q9LEU8|ARLY_ARATH	70.81	459	134	0	5	463	55	513	0	709	13.06
TRINITY_DN63312_c0_g1	sp|Q9SSF8|CDPKU_ARATH	74.73	459	116	0	1	459	71	529	0	727	2.53
TRINITY_DN65289_c0_g1	sp|P40781|CYPR4_CYNCA	58.82	459	177	5	1	447	32	490	0	577	60.75
TRINITY_DN60665_c0_g1	sp|P98204|ALA1_ARATH	56.64	459	167	4	19	477	690	1116	4e-173	525	3.32
TRINITY_DN65011_c1_g1	sp|Q969X6|UTP4_HUMAN	23.09	459	237	14	10	466	125	469	8e-20	96.3	9.52
TRINITY_DN63756_c0_g1	sp|O49285|ACR3_ARATH	57.73	459	167	5	24	478	1	436	0	526	6.42
TRINITY_DN65679_c1_g1	sp|Q93YN9|IPPK_ARATH	41.18	459	237	7	1	458	4	430	1e-107	333	32.18
TRINITY_DN66922_c4_g1	sp|Q84ZN6|CESA8_ORYSJ	60.35	459	126	11	1	417	51	495	2e-170	513	4.15
TRINITY_DN66665_c0_g1	sp|Q9SZX3|ASSY_ARATH	75.38	459	110	2	63	521	37	492	0	735	27.83
TRINITY_DN65432_c2_g2	sp|O49485|SERA1_ARATH	75.76	458	110	1	1	458	147	603	0	716	2.8
TRINITY_DN67452_c1_g1	sp|P43309|PPO_MALDO	43.23	458	195	7	1	453	194	591	5e-122	375	48.2
TRINITY_DN62320_c0_g1	sp|A1A5H6|CNOT1_DANRE	26.42	458	285	14	250	680	1578	2010	4e-38	156	53.9
TRINITY_DN66065_c7_g2	sp|Q9ASP6|HNRPQ_ARATH	48.69	458	205	11	30	466	47	495	1e-134	404	31.42
TRINITY_DN65772_c0_g1	sp|Q94KB7|MLO6_ARATH	46.07	458	209	5	3	423	8	464	3e-142	427	173.72
TRINITY_DN64430_c8_g2	sp|Q9M345|LRK42_ARATH	44.32	458	233	11	23	471	196	640	2e-107	340	8.92
TRINITY_DN67100_c0_g2	sp|P34899|GLYM_PEA	85.15	458	68	0	1	458	59	516	0	839	16.13
TRINITY_DN67063_c3_g2	sp|Q8W4K5|VAB_ARATH	41.92	458	204	12	23	421	26	480	3e-57	201	45.17
TRINITY_DN67787_c2_g3	sp|Q9P3W6|YLI2_SCHPO	22.93	458	311	11	30	462	6	446	2e-11	69.3	11.87
TRINITY_DN66497_c2_g2	sp|P55876|IF5_MAIZE	55.9	458	161	9	1	425	1	450	2e-155	454	139.99
TRINITY_DN66810_c2_g1	sp|Q9FF55|PDI14_ARATH	56.99	458	196	1	32	489	99	555	0	565	9.06
TRINITY_DN68219_c3_g1	sp|Q1HFZ0|NSUN2_MOUSE	45.63	458	174	9	4	451	61	453	1e-117	385	22.16
TRINITY_DN66346_c5_g2	sp|Q8W4B1|RCF3_ARATH	34.5	458	246	12	62	503	70	489	2e-61	220	64.81
TRINITY_DN66220_c1_g2	sp|Q61115|PTC1_MOUSE	26.64	458	273	13	2	403	718	1168	2e-27	119	15.39
TRINITY_DN65269_c6_g1	sp|Q40082|XYLA_HORVU	73.74	457	116	1	29	481	23	479	0	720	47.58
TRINITY_DN64916_c1_g1	sp|O50046|TRPB_CAMAC	76.59	457	100	2	6	457	12	466	0	719	13.21
TRINITY_DN64847_c0_g1	sp|Q9ZTS1|SYM_ORYSJ	65.43	457	147	5	18	472	354	801	0	593	19.33
TRINITY_DN66454_c1_g1	sp|Q9LM25|HRD3A_ARATH	66.52	457	151	1	2	456	193	649	0	659	20.79
TRINITY_DN66882_c3_g2	sp|O23887|ALDO1_MAIZE	54.05	457	197	8	4	454	897	1346	4e-156	483	25.36
TRINITY_DN66559_c2_g1	sp|Q6YVY0|ARFG_ORYSJ	38.07	457	230	11	1	443	196	613	5e-75	253	22.43
TRINITY_DN66364_c3_g1	sp|Q9C718|RH20_ARATH	77.9	457	100	1	85	540	39	495	0	754	41.91
TRINITY_DN67238_c0_g1	sp|F4JQ95|DGK7_ARATH	51.42	457	206	4	67	521	47	489	4e-163	479	16.13
TRINITY_DN65800_c3_g2	sp|Q8L7Y9|NPC1_ARATH	55.04	456	155	4	1	456	109	514	3e-174	507	32.55
TRINITY_DN67467_c3_g1	sp|Q38967|AAP2_ARATH	53.95	456	203	4	27	475	27	482	9e-173	502	129.33
TRINITY_DN68033_c3_g1	sp|Q9LUM0|FAB1B_ARATH	55.7	456	163	8	246	689	1340	1768	3e-151	488	21.56
TRINITY_DN67156_c3_g4	sp|Q7X9A0|RCA1_LARTR	79.17	456	90	4	13	464	22	476	0	742	3.58
TRINITY_DN67013_c2_g1	sp|Q9XI21|PPR44_ARATH	32.24	456	292	7	263	714	140	582	5e-60	218	49.59
TRINITY_DN67618_c1_g1	sp|Q9LIR6|BAM1_ARATH	64.47	456	152	3	1	455	129	575	0	619	130.66
TRINITY_DN67803_c2_g1	sp|Q9SYG9|CCX4_ARATH	51.1	456	215	6	80	534	90	538	9e-149	448	8.02
TRINITY_DN63502_c0_g1	sp|Q9M1Y3|SKI35_ARATH	65.57	456	152	2	9	463	96	547	0	622	9.8
TRINITY_DN62876_c1_g1	sp|A2Z8L4|HOX9_ORYSI	39.04	456	248	11	13	448	395	840	2e-89	296	11.71
TRINITY_DN66854_c1_g1	sp|Q9SJ41|C3H18_ARATH	40.79	456	206	10	1	453	1	395	4e-91	298	76.42
TRINITY_DN66574_c4_g2	sp|O34355|YTCJ_BACSU	32.68	456	288	7	2	453	4	444	4e-59	208	67.31
TRINITY_DN66932_c2_g1	sp|P27612|PLAP_MOUSE	37.5	456	270	8	9	453	1	452	2e-96	313	15.37
TRINITY_DN66257_c2_g2	sp|P52777|PALY_PINTA	71.27	456	126	2	76	529	29	481	0	686	35.86
TRINITY_DN66238_c1_g1	sp|G3FIN8|UGTK4_MANES	35.09	456	261	11	11	446	7	447	6e-80	262	18.03
TRINITY_DN66284_c1_g2	sp|Q84W89|RH37_ARATH	77.85	456	98	3	7	460	106	560	0	728	7.59
TRINITY_DN67496_c1_g1	sp|Q9FY48|KEG_ARATH	68.13	455	145	0	1	455	676	1130	0	677	26.12
TRINITY_DN67410_c0_g1	sp|Q5M729|ODP23_ARATH	61.98	455	157	6	72	518	93	539	0	572	31.23
TRINITY_DN66716_c2_g2	sp|Q9FMR9|RIN1_ARATH	83.96	455	73	0	1	455	4	458	0	796	37.33
TRINITY_DN65079_c1_g1	sp|P44797|PUR8_HAEIN	60	455	182	0	85	539	2	456	0	584	9.26
TRINITY_DN67334_c1_g2	sp|Q06850|CDPK1_ARATH	73.19	455	122	0	47	501	137	591	0	712	65.53
TRINITY_DN60854_c0_g1	sp|C0LGE4|Y1124_ARATH	37.58	455	280	4	1	452	101	554	1e-75	259	6.39
TRINITY_DN64498_c0_g1	sp|O22607|MSI4_ARATH	69.45	455	115	4	47	490	63	504	0	663	44.7
TRINITY_DN67157_c2_g1	sp|Q9Y5W8|SNX13_HUMAN	22.64	455	227	19	119	555	586	933	8e-10	65.5	34.92
TRINITY_DN68232_c2_g1	sp|Q8L7I0|GUN19_ARATH	56.92	455	169	5	1	433	173	622	4e-179	521	23.16
TRINITY_DN66397_c4_g1	sp|F4IDU4|MBOA1_ARATH	62.86	455	164	3	37	488	10	462	0	589	68.91
TRINITY_DN66306_c2_g3	sp|P38415|LOXA_SOLLC	52.97	455	203	3	1	454	416	860	1e-174	519	53.83
TRINITY_DN66974_c2_g1	sp|Q8RW96|2A5G_ARATH	67.03	455	138	2	25	479	57	499	0	632	20.16
TRINITY_DN67223_c1_g1	sp|Q94B35|ISPH_ARATH	72.09	455	124	2	11	465	15	466	0	689	48.88
TRINITY_DN64601_c0_g1	sp|P28724|DHE4_GIAIN	43.52	455	237	6	117	559	3	449	2e-133	403	21.24
TRINITY_DN65803_c4_g4	sp|Q10NY2|TPR3_ORYSJ	67.84	454	128	8	4	453	446	885	0	613	13.62
TRINITY_DN67453_c5_g1	sp|Q9SIS3|MA656_ARATH	43.39	454	235	7	1	443	53	495	2e-122	377	15.95
TRINITY_DN65042_c0_g1	sp|Q9SV01|FBW4_ARATH	27.97	454	270	9	1	422	25	453	7e-49	177	17.1
TRINITY_DN64588_c6_g1	sp|Q2R2B4|RFC1_ORYSJ	63.88	454	157	3	1	454	509	955	0	574	54.49
TRINITY_DN63474_c1_g1	sp|Q9P2S5|WRP73_HUMAN	46.04	454	231	5	1	451	1	443	5e-147	435	12.73
TRINITY_DN65692_c1_g1	sp|Q9SGP2|HSL1_ARATH	38.33	454	262	6	9	460	217	654	1e-82	281	4.12
TRINITY_DN67712_c2_g1	sp|Q39183|D6KL2_ARATH	70.48	454	117	8	58	497	136	586	0	637	105
TRINITY_DN66824_c2_g2	sp|Q38967|AAP2_ARATH	63.44	454	162	1	33	482	38	491	0	613	13.83
TRINITY_DN66824_c2_g1	sp|Q38967|AAP2_ARATH	61.45	454	168	4	20	466	38	491	0	596	44.83
TRINITY_DN64657_c1_g1	sp|Q9FHG4|LRKS7_ARATH	37.22	454	218	12	18	441	70	486	1e-72	247	5.77
TRINITY_DN67435_c5_g1	sp|Q94AD8|FBW3_ARATH	42.83	453	227	8	14	448	43	481	8e-128	389	53.25
TRINITY_DN65058_c2_g1	sp|F4HTM3|GCS1_ARATH	60.71	453	171	4	1	448	399	849	0	574	14.07
TRINITY_DN65045_c4_g3	sp|Q9SR13|FLK_ARATH	48.34	453	173	15	20	449	163	577	1e-115	357	30.76
TRINITY_DN67908_c3_g1	sp|P05466|AROA_ARATH	75.06	453	103	4	98	545	73	520	0	705	137.21
TRINITY_DN67355_c1_g1	sp|Q9SRU2|BIG_ARATH	61.37	453	152	8	1	434	4214	4662	2e-160	510	214.93
TRINITY_DN64989_c0_g1	sp|Q9FFJ3|PIRL1_ARATH	45.03	453	232	4	51	499	67	506	1e-106	333	20.55
TRINITY_DN64296_c0_g1	sp|Q9SEE5|GALK1_ARATH	61.37	453	169	4	1	453	50	496	0	562	3.41
TRINITY_DN65380_c0_g1	sp|Q9C6S5|PHSB_ARATH	54.53	453	198	1	21	473	48	492	1e-176	512	30.78
TRINITY_DN62869_c0_g1	sp|Q9M5Q1|FUT1_PEA	47.24	453	214	6	27	477	93	522	5e-135	408	4.76
TRINITY_DN68368_c1_g1	sp|P10978|POLX_TOBAC	42.38	453	233	8	15	461	170	600	3e-108	354	7.59
TRINITY_DN68304_c3_g1	sp|Q61107|GBP4_MOUSE	31.57	453	291	9	20	459	13	459	3e-63	222	9.15
TRINITY_DN64765_c2_g1	sp|Q9LIC2|TMN7_ARATH	75.5	453	103	2	1	446	123	574	0	720	27.54
TRINITY_DN65439_c2_g1	sp|A7S4N4|SERIC_NEMVE	33.63	452	251	16	4	412	10	455	1e-59	207	85.43
TRINITY_DN64151_c0_g1	sp|Q43846|SSY3_SOLTU	72.79	452	123	0	1	452	777	1228	0	707	3.38
TRINITY_DN67934_c4_g1	sp|Q8W486|Y1491_ARATH	32.96	452	277	13	78	515	62	501	4e-68	234	25.47
TRINITY_DN65990_c1_g2	sp|Q9SSG3|HIPL1_ARATH	55.31	452	190	4	5	446	198	647	2e-175	517	148.19
TRINITY_DN66043_c1_g1	sp|Q76E23|IF4G_ARATH	33.85	452	233	11	2	425	1311	1724	3e-56	207	80.18
TRINITY_DN65549_c0_g1	sp|P74373|DFA3_SYNY3	44.47	452	185	9	42	493	22	407	1e-119	370	6.79
TRINITY_DN64954_c2_g2	sp|Q2RAC5|CCT13_ORYSJ	53.1	452	149	7	32	480	35	426	2e-146	438	12.88
TRINITY_DN66287_c2_g1	sp|Q39117|TGT2_ARATH	33.63	452	240	9	5	405	51	493	2e-64	223	25.21
TRINITY_DN65246_c0_g2	sp|Q9FUY2|LEUNG_ARATH	60.31	451	164	6	54	500	492	931	0	556	61.78
TRINITY_DN59284_c1_g1	sp|Q53GS9|SNUT2_HUMAN	53.44	451	195	5	1	443	112	555	2e-159	469	8.2
TRINITY_DN67498_c1_g1	sp|Q766C3|NEP1_NEPGR	30.16	451	262	14	28	471	30	434	1e-55	197	12.31
TRINITY_DN68096_c4_g1	sp|Q63186|EI2BD_RAT	42.79	451	220	8	46	491	101	518	3e-110	343	63.67
TRINITY_DN64153_c0_g1	sp|Q9SB50|AP4M_ARATH	74.94	451	111	2	23	472	2	451	0	701	6.84
TRINITY_DN65914_c1_g2	sp|Q1W2L8|GSH1_TOBAC	78.49	451	97	0	8	458	72	522	0	766	29.11
TRINITY_DN65746_c1_g2	sp|Q9SD22|SDEH3_ARATH	42.57	451	219	12	58	488	15	445	2e-112	347	61.08
TRINITY_DN65666_c0_g2	sp|Q42699|METE_CATRO	73.61	451	117	2	1	450	74	523	0	687	51.38
TRINITY_DN65307_c0_g1	sp|P9WIT3|GULDH_MYCTU	27.05	451	253	16	1	440	40	425	2e-31	128	12.47
TRINITY_DN66594_c3_g1	sp|Q9LV03|GLUT1_ARATH	71.84	451	127	0	1	451	515	965	0	692	57.62
TRINITY_DN67464_c1_g3	sp|B9G2A8|BIG_ORYSJ	56.44	450	163	9	25	454	4527	4963	1e-154	493	18.51
TRINITY_DN62228_c0_g1	sp|Q9Y2L5|TPPC8_HUMAN	29.33	450	240	14	9	383	117	563	2e-38	152	6.52
TRINITY_DN63782_c0_g1	sp|O66601|GUAA_AQUAE	54.44	450	190	6	12	461	76	510	2e-167	489	13.05
TRINITY_DN65798_c2_g1	sp|Q1PF50|EDA2_ARATH	56.67	450	187	2	13	454	29	478	0	550	11.49
TRINITY_DN64320_c4_g1	sp|Q8GW20|Y5390_ARATH	56.67	450	175	6	58	497	81	520	8e-173	504	43.1
TRINITY_DN65557_c7_g1	sp|F4HW02|GAT1_ARATH	47.78	450	229	3	6	454	7	451	2e-143	424	31.74
TRINITY_DN65628_c1_g1	sp|Q940X9|LRP1A_ARATH	48.67	450	169	14	292	716	408	820	1e-101	337	42.85
TRINITY_DN67745_c2_g2	sp|Q9C626|FB37_ARATH	47.11	450	232	3	32	479	1	446	2e-130	397	10.76
TRINITY_DN67765_c3_g2	sp|O49285|ACR3_ARATH	57.11	450	177	7	6	441	2	449	0	522	57.25
TRINITY_DN68149_c0_g3	sp|P35100|CLPC_PEA	78.89	450	83	3	19	468	1	438	0	669	24.86
TRINITY_DN64853_c1_g2	sp|Q6M9M7|Y1998_PARUW	33.78	450	223	9	105	551	6	383	4e-78	257	26.16
TRINITY_DN67546_c1_g1	sp|Q84P54|GATP1_SOLLC	75.78	450	108	1	62	511	66	514	0	737	57.11
TRINITY_DN67274_c3_g2	sp|F4JMI5|GUX7_ARATH	56.22	450	179	7	24	466	41	479	3e-173	504	224.77
TRINITY_DN67213_c2_g1	sp|Q8LFV3|CDF3_ARATH	30	450	220	16	5	425	10	393	5e-37	144	33.85
TRINITY_DN62492_c0_g1	sp|Q93YQ1|RTOR1_ARATH	49.44	449	207	7	1	445	853	1285	8e-138	434	5.59
TRINITY_DN65836_c0_g3	sp|Q8VXB1|HAK12_ORYSJ	59.47	449	179	1	6	451	224	672	0	582	42.41
TRINITY_DN65226_c1_g2	sp|F4HNU6|NRDC_ARATH	53.67	449	206	1	62	510	105	551	3e-175	528	7.38
TRINITY_DN58908_c0_g1	sp|Q9SUN6|SBT22_ARATH	49.67	449	211	3	1	439	200	643	2e-135	417	5.21
TRINITY_DN65026_c7_g1	sp|P54873|HMCS_ARATH	66.59	449	148	1	6	452	3	451	0	633	28.44
TRINITY_DN65948_c2_g1	sp|Q9FX21|STT3B_ARATH	77.28	449	100	1	1	447	286	734	0	746	42.22
TRINITY_DN64583_c2_g1	sp|Q9SIT7|PP151_ARATH	35.63	449	274	4	34	475	13	453	6e-84	279	9.22
TRINITY_DN67114_c4_g2	sp|Q93Z38|TAR4_ARATH	41.65	449	226	6	34	479	34	449	8e-124	376	30.9
TRINITY_DN61384_c0_g1	sp|Q9ASS7|CAAT2_ARATH	51.67	449	210	4	1	446	147	591	1e-150	449	11.25
TRINITY_DN67882_c3_g1	sp|Q0WUU6|PLT4_ARATH	48.78	449	197	5	3	450	52	468	2e-140	420	8.95
TRINITY_DN65398_c3_g1	sp|Q9CAF4|NUP1_ARATH	26.28	449	223	20	124	502	24	434	2e-06	54.7	95.37
TRINITY_DN68295_c1_g1	sp|B9FXV5|IF4G_ORYSJ	48.33	449	167	14	95	523	919	1322	2e-101	340	16.55
TRINITY_DN67206_c1_g6	sp|O65351|SBT17_ARATH	57.68	449	183	5	1	448	88	530	7e-172	508	11
TRINITY_DN65864_c0_g1	sp|Q75LR2|AROF_ORYSJ	78.57	448	94	2	53	499	91	537	0	753	70.09
TRINITY_DN67975_c2_g2	sp|Q42569|C90A1_ARATH	56.03	448	185	8	47	493	31	467	6e-162	474	21.57
TRINITY_DN67316_c2_g1	sp|O70279|DGC14_MOUSE	28.35	448	248	13	25	455	35	426	2e-35	141	63.44
TRINITY_DN64290_c4_g1	sp|F4IP69|MIP3_ARATH	35.49	448	253	12	1	426	251	684	2e-70	243	6.79
TRINITY_DN63560_c0_g1	sp|Q9FNA9|PDAT1_ARATH	67.19	448	136	3	5	449	96	535	0	613	25.89
TRINITY_DN64766_c0_g1	sp|Q8RWT8|SYSM_ARATH	65.62	448	152	2	1	446	65	512	0	613	24.26
TRINITY_DN66344_c1_g1	sp|Q9LM76|PUB44_ARATH	46.88	448	229	3	37	482	20	460	3e-133	411	7.97
TRINITY_DN66302_c0_g1	sp|Q8W486|Y1491_ARATH	37.28	448	225	11	66	503	83	484	5e-82	270	152.99
TRINITY_DN65926_c2_g1	sp|Q6VWJ6|WRK46_HORVU	44.52	447	185	12	61	468	8	430	5e-96	310	7.4
TRINITY_DN66032_c2_g1	sp|Q5R533|SERC3_PONAB	26.62	447	247	13	15	384	31	473	3e-43	162	47.43
TRINITY_DN66029_c6_g1	sp|Q8L5Y5|ZDH17_ARATH	50.34	447	194	8	31	464	3	434	3e-133	416	16.07
TRINITY_DN64310_c2_g1	sp|Q9MAU5|Y1049_ARATH	34.45	447	282	4	1	444	44	482	6e-101	317	9.97
TRINITY_DN64344_c0_g1	sp|Q9FLP0|MA651_ARATH	58.84	447	177	4	4	450	8	447	7e-175	511	19.24
TRINITY_DN60359_c0_g1	sp|O23755|EF2_BETVU	88.37	447	52	0	29	475	397	843	0	840	1.72
TRINITY_DN67101_c2_g2	sp|Q54Q92|LMD2A_DICDI	29.53	447	297	7	24	466	114	546	7e-52	191	4.79
TRINITY_DN67668_c1_g2	sp|Q9LV03|GLUT1_ARATH	76.51	447	104	1	63	509	68	513	0	712	6.96
TRINITY_DN67591_c1_g1	sp|O04203|HSPR2_ARATH	36.02	447	232	10	12	444	27	433	4e-89	285	38.44
TRINITY_DN67572_c0_g1	sp|C0LGT6|EFR_ARATH	31.77	447	242	11	15	411	6	439	1e-48	182	59.44
TRINITY_DN67562_c4_g1	sp|P40468|TAO3_YEAST	21.92	447	282	6	54	498	1708	2089	9e-24	111	12.06
TRINITY_DN66991_c0_g1	sp|Q8RY59|RCD1_ARATH	27.74	447	279	9	13	428	20	453	5e-46	173	37.6
TRINITY_DN64676_c4_g1	sp|Q9LVX1|C3H41_ARATH	28.41	447	242	16	176	576	206	620	2e-36	149	5.6
TRINITY_DN66641_c6_g1	sp|Q9LW63|PP251_ARATH	36.47	447	229	6	42	443	279	715	1e-88	290	85.76
TRINITY_DN58299_c0_g1	sp|Q8RY16|PEX6_ARATH	38.34	446	197	15	30	450	69	461	1e-67	237	7.86
TRINITY_DN59268_c0_g1	sp|Q9LXD9|PME51_ARATH	47.98	446	214	7	7	446	113	546	8e-137	411	1.9
TRINITY_DN68020_c0_g1	sp|Q39030|KPK2_ARATH	56.95	446	172	5	43	487	38	464	8e-176	509	228.86
TRINITY_DN65028_c2_g1	sp|A2XGQ1|NUG2_ORYSI	64.57	446	144	2	1	446	104	535	0	599	47.53
TRINITY_DN64425_c0_g1	sp|Q9FGI1|LTN1_ARATH	24.22	446	275	15	211	642	869	1265	2e-17	90.9	5.98
TRINITY_DN65690_c0_g1	sp|Q93VM9|THOC1_ARATH	65.25	446	137	8	1	437	148	584	0	578	69.8
TRINITY_DN56888_c0_g1	sp|Q3E6Q1|PPR32_ARATH	34.75	446	248	5	2	405	141	585	2e-79	266	5.54
TRINITY_DN64819_c0_g1	sp|Q7XU38|C87A3_ORYSJ	35.65	446	276	6	18	453	64	508	3e-93	298	25.54
TRINITY_DN67882_c3_g2	sp|Q9FHB6|DTX16_ARATH	50.67	446	220	0	13	458	25	470	7e-144	429	79.78
TRINITY_DN67875_c0_g3	sp|Q9SL67|PRS4B_ARATH	90.58	446	39	2	1	446	1	443	0	819	31.55
TRINITY_DN63080_c0_g2	sp|Q94C70|NAT2_ARATH	65.92	446	152	0	1	446	79	524	0	617	23.94
TRINITY_DN59007_c0_g1	sp|Q9SIT7|PP151_ARATH	38.34	446	235	7	13	426	184	621	5e-101	323	6.01
TRINITY_DN68021_c0_g2	sp|Q56YN3|NADK1_ARATH	58.88	445	150	6	58	479	36	470	1e-174	508	8.5
TRINITY_DN67907_c4_g1	sp|Q9XIE6|ALA3_ARATH	59.78	445	169	3	1	435	754	1198	0	556	5.11
TRINITY_DN67955_c3_g1	sp|B9FMJ3|KN13A_ORYSJ	66.07	445	110	5	1	421	115	542	0	590	10.88
TRINITY_DN65714_c1_g1	sp|Q9LR65|P2C01_ARATH	49.21	445	183	6	81	494	23	455	1e-136	410	30.1
TRINITY_DN65759_c1_g1	sp|Q9ZPV5|NOC2L_ARATH	46.07	445	222	4	9	438	272	713	3e-135	414	3.78
TRINITY_DN65669_c4_g2	sp|P05314|NIR_SPIOL	75.28	445	108	2	54	497	52	495	0	707	69.61
TRINITY_DN68311_c5_g1	sp|Q9LTT8|VCS_ARATH	33.93	445	283	7	32	475	906	1340	6e-60	218	21
TRINITY_DN63080_c0_g1	sp|Q9FIZ7|OPLA_ARATH	73.93	445	104	2	2	441	826	1263	0	667	16.27
TRINITY_DN64744_c0_g1	sp|Q7XU38|C87A3_ORYSJ	36.85	445	274	5	24	463	66	508	6e-105	328	7.37
TRINITY_DN66997_c3_g1	sp|Q8LFV3|CDF3_ARATH	32.81	445	214	14	80	511	74	446	7e-50	182	64.85
TRINITY_DN65405_c1_g1	sp|Q5Z627|EF1G3_ORYSJ	57.88	444	144	4	17	445	1	416	0	523	223.52
TRINITY_DN66169_c0_g2	sp|Q0JDM0|C3H27_ORYSJ	35.81	444	207	15	93	485	112	528	9e-63	224	7.67
TRINITY_DN65869_c2_g5	sp|Q9C5U0|AHK4_ARATH	60.81	444	170	3	11	452	124	565	0	550	4.68
TRINITY_DN67406_c3_g2	sp|Q9SQZ0|CAAT7_ARATH	48.87	444	186	7	1	438	131	539	3e-133	403	2.62
TRINITY_DN65947_c1_g1	sp|Q3UDE2|TTL12_MOUSE	34.23	444	248	11	323	741	153	577	2e-80	275	6.07
TRINITY_DN61565_c0_g1	sp|Q9SWA6|SNI1_ARATH	28.38	444	280	10	9	441	16	432	1e-33	135	7.38
TRINITY_DN59958_c0_g1	sp|Q9C9Z0|Y3866_ARATH	25.23	444	237	17	19	414	53	449	2e-07	57	4.7
TRINITY_DN67684_c2_g1	sp|O23324|APS3_ARATH	73.2	444	116	1	27	470	12	452	0	680	83.33
TRINITY_DN64833_c1_g1	sp|A2T391|CHLN_ANGEV	77.93	444	83	2	8	436	5	448	0	717	15.77
TRINITY_DN62887_c0_g1	sp|Q940M2|AGT21_ARATH	73.65	444	116	1	22	465	34	476	0	705	35.14
TRINITY_DN66817_c3_g1	sp|Q8RXK8|SYIM_ARATH	61.94	444	165	2	2	445	642	1081	0	593	18.72
TRINITY_DN67259_c4_g1	sp|Q42971|ENO_ORYSJ	87.39	444	56	0	2	445	3	446	0	805	27.46
TRINITY_DN66291_c4_g1	sp|O04539|SNL4_ARATH	52.03	444	185	8	32	464	305	731	2e-140	442	89.76
TRINITY_DN66285_c3_g2	sp|Q9SIW2|CHR35_ARATH	38.96	444	248	8	21	442	440	882	3e-88	293	5.35
TRINITY_DN65469_c0_g2	sp|Q9SX85|SEC3A_ARATH	65.91	443	135	5	1	434	404	839	0	611	5.86
TRINITY_DN66110_c1_g1	sp|Q94C11|SUGP1_ARATH	50.11	443	182	10	18	427	7	443	3e-128	384	48.43
TRINITY_DN65805_c4_g1	sp|Q9LH39|PHSD_ARATH	63.88	443	157	3	17	457	7	448	0	567	195.38
TRINITY_DN65809_c0_g1	sp|Q9FGM0|FTSHB_ARATH	77.65	443	96	1	27	469	345	784	0	738	6.3
TRINITY_DN65274_c2_g2	sp|Q8WV93|AFG1L_HUMAN	37.25	443	201	12	58	461	71	475	9e-75	249	25.47
TRINITY_DN66061_c2_g1	sp|Q70DU8|AL3H1_ARATH	50.56	443	218	1	1	442	41	483	1e-161	472	33.1
TRINITY_DN64380_c1_g1	sp|P93422|SYHC_ORYSJ	65.91	443	147	3	31	473	350	788	0	596	51.17
TRINITY_DN67606_c1_g1	sp|Q9LTB0|EX84B_ARATH	52.6	443	197	5	3	440	27	461	1e-132	407	11.2
TRINITY_DN67814_c3_g1	sp|Q9SGQ0|VOZ1_ARATH	58.24	443	155	11	1	428	1	428	1e-157	463	110.01
TRINITY_DN64785_c1_g1	sp|Q9C551|RH5_ARATH	65.91	443	145	3	81	517	94	536	0	610	127.7
TRINITY_DN66313_c0_g3	sp|Q8W4B1|RCF3_ARATH	35.21	443	230	12	50	454	63	486	2e-71	244	4.13
TRINITY_DN65451_c5_g2	sp|Q9SKK0|EBF1_ARATH	37.33	442	255	10	3	435	176	604	3e-73	247	19.49
TRINITY_DN63667_c0_g1	sp|Q7TQK5|CCD93_MOUSE	28.96	442	254	13	1	397	184	610	6e-30	125	20.09
TRINITY_DN63995_c3_g2	sp|P41937|TBB4_CAEEL	92.99	442	31	0	1	442	1	442	0	851	18.91
TRINITY_DN68042_c2_g1	sp|Q9ASS2|FREE1_ARATH	51.13	442	157	12	113	533	198	601	1e-132	405	101.9
TRINITY_DN67393_c1_g3	sp|Q93YU2|RUS6_ARATH	54.07	442	189	4	69	508	62	491	1e-162	478	31.71
TRINITY_DN67126_c3_g1	sp|Q8RWV3|CCL11_ARATH	52.94	442	177	6	1	440	1	413	4e-149	439	45.13
TRINITY_DN64807_c5_g2	sp|Q5BK48|TTC5_RAT	38.69	442	236	11	10	425	1	433	4e-82	266	11.92
TRINITY_DN64868_c3_g1	sp|K4DF01|ARF2B_SOLLC	52.94	442	184	6	48	486	23	443	2e-149	462	55.94
TRINITY_DN66149_c1_g3	sp|O81767|PP348_ARATH	44.22	441	244	2	8	446	383	823	1e-133	411	10.95
TRINITY_DN68017_c0_g2	sp|Q9FHK9|MD26B_ARATH	29.48	441	255	13	1	402	7	430	6e-39	150	84.3
TRINITY_DN58497_c0_g1	sp|Q9XGM8|MGAT1_ARATH	63.49	441	158	2	32	471	3	441	0	598	25.74
TRINITY_DN61532_c0_g1	sp|Q8W0Z9|CCR4A_ARATH	62.13	441	159	4	1	437	1	437	0	562	15.09
TRINITY_DN65591_c1_g2	sp|Q88C93|ALGC_PSEPK	28.8	441	257	11	4	442	50	435	8e-38	148	50.13
TRINITY_DN64066_c2_g1	sp|Q4FE45|XB33_ARATH	60.32	441	165	5	1	438	1	434	0	528	5.87
TRINITY_DN67782_c3_g1	sp|Q8W469|SIPL2_ARATH	62.81	441	161	2	7	446	92	530	0	573	15.72
TRINITY_DN67527_c2_g1	sp|Q9M0C5|SMXL2_ARATH	29.71	441	223	15	27	412	343	751	4e-41	161	7.27
TRINITY_DN66640_c1_g1	sp|Q8LPR9|TI110_ARATH	48.53	441	226	1	37	476	45	485	2e-133	417	13.13
TRINITY_DN59433_c0_g1	sp|Q9M2Z1|BAME2_ARATH	34.32	440	234	8	24	412	67	502	3e-50	187	4.5
TRINITY_DN64302_c1_g1	sp|Q9LXD9|PME51_ARATH	45.68	440	212	9	63	487	119	546	7e-127	387	45.29
TRINITY_DN67164_c0_g1	sp|Q9LSQ4|GH36_ARATH	54.32	440	146	8	1	431	207	600	1e-156	463	4.63
TRINITY_DN64285_c5_g1	sp|Q39183|D6KL2_ARATH	67.95	440	119	7	11	444	162	585	0	618	8.77
TRINITY_DN67074_c2_g4	sp|F4JRE0|TMN12_ARATH	66.82	440	139	6	13	451	5	438	0	593	158.84
TRINITY_DN66409_c3_g1	sp|Q8C4J7|TBL3_MOUSE	40.23	440	221	9	4	434	142	548	6e-102	327	2.95
TRINITY_DN68272_c3_g4	sp|Q8RV06|SDC2_ORYSJ	26.82	440	206	12	25	459	74	402	2e-39	152	1706.59
TRINITY_DN66387_c1_g1	sp|Q5F3V3|PDS5A_CHICK	27.05	440	284	12	65	489	73	490	3e-37	151	17.54
TRINITY_DN67255_c3_g1	sp|Q8LFS6|BRN1L_ARATH	49.77	440	176	12	11	429	18	433	5e-130	389	124.13
TRINITY_DN66245_c0_g1	sp|Q8VYV9|APF1_ARATH	40.68	440	232	14	34	462	39	460	3e-95	305	15.53
TRINITY_DN66131_c2_g1	sp|Q9MUK5|TOC64_PEA	47.84	439	225	2	9	447	158	592	3e-145	434	32.09
TRINITY_DN67929_c1_g3	sp|Q54ED4|GRWD1_DICDI	47.61	439	200	7	28	463	68	479	1e-138	414	109.88
TRINITY_DN64398_c0_g1	sp|Q43078|C97B1_PEA	73.35	439	113	1	14	452	50	484	0	677	7.18
TRINITY_DN65502_c0_g1	sp|Q7G6K7|FH3_ORYSJ	67.43	439	130	4	32	470	786	1211	0	588	130.54
TRINITY_DN65552_c3_g1	sp|Q6ZLP5|CIPKN_ORYSJ	74.94	439	106	3	1	436	1	438	0	702	31.61
TRINITY_DN64548_c1_g1	sp|Q9LVE2|2A5Z_ARATH	59.91	439	169	3	18	451	91	527	0	527	8.26
TRINITY_DN64205_c1_g1	sp|Q9FZB8|Y5181_ARATH	28.7	439	265	17	1	425	81	485	2e-36	148	8.53
TRINITY_DN67026_c1_g1	sp|O23140|AP2M_ARATH	89.29	439	46	1	30	468	1	438	0	820	55.65
TRINITY_DN67774_c2_g1	sp|Q3B724|CALS5_ARATH	53.3	439	193	3	1	439	627	1053	9e-148	468	5.88
TRINITY_DN66485_c1_g1	sp|Q9LV21|TCPD_ARATH	83.83	439	71	0	2	440	98	536	0	775	103.15
TRINITY_DN66670_c1_g1	sp|Q9XIF2|MTR4_ARATH	50.34	439	209	4	16	453	558	988	4e-139	431	16.46
TRINITY_DN66620_c3_g1	sp|Q3E6Q1|PPR32_ARATH	35.08	439	283	1	1	439	60	496	3e-88	293	35.15
TRINITY_DN65416_c0_g1	sp|Q5QM84|TPC1_ORYSJ	57.99	438	173	2	1	435	100	529	4e-165	490	23.87
TRINITY_DN63394_c0_g1	sp|Q0D5G4|Y7633_ORYSJ	39.5	438	168	16	1	354	525	949	3e-66	231	5.98
TRINITY_DN67921_c2_g1	sp|Q9FNN5|NDUV1_ARATH	91.55	438	37	0	24	461	28	465	0	821	44.55
TRINITY_DN66018_c0_g2	sp|Q67XQ0|Y4424_ARATH	70.78	438	100	7	20	454	26	438	0	590	66.9
TRINITY_DN64377_c6_g1	sp|Q54V77|PYRG_DICDI	63.7	438	140	5	1	422	1	435	0	567	37.84
TRINITY_DN64986_c0_g1	sp|F4JNA9|RPP4_ARATH	25.8	438	216	18	50	393	679	1101	9e-11	67.8	6.6
TRINITY_DN65653_c3_g1	sp|B9G2A8|BIG_ORYSJ	58.68	438	172	4	1	435	3570	4001	4e-148	474	8.59
TRINITY_DN64215_c0_g1	sp|Q9CWX9|DDX47_MOUSE	67.12	438	137	4	6	439	19	453	0	610	30.12
TRINITY_DN67035_c1_g1	sp|Q99570|PI3R4_HUMAN	29.91	438	244	12	40	472	979	1358	3e-50	190	73.51
TRINITY_DN67629_c7_g1	sp|O22173|PABP4_ARATH	56.39	438	159	13	1	426	214	631	2e-149	447	273.65
TRINITY_DN67815_c2_g1	sp|Q9FKS8|LHT1_ARATH	71	438	127	0	8	445	9	446	0	643	66.2
TRINITY_DN67559_c0_g1	sp|O04866|ARGD_ALNGL	62.1	438	161	2	14	451	17	449	0	571	11.16
TRINITY_DN63125_c0_g1	sp|Q8L608|HPSE2_ARATH	44.98	438	225	5	1	427	1	433	4e-143	428	4.65
TRINITY_DN66677_c4_g3	sp|Q5XEZ8|PUB2_ARATH	41.32	438	242	5	93	523	153	582	9e-91	299	39.8
TRINITY_DN66043_c2_g1	sp|Q9C5Z3|EIF3E_ARATH	70.25	437	127	1	2	438	8	441	0	663	72.61
TRINITY_DN66055_c1_g1	sp|Q9MAM1|CIPK9_ARATH	67.05	437	141	3	9	443	8	443	0	621	34.22
TRINITY_DN65791_c5_g1	sp|Q9LTR9|NMT1_ARATH	69.34	437	126	4	14	449	5	434	0	640	13.64
TRINITY_DN64362_c2_g1	sp|Q8RWD5|SCD2_ARATH	50.34	437	163	8	7	408	158	575	3e-121	370	4.68
TRINITY_DN67314_c1_g3	sp|Q8W207|CSN2_ARATH	80.78	437	84	0	23	459	2	438	0	758	14.27
TRINITY_DN64967_c0_g2	sp|Q39102|FTSH1_ARATH	92.22	437	34	0	1	437	280	716	0	832	6.24
TRINITY_DN57487_c0_g1	sp|Q9LK40|NRPD2_ARATH	50.8	437	182	7	1	412	735	1163	3e-131	412	5.18
TRINITY_DN66440_c1_g1	sp|Q0U3Y6|DDI1_PHANO	37.3	437	239	9	9	421	16	441	2e-82	266	10.77
TRINITY_DN66814_c1_g1	sp|Q8GZ26|BRN2L_ARATH	45.31	437	203	10	32	466	7	409	6e-113	347	38.91
TRINITY_DN66949_c2_g1	sp|Q9FIB6|PS12A_ARATH	72.08	437	122	0	16	452	5	441	0	649	125.26
TRINITY_DN67265_c3_g3	sp|Q84TG3|PUB23_ARATH	30.21	437	243	13	40	458	8	400	7e-52	186	30.39
TRINITY_DN63628_c0_g1	sp|Q9XIE6|ALA3_ARATH	66.51	436	130	5	4	429	246	675	0	592	2.46
TRINITY_DN63977_c0_g1	sp|O64765|UAP2_ARATH	66.51	436	143	1	11	443	31	466	0	617	62
TRINITY_DN67953_c5_g1	sp|Q9SLI8|2AB2D_ARATH	66.74	436	145	0	1	436	100	535	0	623	10.91
TRINITY_DN43666_c0_g1	sp|Q9S7I6|RPK2_ARATH	54.36	436	156	10	2	411	725	1143	3e-138	431	2.69
TRINITY_DN65999_c1_g1	sp|Q9S9U0|CALSB_ARATH	56.88	436	185	2	4	439	1334	1766	3e-167	520	71.92
TRINITY_DN67100_c0_g1	sp|P34899|GLYM_PEA	87.84	436	53	0	15	450	41	476	0	815	6.08
TRINITY_DN65697_c1_g1	sp|Q9LNR3|LOX3_ARATH	59.63	436	172	3	1	435	487	919	0	546	15.76
TRINITY_DN67832_c6_g1	sp|Q9M9C6|P2C15_ARATH	62.39	436	156	4	1	429	1	435	0	555	35.15
TRINITY_DN55993_c0_g1	sp|Q3E6Q1|PPR32_ARATH	36.01	436	269	4	5	434	119	550	4e-86	286	2.21
TRINITY_DN64745_c4_g1	sp|Q9FL69|AGD5_ARATH	43.12	436	162	17	4	399	2	391	7e-89	286	26.03
TRINITY_DN66360_c0_g1	sp|O64635|C76C4_ARATH	32.8	436	268	10	25	451	21	440	3e-68	232	5.04
TRINITY_DN66940_c2_g3	sp|Q10G56|OAT_ORYSJ	67.2	436	143	0	34	469	38	473	0	640	43.05
TRINITY_DN67247_c0_g1	sp|Q9SMV6|XPO1A_ARATH	77.29	436	98	1	1	436	318	752	0	705	8.04
TRINITY_DN67224_c4_g1	sp|P92947|MDAR5_ARATH	69.27	436	133	1	3	438	59	493	0	630	134.63
TRINITY_DN67267_c3_g1	sp|Q9S7I6|RPK2_ARATH	31.65	436	262	11	1	418	461	878	4e-33	137	149.18
TRINITY_DN67293_c7_g1	sp|Q6IEQ7|WRK24_ORYSJ	44.04	436	179	11	162	585	65	447	6e-88	293	88.9
TRINITY_DN66106_c1_g1	sp|P11976|PSTA_DICDI	35.86	435	215	15	2	390	474	890	3e-44	169	5.66
TRINITY_DN66173_c4_g1	sp|Q0IIH8|MINY3_BOVIN	31.72	435	234	12	29	447	4	391	2e-51	187	30.28
TRINITY_DN63985_c1_g2	sp|Q8L5Y5|ZDH17_ARATH	39.54	435	206	15	18	431	268	666	1e-58	209	45.7
TRINITY_DN66788_c2_g5	sp|Q6Z4U4|BAK1_ORYSJ	77.24	435	93	2	10	444	6	434	0	619	12.68
TRINITY_DN65577_c3_g1	sp|Q9SGU9|MGL_ARATH	65.75	435	141	3	6	439	7	434	0	570	15.94
TRINITY_DN65596_c2_g1	sp|Q9SSA5|CYP38_ARATH	62.53	435	158	3	19	452	4	434	0	564	27.66
TRINITY_DN64904_c1_g1	sp|Q85WB7|GSA_BRANA	77.47	435	96	1	1	433	36	470	0	716	19.69
TRINITY_DN64570_c2_g1	sp|Q6NKW9|E138_ARATH	58.39	435	171	6	28	459	26	453	2e-173	503	11.46
TRINITY_DN65347_c0_g1	sp|Q8H594|WDR12_ORYSJ	48.51	435	206	5	4	429	11	436	6e-148	435	21.27
TRINITY_DN66209_c3_g1	sp|Q9LDL7|PAT1_ARATH	44.6	435	209	9	116	547	84	489	3e-111	347	29.51
TRINITY_DN65242_c1_g1	sp|Q8GZQ3|PNP1_ARATH	62.44	434	159	3	1	431	436	868	0	558	8.73
TRINITY_DN57944_c0_g1	sp|Q9FRS6|PXL1_ARATH	30.88	434	224	7	48	409	154	583	3e-39	154	2.27
TRINITY_DN67973_c2_g4	sp|Q9LVX1|C3H41_ARATH	30.88	434	226	17	97	469	203	623	6e-40	158	8.9
TRINITY_DN65166_c2_g1	sp|Q8S8N9|GOGC1_ARATH	55.07	434	191	2	38	467	259	692	4e-155	465	23.4
TRINITY_DN65704_c3_g1	sp|F4IXE7|IDM1_ARATH	27.42	434	246	12	52	477	651	1023	2e-45	176	49.55
TRINITY_DN60373_c0_g1	sp|F4ISQ7|TOP3B_ARATH	67.74	434	133	3	20	447	292	724	0	611	5.25
TRINITY_DN63888_c1_g1	sp|F4KGU4|DEAHC_ARATH	47.93	434	222	4	2	434	566	996	5e-135	431	4.32
TRINITY_DN58070_c0_g1	sp|Q6H7U2|C3H13_ORYSJ	29.03	434	230	15	1	423	60	426	4e-28	118	6.48
TRINITY_DN67806_c0_g1	sp|P53303|ZPR1_YEAST	41.71	434	213	8	1	421	12	418	5e-98	308	19.12
TRINITY_DN65404_c2_g3	sp|Q9C516|XLG3_ARATH	56.35	433	169	10	3	426	420	841	6e-162	485	43.98
TRINITY_DN65827_c2_g1	sp|Q6S7B0|TAF5_ARATH	63.05	433	145	3	4	434	246	665	0	565	6.18
TRINITY_DN66730_c0_g1	sp|Q6ESZ9|SDC1_ORYSJ	79.21	433	88	2	10	441	49	480	0	730	17.37
TRINITY_DN55229_c0_g1	sp|Q8W4G3|DTX46_ARATH	55.2	433	194	0	17	449	112	544	2e-164	482	1.95
TRINITY_DN62341_c0_g1	sp|O22285|PMTB_ARATH	63.51	433	158	0	1	433	259	691	0	603	4.34
TRINITY_DN65799_c6_g1	sp|O49285|ACR3_ARATH	52.89	433	172	4	69	491	3	413	5e-158	464	4.38
TRINITY_DN67334_c1_g1	sp|Q43497|MDAR_SOLLC	72.75	433	116	1	1	431	1	433	0	644	108.64
TRINITY_DN67142_c1_g2	sp|Q9LZS3|GLGB2_ARATH	84.3	433	67	1	1	433	213	644	0	800	10.26
TRINITY_DN67191_c0_g1	sp|C0SQ89|CMT3_ORYSJ	63.97	433	155	1	17	448	450	882	0	580	12.52
TRINITY_DN63809_c0_g1	sp|F8WKW1|UGT2_GARJA	31.64	433	258	10	17	431	66	478	2e-53	191	13.27
TRINITY_DN67602_c1_g1	sp|O23034|UBA5_ARATH	69.52	433	126	4	1	430	1	430	0	584	56.87
TRINITY_DN62788_c0_g1	sp|Q9ATY5|UVH3_ARATH	51.73	433	164	5	44	472	891	1282	2e-135	431	15.63
TRINITY_DN66452_c0_g2	sp|O04197|COI1_ARATH	48.5	433	208	7	1	428	69	491	4e-132	400	11.55
TRINITY_DN66396_c3_g1	sp|Q5THJ4|VP13D_HUMAN	25.64	433	265	14	12	395	3827	4251	6e-21	99.8	72
TRINITY_DN65827_c3_g3	sp|P93028|UBE11_ARATH	65.74	432	141	3	1	431	655	1080	0	610	10.79
TRINITY_DN65235_c0_g1	sp|Q8GS60|HCAR_ARATH	77.08	432	98	1	32	462	30	461	0	711	11.59
TRINITY_DN63920_c0_g1	sp|Q8K4K6|PANK1_MOUSE	39.12	432	175	12	1	428	192	539	1e-71	242	18.93
TRINITY_DN67317_c2_g3	sp|Q0JM17|RH56_ORYSJ	87.04	432	54	1	43	472	1	432	0	772	88.49
TRINITY_DN64532_c2_g2	sp|Q38967|AAP2_ARATH	52.08	432	201	4	1	426	49	480	2e-161	471	5.7
TRINITY_DN62918_c0_g1	sp|F4JT76|VPS54_ARATH	45.83	432	208	5	1	419	610	1028	1e-114	365	13.68
TRINITY_DN62901_c0_g1	sp|Q94BR5|CHR28_ARATH	51.62	432	188	7	7	423	554	979	7e-138	426	3
TRINITY_DN66854_c0_g1	sp|Q84KI6|SQD1_SPIOL	76.16	432	98	2	1	432	56	482	0	712	17.89
TRINITY_DN68248_c7_g1	sp|Q9LT96|Y5977_ARATH	42.82	432	235	7	77	503	25	449	2e-93	311	37.18
TRINITY_DN64750_c0_g1	sp|Q9FE17|SIR1_ARATH	58.1	432	180	1	1	432	1	431	4e-173	501	14.5
TRINITY_DN66935_c0_g1	sp|F4J3G5|CTPA3_ARATH	61.57	432	147	2	15	444	95	509	0	558	6.04
TRINITY_DN62003_c2_g1	sp|B9G2A8|BIG_ORYSJ	76.39	432	97	3	1	428	3105	3535	0	693	3.16
TRINITY_DN65093_c1_g1	sp|O48538|RBOHF_ARATH	57.31	431	172	7	15	437	196	622	7e-153	464	3.08
TRINITY_DN67974_c1_g1	sp|Q9LTB0|EX84B_ARATH	56.61	431	176	3	7	434	85	507	5e-132	405	10.27
TRINITY_DN66001_c1_g2	sp|Q9CAD5|YODA_ARATH	54.29	431	152	12	14	406	270	693	2e-127	396	15.38
TRINITY_DN66072_c1_g1	sp|Q9LPC1|GAE2_ARATH	68.91	431	127	4	5	432	1	427	0	602	27.34
TRINITY_DN67701_c0_g1	sp|F4K2F0|EML3_ARATH	36.89	431	217	14	18	433	1	391	2e-67	227	4.53
TRINITY_DN62835_c0_g1	sp|Q8W032|CDC6B_ARATH	48.26	431	195	5	102	531	102	505	5e-142	426	3.63
TRINITY_DN66561_c1_g1	sp|Q84N38|PVIP_NICBE	42.23	431	230	6	11	430	127	549	1e-110	343	33.04
TRINITY_DN66290_c2_g1	sp|F4KDN0|HEN4_ARATH	30.16	431	237	15	92	478	435	845	1e-35	145	88.87
TRINITY_DN65454_c1_g1	sp|Q9LDI3|CIPKO_ARATH	69.3	430	130	1	3	432	5	432	0	644	49.65
TRINITY_DN65458_c3_g1	sp|Q9ZR40|U2A2B_NICPL	66.51	430	111	6	163	589	174	573	0	574	22.85
TRINITY_DN67453_c6_g1	sp|Q8S8T4|UXS4_ARATH	75.81	430	86	4	22	449	18	431	0	652	325.39
TRINITY_DN66703_c3_g1	sp|Q93YN4|ELM1_ARATH	59.3	430	164	3	8	431	1	425	0	531	58.1
TRINITY_DN75756_c0_g1	sp|Q94A08|RFS2_ARATH	49.3	430	203	7	1	423	1	422	4e-141	428	1.47
TRINITY_DN65794_c1_g1	sp|Q84R21|Y1559_ARATH	76.51	430	100	1	76	505	134	562	0	681	6.92
TRINITY_DN64358_c0_g3	sp|G3FIN9|UGTK5_MANES	34.65	430	239	13	15	422	65	474	1e-64	221	17.61
TRINITY_DN67320_c1_g1	sp|Q6ZCX3|FH6_ORYSJ	58.14	430	161	6	1	416	1	425	6e-173	530	24.29
TRINITY_DN64423_c1_g2	sp|Q9LDU6|ST7R_ARATH	74.88	430	108	0	21	450	3	432	0	702	71.68
TRINITY_DN67153_c5_g1	sp|Q7XLC6|HAK11_ORYSJ	55.81	430	162	8	1	425	385	791	9e-157	469	13.12
TRINITY_DN67019_c0_g1	sp|P10978|POLX_TOBAC	36.74	430	257	6	1	420	901	1325	1e-82	281	7.19
TRINITY_DN66303_c1_g2	sp|Q9LTI5|SCL11_ARATH	42.33	430	237	4	431	858	185	605	9e-119	380	8.57
TRINITY_DN66957_c4_g1	sp|O23553|BAM3_ARATH	46.74	430	220	4	53	478	86	510	1e-138	418	188.98
TRINITY_DN64504_c0_g1	sp|A5UMN6|DADD_METS3	38.46	429	239	8	34	459	24	430	1e-92	294	14.12
TRINITY_DN67147_c2_g1	sp|Q8LFV3|CDF3_ARATH	30.54	429	204	14	59	460	85	446	5e-42	160	56.88
TRINITY_DN67156_c3_g1	sp|Q7X9A0|RCA1_LARTR	76.92	429	96	2	33	461	16	441	0	671	27.33
TRINITY_DN59934_c0_g1	sp|F4I9T0|BCHB_ARATH	41.72	429	235	5	4	421	1248	1672	2e-98	330	4.61
TRINITY_DN64832_c2_g2	sp|Q69SG5|GUN24_ORYSJ	50.82	429	198	7	82	501	11	435	5e-136	410	21.51
TRINITY_DN66843_c3_g1	sp|O04153|CALR3_ARATH	67.13	429	127	3	5	431	8	424	0	557	19.39
TRINITY_DN60075_c0_g1	sp|Q9FL59|FTIP1_ARATH	55.94	429	169	8	1	422	134	549	9e-156	467	6.29
TRINITY_DN64623_c0_g1	sp|Q8W4F0|DAR1_ARATH	64.34	429	130	6	60	476	136	553	0	550	41.49
TRINITY_DN66275_c1_g1	sp|Q96329|ACOX4_ARATH	68.3	429	132	1	49	473	1	429	0	638	350.17
TRINITY_DN66240_c2_g2	sp|Q9C5S1|MKP1_ARATH	46.39	429	184	12	51	443	46	464	2e-118	373	40.07
TRINITY_DN62022_c0_g1	sp|Q9ZRA2|HGD_ARATH	71.33	429	123	0	39	467	13	441	0	669	17.26
TRINITY_DN66144_c5_g2	sp|P48627|FAD6C_BRANA	65.19	428	144	3	26	451	16	440	0	598	78.49
TRINITY_DN65890_c0_g1	sp|Q66GP0|Y5738_ARATH	39.02	428	191	10	1	420	111	476	2e-89	292	9.14
TRINITY_DN65876_c0_g1	sp|Q8W486|Y1491_ARATH	36.21	428	256	8	50	467	55	475	9e-80	265	431.9
TRINITY_DN65821_c3_g1	sp|Q9SNC6|PUB13_ARATH	47.66	428	209	6	35	457	10	427	9e-121	374	9.57
TRINITY_DN64121_c0_g1	sp|Q9LFN6|RH56_ARATH	89.49	428	44	1	1	428	1	427	0	773	9.15
TRINITY_DN67994_c1_g1	sp|P15170|ERF3A_HUMAN	58.41	428	173	2	81	508	72	494	0	528	90.8
TRINITY_DN65992_c1_g2	sp|O22715|AP1M2_ARATH	87.15	428	55	0	1	428	1	428	0	799	40.29
TRINITY_DN62353_c0_g2	sp|Q6K908|ARP3_ORYSJ	77.8	428	95	0	8	435	1	428	0	725	4.7
TRINITY_DN64931_c2_g2	sp|Q5Z627|EF1G3_ORYSJ	61.68	428	151	5	1	427	1	416	0	528	169.43
TRINITY_DN67530_c0_g1	sp|Q0VA16|WDR70_XENTR	43.46	428	229	7	1	426	194	610	2e-106	334	46.33
TRINITY_DN66217_c1_g2	sp|Q6GPQ5|DPH1_XENLA	49.77	428	165	11	3	423	33	417	2e-138	410	42.03
TRINITY_DN66636_c1_g1	sp|Q42384|PRL1_ARATH	69.86	428	111	5	11	434	73	486	0	619	24.07
TRINITY_DN33047_c0_g1	sp|P52420|PUR2_ARATH	63.47	427	122	5	4	397	16	441	0	528	7.43
TRINITY_DN64525_c0_g1	sp|P46248|AAT5_ARATH	81.5	427	79	0	36	462	26	452	0	735	18.64
TRINITY_DN65649_c2_g3	sp|Q9FJD4|IMB1_ARATH	64.17	427	143	4	20	442	1	421	0	540	45.06
TRINITY_DN62924_c1_g1	sp|Q9SDZ9|PPAF2_IPOBA	64.17	427	136	4	2	426	7	418	0	573	6.31
TRINITY_DN68153_c4_g1	sp|Q9FIE3|VIN3_ARATH	37	427	226	9	21	440	41	431	8e-78	265	14.1
TRINITY_DN62725_c0_g1	sp|Q9LPC1|GAE2_ARATH	66.28	427	141	2	5	431	2	425	0	587	20.89
TRINITY_DN64724_c1_g1	sp|O80644|ACR9_ARATH	40.05	427	236	5	35	461	4	410	3e-101	315	18.24
TRINITY_DN45163_c0_g1	sp|P25247|POL2_TORVR	77.7	426	82	4	20	445	553	965	0	660	7.5
TRINITY_DN63762_c1_g1	sp|O94915|FRYL_HUMAN	24.41	426	265	14	2	391	53	457	1e-21	102	4.51
TRINITY_DN65992_c1_g1	sp|Q6NTR1|MET13_XENLA	26.53	426	231	13	66	483	298	649	7e-25	112	14.52
TRINITY_DN67327_c0_g2	sp|Q8RY95|SPL14_ARATH	34.98	426	228	10	179	593	506	893	2e-67	241	21.11
TRINITY_DN65641_c0_g1	sp|Q8VYG2|GALAK_ARATH	54.46	426	175	4	12	422	2	423	9e-149	436	12.8
TRINITY_DN67017_c1_g2	sp|Q9SZ15|LIP5_ARATH	46.48	426	168	12	22	401	6	417	2e-92	291	32.67
TRINITY_DN65343_c1_g1	sp|Q65X23|WNK2_ORYSJ	58.45	426	155	6	24	427	13	438	3e-171	501	71.51
TRINITY_DN66581_c2_g1	sp|P52410|KASC1_ARATH	84.51	426	66	0	53	478	48	473	0	759	27.16
TRINITY_DN65887_c1_g1	sp|O94260|G3BP_SCHPO	26.12	425	257	15	1	401	26	417	2e-27	116	32.77
TRINITY_DN65243_c0_g1	sp|Q8H100|AGD8_ARATH	49.65	425	184	9	11	421	4	412	4e-125	375	27.09
TRINITY_DN61232_c0_g1	sp|F4JXF9|NRPC1_ARATH	62.12	425	137	6	3	425	710	1112	1e-171	523	3.38
TRINITY_DN62664_c0_g1	sp|Q94FB9|AB1D_ARATH	64.71	425	143	3	2	426	602	1019	0	561	9.48
TRINITY_DN65552_c3_g2	sp|Q10LG8|TLP6_ORYSJ	56.71	425	147	4	1	425	1	388	1e-164	476	25.5
TRINITY_DN67164_c2_g1	sp|Q7XI08|XB34_ORYSJ	43.76	425	206	11	1	420	1	397	5e-97	306	11.59
TRINITY_DN63496_c1_g1	sp|Q9SR22|PAE5_ARATH	45.41	425	219	4	20	440	9	424	4e-142	421	4.96
TRINITY_DN68103_c3_g1	sp|Q8H136|RH14_ARATH	73.65	425	112	0	282	706	125	549	0	664	65.52
TRINITY_DN65324_c0_g1	sp|Q9FR37|AMI1_ARATH	52.47	425	196	3	34	455	4	425	2e-151	445	14.47
TRINITY_DN66125_c4_g1	sp|Q9XE58|SCL14_ARATH	37.5	424	246	8	155	573	359	768	1e-90	301	44.04
TRINITY_DN67427_c1_g2	sp|Q93ZV7|LA1_ARATH	43.4	424	200	12	30	445	1	392	3e-88	285	98.92
TRINITY_DN66754_c0_g2	sp|Q9HGL2|YHLA_SCHPO	22.17	424	231	13	10	353	241	645	2e-14	80.9	49.63
TRINITY_DN56301_c0_g1	sp|Q8L725|MTPC1_ARATH	47.88	424	186	4	1	424	83	471	3e-128	386	2.43
TRINITY_DN65927_c4_g1	sp|Q00624|ASOL_BRANA	50.47	424	193	5	3	415	132	549	4e-145	431	5
TRINITY_DN65791_c3_g2	sp|Q9FQ03|XRN3_ARATH	63.21	424	143	6	2	422	263	676	0	552	20.11
TRINITY_DN65767_c0_g1	sp|Q93YS4|AB22G_ARATH	49.76	424	179	6	7	428	357	748	6e-137	417	12.45
TRINITY_DN64920_c5_g3	sp|Q9FF86|DCR_ARATH	35.14	424	246	10	31	432	25	441	6e-66	225	32.41
TRINITY_DN64988_c0_g1	sp|Q0D715|CDPKI_ORYSJ	72.64	424	115	1	17	439	79	502	0	639	31.97
TRINITY_DN63405_c0_g1	sp|Q9FKS0|UKL1_ARATH	85.85	424	60	0	52	475	60	483	0	762	5.65
TRINITY_DN62928_c1_g1	sp|Q3E6Q1|PPR32_ARATH	32.78	424	279	4	9	430	64	483	1e-71	246	1.95
TRINITY_DN62780_c0_g1	sp|Q0INC5|RH28_ORYSJ	73.11	424	114	0	56	479	171	594	0	649	8.16
TRINITY_DN66530_c1_g1	sp|P36859|NIA_PETHY	64.86	424	142	2	1	422	260	678	0	601	7.29
TRINITY_DN66394_c1_g1	sp|Q9LT79|PUB25_ARATH	46.93	424	201	10	2	406	3	421	9e-113	343	26.2
TRINITY_DN66308_c1_g1	sp|O24578|PURA_MAIZE	71.46	424	121	0	1	424	61	484	0	654	28.13
TRINITY_DN64633_c3_g1	sp|Q8LG88|TDT_ARATH	43.63	424	229	4	2	422	118	534	1e-115	356	74.92
TRINITY_DN66231_c6_g1	sp|Q9ZS97|AB8I_ARATH	80.9	424	81	0	69	492	134	557	0	734	8.35
TRINITY_DN65872_c3_g1	sp|Q9LET7|CI111_ARATH	55.79	423	157	5	16	409	548	969	2e-151	462	47.75
TRINITY_DN65294_c0_g1	sp|Q9MAH3|DJ1B_ARATH	52.48	423	186	5	22	440	24	435	4e-142	421	68.61
TRINITY_DN68016_c8_g1	sp|Q2QZ86|ACLA2_ORYSJ	78.49	423	91	0	1	423	1	423	0	708	76.64
TRINITY_DN65097_c0_g1	sp|A4FLF6|Y5696_SACEN	47.75	423	192	8	10	430	4	399	9e-116	362	10.21
TRINITY_DN65971_c3_g2	sp|Q9SZX8|PMTH_ARATH	62.88	423	156	1	1	423	192	613	0	584	49.8
TRINITY_DN65192_c1_g1	sp|O23617|TPS5_ARATH	66.9	423	136	2	1	420	437	858	0	603	52.29
TRINITY_DN64328_c0_g1	sp|Q9C626|FB37_ARATH	50.59	423	204	3	20	440	28	447	3e-142	426	19.88
TRINITY_DN67073_c2_g1	sp|Q6YV23|CARA_ORYSJ	68.56	423	122	4	30	450	32	445	0	611	33.75
TRINITY_DN65327_c1_g1	sp|Q94AZ2|STP13_ARATH	60.99	423	161	3	5	423	84	506	0	548	10.33
TRINITY_DN62802_c1_g1	sp|Q9SR06|CLP1_ARATH	61.47	423	148	4	1	422	34	442	0	551	9.92
TRINITY_DN61699_c0_g2	sp|Q8GXR9|NDC1_ARATH	52.25	423	180	7	1	419	115	519	9e-149	439	3.68
TRINITY_DN66297_c0_g2	sp|B9RAJ0|DNPEP_RICCO	57.68	423	155	6	91	493	5	423	2e-173	504	29.56
TRINITY_DN66116_c2_g1	sp|Q65X23|WNK2_ORYSJ	58.29	422	146	5	26	439	17	416	2e-167	491	28.34
TRINITY_DN65279_c0_g3	sp|Q0WV13|GAUTD_ARATH	64.93	422	147	1	1	421	112	533	0	592	5.66
TRINITY_DN66795_c0_g1	sp|Q8RX88|FACE1_ARATH	75.12	422	105	0	1	422	1	422	0	667	42.02
TRINITY_DN68046_c1_g3	sp|Q9FLD7|GT14A_ARATH	56.16	422	174	3	9	422	28	446	9e-165	478	44.15
TRINITY_DN54898_c0_g1	sp|Q9LF80|XXT3_ARATH	59.24	422	149	6	2	418	38	441	0	548	3.86
TRINITY_DN61599_c0_g1	sp|Q9SZY4|PTR27_ARATH	45.26	422	198	7	1	414	160	556	8e-110	341	3.23
TRINITY_DN64561_c0_g2	sp|Q9M647|IAR1_ARATH	54.74	422	166	7	89	509	72	469	2e-130	394	19.27
TRINITY_DN63458_c1_g1	sp|Q55C16|UBA1_DICDI	41.71	422	233	6	18	438	606	1015	4e-110	354	5.95
TRINITY_DN63297_c0_g1	sp|Q9Y7K5|YGI3_SCHPO	29.15	422	263	12	15	429	24	416	7e-40	152	10.65
TRINITY_DN64287_c2_g1	sp|Q07262|1A1C_TOBAC	34.6	422	256	6	33	442	25	438	2e-78	258	10.12
TRINITY_DN63561_c0_g1	sp|Q67UC7|HAK17_ORYSJ	42.18	422	223	8	1	417	302	707	2e-106	337	5.76
TRINITY_DN66293_c2_g1	sp|Q9M9C6|P2C15_ARATH	68.01	422	129	4	17	433	11	431	0	591	16.71
TRINITY_DN65240_c0_g1	sp|Q5ZIJ0|BUD13_CHICK	36.82	421	185	11	1	365	164	559	3e-56	198	15.89
TRINITY_DN63741_c1_g1	sp|Q9SF09|ANT1_ARATH	44.89	421	219	3	10	417	12	432	5e-122	368	10.5
TRINITY_DN67149_c2_g1	sp|Q9LJU7|PPA18_ARATH	55.82	421	182	2	6	426	1	417	3e-172	497	26.45
TRINITY_DN62938_c0_g1	sp|Q9ASZ8|PPR37_ARATH	24.7	421	305	8	8	420	75	491	1e-28	121	4.31
TRINITY_DN67043_c3_g1	sp|Q67UF5|PDI23_ORYSJ	67.93	421	122	1	33	440	21	441	0	595	91.75
TRINITY_DN67003_c2_g1	sp|Q8H100|AGD8_ARATH	48.46	421	191	12	26	439	11	412	2e-117	356	48.18
TRINITY_DN62190_c0_g1	sp|Q6YZX6|ACOC_ORYSJ	83.14	421	71	0	1	421	160	580	0	739	17.7
TRINITY_DN68332_c2_g5	sp|Q00624|ASOL_BRANA	51.07	421	196	4	1	412	121	540	1e-154	456	4.39
TRINITY_DN66836_c2_g6	sp|Q9ZVX1|UBC23_ARATH	48.93	421	172	4	38	454	718	1099	2e-130	411	6.66
TRINITY_DN66390_c1_g3	sp|Q04903|FNTB_PEA	54.87	421	135	8	67	478	45	419	2e-143	425	12.5
TRINITY_DN64678_c3_g2	sp|Q9M3H5|HMA1_ARATH	58.91	421	170	2	200	620	90	507	2e-155	474	60.17
TRINITY_DN66195_c0_g1	sp|Q9SGD6|AROD6_ARATH	68.1	420	84	5	36	430	8	402	0	525	181.6
TRINITY_DN65261_c1_g1	sp|Q9ZW88|FBL34_ARATH	52.38	420	198	1	24	443	1	418	5e-144	425	6.24
TRINITY_DN68020_c1_g3	sp|Q9SR02|MED14_ARATH	53.33	420	171	4	5	420	5	403	2e-136	434	3.48
TRINITY_DN65985_c2_g1	sp|Q7XIV8|HAK9_ORYSJ	65.95	420	139	2	15	430	14	433	0	581	10.06
TRINITY_DN67381_c3_g3	sp|Q66GI4|PRRP1_ARATH	56.19	420	178	4	37	455	157	571	2e-153	456	3.19
TRINITY_DN61970_c0_g2	sp|P25857|G3PB_ARATH	81.43	420	70	2	22	439	34	447	0	686	4.53
TRINITY_DN67752_c2_g3	sp|O23593|RGGB_ARATH	35.71	420	172	16	8	390	1	359	3e-32	129	51.67
TRINITY_DN67656_c0_g1	sp|F4I1S7|ELP2_ARATH	49.76	420	195	7	2	413	38	449	6e-136	416	3.24
TRINITY_DN67836_c1_g2	sp|Q94A82|NUD19_ARATH	45	420	161	8	25	420	44	417	1e-115	352	93.56
TRINITY_DN63116_c0_g1	sp|Q944A7|Y4523_ARATH	57.62	420	174	3	1	418	93	510	2e-180	520	9.07
TRINITY_DN65219_c1_g3	sp|Q9SMJ3|ZDS_CAPAN	75.66	419	102	0	78	496	158	576	0	683	41.16
TRINITY_DN59604_c0_g1	sp|Q05001|NCPR_CATRO	83.05	419	71	0	3	421	296	714	0	736	4.62
TRINITY_DN58455_c0_g1	sp|F4JPR7|PUX8_ARATH	30.07	419	237	14	1	401	1	381	3e-26	114	9.23
TRINITY_DN65988_c1_g1	sp|Q9FY48|KEG_ARATH	52.98	419	174	9	25	437	5	406	2e-133	426	8.23
TRINITY_DN64955_c4_g1	sp|Q688R1|MTP1_ORYSJ	54.65	419	138	6	40	427	20	417	3e-133	397	101.83
TRINITY_DN67162_c1_g3	sp|Q8LGH4|CUL4_ARATH	83.29	419	70	0	1	419	374	792	0	720	21.93
TRINITY_DN67133_c0_g1	sp|Q9SB64|NBR1_ARATH	32.22	419	226	12	117	521	285	659	3e-51	191	37.05
TRINITY_DN62932_c0_g1	sp|F4JLS1|LDL3_ARATH	63.25	419	140	1	230	648	804	1208	0	572	6.97
TRINITY_DN67710_c3_g1	sp|A6QQM4|ZN474_BOVIN	30.55	419	256	9	15	429	61	448	1e-50	183	3.29
TRINITY_DN54364_c0_g1	sp|Q5JKB0|MCM4_ORYSJ	75.42	419	103	0	1	419	443	861	0	662	2.58
TRINITY_DN64817_c1_g1	sp|P37116|NCPR_VIGRR	68.02	419	127	5	4	421	129	541	0	575	3.09
TRINITY_DN67841_c4_g1	sp|O80526|ACLA3_ARATH	76.37	419	99	0	23	441	1	419	0	676	198.29
TRINITY_DN62760_c0_g1	sp|Q9C519|WRKY6_ARATH	39.14	419	209	12	42	438	148	542	3e-59	209	13.85
TRINITY_DN66562_c3_g1	sp|F4IEM5|GCR2_ARATH	51.79	419	189	6	11	427	3	410	6e-139	411	37.85
TRINITY_DN64730_c1_g3	sp|O49543|MNIF1_ARATH	74.94	419	105	0	13	431	35	453	0	669	46.8
TRINITY_DN67286_c0_g1	sp|Q6P798|RCBT2_RAT	26.73	419	250	14	15	405	140	529	3e-26	117	14.29
TRINITY_DN66173_c3_g2	sp|Q9C533|ZDHC1_ARATH	47.37	418	198	5	2	399	4	419	3e-127	390	12.44
TRINITY_DN65818_c1_g1	sp|O13716|AGN1_SCHPO	32.78	418	246	19	39	444	22	416	3e-42	160	5.27
TRINITY_DN65218_c0_g1	sp|Q9LZN2|PILS6_ARATH	55.02	418	174	4	8	412	15	431	5e-155	452	8.67
TRINITY_DN63993_c0_g1	sp|Q90511|EI2BB_TAKRU	39.23	418	167	10	3	409	14	355	3e-80	258	6.69
TRINITY_DN66767_c3_g1	sp|Q657X6|EXEC2_ORYSJ	35.41	418	235	9	150	544	59	464	4e-58	210	36.04
TRINITY_DN64150_c3_g1	sp|Q9LT79|PUB25_ARATH	38.04	418	203	11	8	408	6	384	7e-69	231	6.12
TRINITY_DN65506_c4_g1	sp|F4JE35|AVT1B_ARATH	38.28	418	234	6	29	442	139	536	5e-83	271	46.49
TRINITY_DN68109_c3_g1	sp|O22466|MSI1_SOLLC	77.03	418	93	3	1	418	7	421	0	676	17.05
TRINITY_DN68105_c2_g1	sp|Q8GYM3|AUG4_ARATH	55.98	418	146	7	3	385	9	423	4e-146	428	7.13
TRINITY_DN68289_c2_g2	sp|Q9S7R7|Y3903_ARATH	37.8	418	231	7	9	423	6	397	1e-80	262	22.12
TRINITY_DN68242_c2_g1	sp|A5PKH3|FAAA_BOVIN	60.77	418	159	4	4	419	1	415	1e-180	517	71.19
TRINITY_DN66295_c1_g1	sp|Q5IH14|SPP1_TOBAC	46.41	418	211	4	56	470	10	417	9e-122	369	7.45
TRINITY_DN62512_c1_g1	sp|Q9LU89|2A5N_ARATH	64.83	418	137	3	55	467	97	509	0	578	12.96
TRINITY_DN65252_c0_g1	sp|Q0WQK2|ZDHC9_ARATH	57.55	417	147	7	7	411	19	417	5e-161	468	39.52
TRINITY_DN67466_c2_g1	sp|A2ZP58|ARP5_ORYSJ	51.8	417	183	10	2	414	173	575	9e-121	369	22.36
TRINITY_DN66739_c1_g2	sp|Q2LZZ7|TRC_DROPS	50.84	417	184	6	5	413	51	454	2e-136	408	48.01
TRINITY_DN61211_c0_g1	sp|Q8VXZ9|R47BP_ARATH	55.64	417	166	11	1	411	17	420	2e-144	425	8.04
TRINITY_DN62226_c0_g1	sp|Q8S8S2|LPCT2_ARATH	51.32	417	203	0	6	422	116	532	8e-148	438	13.95
TRINITY_DN66042_c2_g1	sp|Q5M731|TPS1L_ARATH	58.51	417	173	0	44	460	29	445	5e-174	506	9.42
TRINITY_DN65738_c0_g5	sp|P51063|CAPP_PICAB	78.9	417	88	0	1	417	79	495	0	686	10.54
TRINITY_DN64258_c2_g1	sp|Q7XZU3|SAC1_ARATH	52.76	417	163	4	6	389	231	646	1e-140	438	17.94
TRINITY_DN67719_c0_g1	sp|Q0WUR5|FAB1A_ARATH	56.12	417	167	4	248	661	1342	1745	2e-148	478	18.17
TRINITY_DN64809_c0_g1	sp|F4I4P3|MED23_ARATH	52.76	417	179	9	1	413	593	995	2e-137	436	11.3
TRINITY_DN64865_c0_g3	sp|Q8GWE6|EER5_ARATH	63.55	417	148	1	1	417	1	413	0	558	14.67
TRINITY_DN67834_c2_g4	sp|Q9FNL7|PTR3_ARATH	45.8	417	216	3	1	417	138	544	1e-125	383	11.94
TRINITY_DN65322_c5_g1	sp|Q8L748|NU107_ARATH	52.76	417	182	5	1	413	425	830	7e-143	441	24
TRINITY_DN62757_c0_g1	sp|Q93Y94|RPOT1_NICSY	67.87	417	132	2	1	416	587	1002	0	605	22.79
TRINITY_DN65875_c3_g1	sp|Q8H1G5|REIL1_ARATH	46.63	416	183	9	15	408	6	404	4e-110	336	20.12
TRINITY_DN65198_c1_g1	sp|Q9ZWJ3|U85A2_ARATH	36.06	416	247	5	38	439	67	477	2e-85	276	33.42
TRINITY_DN65787_c1_g2	sp|Q93WX6|CNIF1_ARATH	75.48	416	102	0	18	433	48	463	0	666	23.02
TRINITY_DN64536_c2_g1	sp|O82264|NPL42_ARATH	61.54	416	154	3	5	419	2	412	0	536	33.91
TRINITY_DN67161_c0_g2	sp|Q8H4D4|TYW23_ORYSJ	27.88	416	233	16	28	431	114	474	2e-23	107	6.71
TRINITY_DN67833_c3_g1	sp|Q96P11|NSUN5_HUMAN	39.9	416	221	8	29	423	19	426	1e-84	272	20.14
TRINITY_DN66431_c0_g1	sp|Q5TGY1|TMCO4_HUMAN	39.9	416	227	6	143	553	125	522	2e-70	244	28.48
TRINITY_DN66355_c1_g1	sp|Q5IH13|SPP2_TOBAC	54.81	416	175	3	6	416	7	414	2e-164	476	6.76
TRINITY_DN66326_c3_g1	sp|Q8L7A0|TAUE3_ARATH	57.69	416	158	6	102	508	69	475	5e-137	411	51.34
TRINITY_DN66972_c1_g1	sp|Q43307|PLSB_ARATH	54.81	416	176	3	53	456	43	458	9e-170	493	22.49
TRINITY_DN64689_c2_g1	sp|Q8RY18|Y5436_ARATH	66.35	416	136	3	47	461	27	439	6e-170	514	19.8
TRINITY_DN66267_c1_g1	sp|Q9LP45|PSD11_ARATH	77.64	416	89	2	10	425	8	419	0	632	48.05
TRINITY_DN65254_c0_g1	sp|Q9FL12|DEGP9_ARATH	76.87	415	96	0	1	415	172	586	0	670	31.83
TRINITY_DN58279_c0_g1	sp|Q8GUL2|MOS14_ARATH	46.99	415	200	3	1	415	160	554	7e-116	367	3.92
[truncated: 17,724 more rows]

## Sheet: E.hyemale_Rhizome
Gene ID	Annotation	percent identity	length	mismatch	gap open	query start	query end	subject start	subject end	evalue	bits	TPM
TRINITY_DN55575_c1_g1	sp|Q9SSD2|PRP8A_ARATH	93.23	2274	152	2	1	2273	87	2359	0	4461	19.06
TRINITY_DN55727_c0_g1	sp|Q9C8Z4|HEAT1_ARATH	28.69	2161	1256	51	1	2004	165	2197	0	713	40.96
TRINITY_DN54970_c7_g1	sp|Q9FNQ1|DEXHE_ARATH	62.32	2118	748	15	22	2126	75	2155	0	2721	96.63
TRINITY_DN55362_c0_g1	sp|F4IIM1|CSI1_ARATH	56.47	1932	797	19	7	1925	33	1933	0	1962	95.66
TRINITY_DN56005_c1_g1	sp|Q9SYP1|DEXHC_ARATH	74.65	1929	470	9	18	1942	248	2161	0	3013	37.25
TRINITY_DN55692_c0_g1	sp|Q8GY23|UPL1_ARATH	44.99	1905	856	47	2	1857	1808	3569	0	1295	65.63
TRINITY_DN56041_c1_g1	sp|P18616|NRPB1_ARATH	75.22	1820	322	11	1	1700	1	1811	0	2722	47.8
TRINITY_DN55483_c2_g1	sp|Q9FFF9|APC1_ARATH	40.02	1819	861	37	6	1802	60	1670	0	1208	28.04
TRINITY_DN55389_c0_g3	sp|F4IG73|BCHC2_ARATH	52.04	1618	703	23	1	1593	1432	3001	0	1514	17.78
TRINITY_DN55766_c4_g1	sp|Q42093|AB2C_ARATH	64.85	1616	556	7	4	1613	9	1618	0	2125	25.64
TRINITY_DN55502_c3_g2	sp|Q9SXA1|P4KA1_ARATH	47.08	1595	714	25	10	1528	2	1542	0	1283	11.34
TRINITY_DN51472_c0_g1	sp|F4I893|ILA_ARATH	67.29	1593	514	2	20	1606	1090	2681	0	2168	19.33
TRINITY_DN55991_c2_g1	sp|Q7X9V2|PIE1_ARATH	51.93	1556	589	33	203	1664	500	1990	0	1417	45.48
TRINITY_DN54928_c2_g2	sp|Q9FR53|TOR_ARATH	68.62	1555	452	13	1	1545	122	1650	0	2085	274.8
TRINITY_DN55633_c2_g1	sp|Q8H0T4|UPL2_ARATH	49.58	1551	654	36	67	1592	2211	3658	0	1264	123.63
TRINITY_DN55962_c3_g1	sp|F4HWY6|MYO11_ARATH	60.56	1534	595	6	3	1532	2	1529	0	1921	28.92
TRINITY_DN55241_c3_g1	sp|Q9FY48|KEG_ARATH	62.31	1523	552	12	9	1527	120	1624	0	1934	13.65
TRINITY_DN55773_c1_g2	sp|Q38970|ACC1_ARATH	61.02	1506	547	19	1	1479	761	2253	0	1839	98.73
TRINITY_DN55310_c6_g2	sp|Q43155|GLTB_SPIOL	80.92	1504	287	0	89	1592	1	1504	0	2586	51.72
TRINITY_DN54431_c3_g1	sp|F4HXV6|NU155_ARATH	54.67	1498	620	22	5	1480	4	1464	0	1555	26.14
TRINITY_DN53811_c0_g1	sp|Q8GY23|UPL1_ARATH	44.82	1468	717	35	1	1428	80	1494	0	1096	6.89
TRINITY_DN55838_c2_g1	sp|Q6EVK6|BRM_ARATH	56.84	1462	538	26	45	1486	623	2011	0	1506	82.38
TRINITY_DN54624_c0_g1	sp|Q9AWA5|GWD1_SOLTU	58.89	1406	553	11	75	1468	72	1464	0	1608	56.69
TRINITY_DN55130_c3_g2	sp|Q9FGR0|CPSF1_ARATH	57.87	1398	557	15	31	1408	57	1442	0	1652	23.92
TRINITY_DN55891_c3_g1	sp|Q6ZFZ4|DEK1_ORYSJ	62.46	1396	518	3	16	1407	769	2162	0	1748	63.05
TRINITY_DN55689_c5_g2	sp|F4HWY6|MYO11_ARATH	63.75	1393	475	11	1	1391	165	1529	0	1810	52.77
TRINITY_DN55854_c3_g1	sp|F4J5S1|CLU_ARATH	56.54	1392	469	19	57	1384	70	1389	0	1502	111.97
TRINITY_DN55718_c5_g1	sp|Q0D8I9|EIN2_ORYSJ	31.32	1389	748	42	11	1336	33	1278	4e-156	511	44.76
TRINITY_DN55943_c2_g1	sp|Q7G192|ALDO2_ARATH	46.24	1371	615	21	8	1361	47	1312	0	1168	18.96
TRINITY_DN55047_c3_g1	sp|H3K2Y6|MED12_ARATH	35.95	1352	768	35	5	1319	944	2234	0	685	19.91
TRINITY_DN54747_c1_g2	sp|Q5G1S8|PP241_ARATH	38.94	1338	769	18	46	1364	108	1416	0	933	79.12
TRINITY_DN54913_c2_g1	sp|Q6ESI7|TPPII_ORYSJ	55.55	1307	527	6	31	1322	92	1359	0	1506	25.73
TRINITY_DN55593_c1_g1	sp|F4IAT2|THOC2_ARATH	48.46	1300	525	32	1	1286	616	1784	0	1041	14.3
TRINITY_DN54104_c2_g5	sp|Q9LTT9|VCR_ARATH	38.39	1271	658	29	33	1219	111	1340	0	810	74.93
TRINITY_DN55498_c6_g1	sp|Q9FIZ7|OPLA_ARATH	72.27	1266	333	7	8	1263	6	1263	0	1861	36.72
TRINITY_DN54898_c2_g1	sp|Q3B724|CALS5_ARATH	68.44	1261	370	7	1	1260	383	1616	0	1780	105.8
TRINITY_DN55131_c5_g1	sp|F4J8K6|RRP5_ARATH	41.93	1257	678	18	120	1355	114	1339	0	955	69
TRINITY_DN55834_c3_g2	sp|Q9LJX0|AB19B_ARATH	61.31	1256	472	6	43	1296	5	1248	0	1600	65.56
TRINITY_DN51215_c0_g1	sp|Q5S2C4|NCKP1_ARATH	54.76	1251	517	9	59	1266	40	1284	0	1429	34.35
TRINITY_DN55605_c4_g1	sp|Q5VYK3|ECM29_HUMAN	30.15	1247	716	27	20	1192	493	1658	6e-156	522	509.52
TRINITY_DN52380_c0_g1	sp|H3K2Y6|MED12_ARATH	35.64	1243	714	33	12	1206	1030	2234	0	625	4.62
TRINITY_DN54342_c2_g1	sp|Q9SJM0|CALSA_ARATH	50.16	1238	568	20	1	1211	1	1216	0	1198	67.72
TRINITY_DN54818_c6_g1	sp|Q0J3D9|COPA3_ORYSJ	67.32	1224	365	13	1	1195	1	1218	0	1734	213.99
TRINITY_DN55315_c1_g1	sp|Q9FY61|TR120_ARATH	53.79	1214	506	14	1	1190	1	1183	0	1268	12.43
TRINITY_DN55799_c2_g1	sp|Q9SQI2|GIGAN_ARATH	50.12	1213	544	24	2	1199	4	1170	0	1068	43.52
TRINITY_DN55590_c1_g1	sp|A4GSN8|NUA_ARATH	39.32	1203	658	13	1	1165	454	1622	0	719	72.2
TRINITY_DN54739_c1_g1	sp|O94653|BMS1_SCHPO	41.24	1198	579	28	8	1173	5	1109	0	835	20.07
TRINITY_DN55015_c2_g2	sp|Q5ZKD5|RRP12_CHICK	27.21	1198	699	37	1	1154	215	1283	6e-100	351	72.99
TRINITY_DN54830_c1_g1	sp|Q0WP44|HASTY_ARATH	39.67	1195	664	22	11	1175	10	1177	0	801	27.32
TRINITY_DN54442_c4_g1	sp|Q9SUG7|ATG11_ARATH	43.08	1193	568	26	69	1216	14	1140	0	873	12.67
TRINITY_DN55326_c2_g1	sp|Q6Q1P4|SMC1_ARATH	58.77	1191	485	2	1	1190	1	1186	0	1374	23.12
TRINITY_DN53989_c3_g1	sp|F4KCC2|PRT6_ARATH	33.22	1189	629	30	14	1106	344	1463	4e-153	509	10.74
TRINITY_DN55160_c2_g1	sp|F4I9T0|BCHB_ARATH	47.05	1188	555	15	8	1159	1117	2266	0	1061	14.84
TRINITY_DN55620_c5_g2	sp|Q9XIE6|ALA3_ARATH	67.6	1182	373	5	33	1213	35	1207	0	1708	32.44
TRINITY_DN54662_c3_g1	sp|Q42877|RPB2_SOLLC	89.63	1177	120	2	11	1185	15	1191	0	2212	113.55
TRINITY_DN54504_c4_g3	sp|F4IIU4|AIR9_ARATH	57.09	1177	490	7	1	1168	536	1706	0	1362	12.51
TRINITY_DN55313_c7_g2	sp|Q9LYN8|EMS1_ARATH	49.79	1177	523	11	24	1195	79	1192	0	1050	7.61
TRINITY_DN55696_c2_g1	sp|Q9LFR0|GMAN2_ARATH	54.09	1174	468	20	39	1175	34	1173	0	1219	32.87
TRINITY_DN54999_c0_g2	sp|Q7Z2Z2|EFL1_HUMAN	38.53	1168	517	24	12	1038	11	1118	0	757	41.38
TRINITY_DN55049_c2_g1	sp|Q9LQV2|RDR1_ARATH	44.13	1142	566	19	28	1156	4	1086	0	889	57.31
TRINITY_DN54973_c0_g1	sp|Q15155|NOMO1_HUMAN	32.81	1140	629	34	3	1086	19	1077	3e-169	541	30.22
TRINITY_DN55867_c0_g3	sp|Q8BKC5|IPO5_MOUSE	37.87	1138	635	20	1	1109	1	1095	0	732	27.28
TRINITY_DN54884_c1_g2	sp|C0LGJ1|Y1743_ARATH	37.56	1129	613	29	25	1134	41	1096	0	658	10.61
TRINITY_DN55552_c0_g1	sp|F4J3N2|FTSI5_ARATH	36.44	1128	671	15	158	1250	195	1311	0	650	31.99
TRINITY_DN55960_c1_g2	sp|Q01549|PHY1_SELMA	66.31	1125	360	9	12	1124	11	1128	0	1544	29.08
TRINITY_DN55813_c5_g1	sp|Q9LZX8|BIG2_ARATH	63.19	1122	375	13	2	1094	679	1791	0	1409	37.63
TRINITY_DN55080_c5_g1	sp|Q9M081|SC24B_ARATH	53.62	1119	372	22	15	1029	4	1079	0	1089	97.89
TRINITY_DN55423_c3_g1	sp|Q8BKC5|IPO5_MOUSE	36.88	1117	646	16	19	1107	11	1096	0	712	120.88
TRINITY_DN55043_c7_g1	sp|Q9FPT1|UBP12_ARATH	76.53	1108	252	8	7	1110	13	1116	0	1748	97.03
TRINITY_DN55656_c4_g2	sp|F4I116|SYLC_ARATH	62.9	1097	392	8	22	1115	1	1085	0	1446	28.91
TRINITY_DN54626_c0_g1	sp|Q9MBC2|MMT1_HORVU	52.71	1089	500	7	2	1087	3	1079	0	1170	9.36
TRINITY_DN55856_c3_g3	sp|Q42601|CARB_ARATH	79.63	1085	221	0	107	1191	94	1178	0	1821	47.53
TRINITY_DN50503_c0_g1	sp|Q9HFE8|TRA1_SCHPO	29.67	1075	607	27	30	1065	2735	3699	3e-126	433	15.35
TRINITY_DN55217_c3_g1	sp|Q941L0|CESA3_ARATH	70.99	1072	280	12	33	1097	18	1065	0	1561	91
TRINITY_DN54584_c3_g1	sp|Q8GVE8|CAPP4_ARATH	63.96	1071	346	7	1	1070	1	1032	0	1374	36.23
TRINITY_DN55236_c2_g1	sp|Q8H6B1|SPT16_MAIZE	63.99	1069	355	14	44	1096	1	1055	0	1354	63.93
TRINITY_DN53963_c9_g1	sp|P0DM58|DI3L2_ARATH	41.63	1069	511	17	147	1189	73	1054	0	757	32.91
TRINITY_DN55100_c4_g1	sp|Q9LT02|PDR2_ARATH	70.72	1069	295	5	11	1075	125	1179	0	1560	41.14
TRINITY_DN54833_c2_g1	sp|Q8L611|SC31B_ARATH	47.75	1066	450	25	10	1043	113	1103	0	848	72.74
TRINITY_DN55876_c5_g1	sp|F4IHS2|SYD_ARATH	63.77	1060	327	11	261	1271	430	1481	0	1282	41.56
TRINITY_DN55355_c4_g3	sp|P31251|UBE12_WHEAT	70.92	1059	297	4	1	1056	1	1051	0	1589	102.38
TRINITY_DN55154_c8_g2	sp|Q6WWW4|UPL3_ARATH	48.77	1058	444	28	1	1020	573	1570	0	807	91.94
TRINITY_DN55414_c1_g1	sp|Q42883|ECAP_SOLLC	69.51	1056	305	5	21	1072	6	1048	0	1472	105.97
TRINITY_DN55507_c6_g4	sp|F4JKK0|SUD1_ARATH	55.49	1056	409	13	2	1017	37	1071	0	1104	188.74
TRINITY_DN53531_c7_g1	sp|Q9S7I6|RPK2_ARATH	46.68	1054	492	20	173	1194	132	1147	0	808	44.11
TRINITY_DN55298_c0_g1	sp|Q8RWB8|UPL6_ARATH	49.81	1044	497	13	1	1032	1	1029	0	1009	19.97
TRINITY_DN55515_c7_g5	sp|Q9LFS8|SMC5_ARATH	53.5	1043	484	1	16	1057	11	1053	0	1139	14.46
TRINITY_DN54612_c3_g1	sp|Q9FIH8|SPP_ARATH	61.25	1040	382	7	1	1032	238	1264	0	1296	30.97
TRINITY_DN55853_c3_g1	sp|Q9M0V3|DDB1A_ARATH	79.31	1039	212	1	1	1039	53	1088	0	1716	239.15
TRINITY_DN53335_c4_g1	sp|Q9LF41|UBE4_ARATH	59.25	1038	386	14	1	1029	1	1010	0	1209	50.48
TRINITY_DN53672_c0_g1	sp|F4KBW6|NU205_ARATH	42.24	1037	541	16	1	1029	844	1830	0	735	42.05
TRINITY_DN53918_c0_g1	sp|O49954|GCSP_SOLTU	73.55	1036	264	5	8	1036	3	1035	0	1575	13.54
TRINITY_DN55478_c3_g2	sp|Q9LQV2|RDR1_ARATH	46.74	1029	474	18	137	1138	102	1083	0	861	47.7
TRINITY_DN55834_c3_g1	sp|Q9LJX0|AB19B_ARATH	58.6	1029	412	6	43	1069	5	1021	0	1250	12.73
TRINITY_DN54101_c1_g1	sp|P94078|MANA1_ARATH	53.79	1028	423	14	30	1052	27	1007	0	1091	13.4
TRINITY_DN55667_c1_g1	sp|O48844|PSD1A_ARATH	71.67	1027	252	10	1	1011	1	1004	0	1407	58.03
TRINITY_DN55637_c6_g1	sp|Q9C5J3|RRC1_ARATH	55.62	1023	315	22	13	982	1	937	0	1016	27.53
TRINITY_DN55523_c3_g1	sp|O65570|VILI4_ARATH	41.45	1023	510	13	1	1016	1	941	0	723	26.25
TRINITY_DN54219_c0_g1	sp|Q9M9M4|CSLD3_ARATH	69.96	1022	283	10	1	1019	145	1145	0	1470	11.13
TRINITY_DN54666_c0_g2	sp|Q01549|PHY1_SELMA	71.3	1021	268	8	1	1000	24	1040	0	1498	52.77
TRINITY_DN53145_c0_g1	sp|F4HX15|LPAI_ARATH	60.72	1021	379	12	1	1010	86	1095	0	1201	4.88
TRINITY_DN55584_c4_g1	sp|Q9M2L4|ACA11_ARATH	58.24	1020	401	13	1	1005	1	1010	0	1154	70.4
TRINITY_DN54562_c4_g1	sp|Q9LJL3|PREP1_ARATH	70.92	1018	293	1	97	1114	66	1080	0	1531	52.49
TRINITY_DN53400_c2_g1	sp|F4JXF9|NRPC1_ARATH	62.11	1016	342	14	35	1040	165	1147	0	1236	3.87
TRINITY_DN54724_c4_g2	sp|Q8VZG7|TSN1_ARATH	58.19	1014	382	19	62	1056	1	991	0	1148	54.94
TRINITY_DN54422_c6_g1	sp|Q8RWY3|ISW2_ARATH	79.5	1010	194	6	50	1057	37	1035	0	1603	38.57
TRINITY_DN55194_c3_g2	sp|Q8S4P6|EZ1_MAIZE	47.67	1009	396	19	21	1002	23	926	0	798	37.45
TRINITY_DN54566_c3_g1	sp|Q9M2L4|ACA11_ARATH	55.91	1007	424	10	19	1011	8	1008	0	1108	50.99
TRINITY_DN55091_c1_g1	sp|Q8L7A9|AP4E_ARATH	55.61	1007	366	19	1	996	1	937	0	1030	18.97
TRINITY_DN55097_c4_g3	sp|Q54JE4|ODO1_DICDI	52.29	1006	431	9	58	1036	23	1006	0	1080	63.2
TRINITY_DN54063_c3_g1	sp|Q5F3U9|PDS5B_CHICK	27.25	1002	664	27	22	985	27	1001	1e-85	306	24.31
TRINITY_DN55219_c1_g2	sp|O64827|SUVR5_ARATH	33.97	1001	522	27	39	938	419	1381	1e-151	490	14.19
TRINITY_DN54209_c4_g1	sp|Q94FN2|MOR1_ARATH	62.94	1001	344	10	1	996	742	1720	0	1235	46.21
TRINITY_DN54340_c4_g1	sp|Q9M0G7|MIK1_ARATH	34.82	988	572	22	32	984	30	980	1e-150	480	13.01
TRINITY_DN54349_c2_g3	sp|Q8L5Y6|CAND1_ARATH	67.71	988	308	6	16	1000	240	1219	0	1314	39.89
TRINITY_DN54216_c2_g1	sp|Q652L2|HIRA_ORYSJ	53.34	988	406	18	1	972	1	949	0	1003	31.22
TRINITY_DN54701_c3_g2	sp|Q6ZY51|PWD_ARATH	59.13	986	362	7	17	975	224	1195	0	1160	42.49
TRINITY_DN55101_c2_g1	sp|O22941|IDE1_ARATH	54.87	986	415	3	5	989	11	967	0	1141	47.89
TRINITY_DN54240_c4_g1	sp|C0LGW6|ERL1_ARATH	61.02	985	359	7	24	1005	4	966	0	1169	42.28
TRINITY_DN55644_c6_g4	sp|Q94FB9|AB1D_ARATH	68.94	982	297	4	11	992	89	1062	0	1403	10.85
TRINITY_DN54506_c2_g1	sp|O81644|VILI2_ARATH	52.04	980	419	10	3	935	1	976	0	1005	49.78
TRINITY_DN52916_c3_g1	sp|Q9FQ03|XRN3_ARATH	61.18	979	327	14	30	987	1	947	0	1122	23.66
TRINITY_DN49939_c0_g1	sp|P59015|VPS18_DANRE	33.84	978	562	26	81	1034	57	973	2e-173	540	20.41
TRINITY_DN53995_c0_g1	sp|C0LGW6|ERL1_ARATH	60.29	977	368	4	18	992	8	966	0	1184	5.76
TRINITY_DN53998_c0_g3	sp|F4I893|ILA_ARATH	39.86	976	555	10	69	1034	142	1095	0	687	8.67
TRINITY_DN55628_c2_g1	sp|O49545|BAME1_ARATH	56.45	976	394	13	8	976	25	976	0	1041	12.69
TRINITY_DN55639_c5_g1	sp|F4IVL6|GRV2_ARATH	66.91	976	281	10	2	960	697	1647	0	1258	16.93
TRINITY_DN54623_c5_g5	sp|Q9SYI0|SECA1_ARATH	74.36	975	243	4	11	985	36	1003	0	1512	51.32
TRINITY_DN54854_c1_g1	sp|O49545|BAME1_ARATH	42.36	975	479	24	58	1000	47	970	0	666	30.41
TRINITY_DN53124_c0_g1	sp|Q9ZPY7|XPO2_ARATH	55.59	975	420	6	1	966	1	971	0	1122	23.62
TRINITY_DN52751_c0_g1	sp|B9FFA3|KN7E_ORYSJ	55.29	973	381	18	1	955	212	1148	0	909	48.17
TRINITY_DN53449_c2_g1	sp|Q6A333|ALY2_ARATH	31.86	973	509	36	1	911	1	881	6e-102	349	3.78
TRINITY_DN54301_c1_g3	sp|Q9LF79|ACA8_ARATH	61.65	970	347	11	17	975	94	1049	0	1163	115.16
TRINITY_DN54547_c1_g1	sp|O49545|BAME1_ARATH	55.01	969	411	10	22	983	19	969	0	1029	33.81
TRINITY_DN53700_c3_g1	sp|Q8LLD0|NUP96_ARATH	39.3	967	483	22	1	948	161	1042	0	628	44.02
TRINITY_DN54789_c3_g1	sp|Q5H7P5|EBM_LILLO	58.8	966	377	10	6	969	5	951	0	1164	22.01
TRINITY_DN53938_c0_g1	sp|P11976|PSTA_DICDI	42.86	966	517	7	1	939	85	1042	0	648	6.78
TRINITY_DN53047_c4_g1	sp|A2YQ56|LONM_ORYSI	58.98	963	346	10	38	999	83	997	0	1093	24.93
TRINITY_DN54363_c5_g3	sp|P51063|CAPP_PICAB	77.57	963	209	4	52	1010	4	963	0	1511	29.4
TRINITY_DN54259_c2_g1	sp|F4IAE9|Y1591_ARATH	53.48	963	367	15	21	962	282	1184	0	941	108.05
TRINITY_DN54284_c4_g2	sp|F4HWE6|SEC5B_ARATH	46.57	962	468	12	37	988	122	1047	0	848	76.92
TRINITY_DN52668_c0_g1	sp|O60306|AQR_HUMAN	55.78	961	386	13	1	951	463	1394	0	1077	11.79
TRINITY_DN54637_c2_g2	sp|Q2QM47|BSL2_ORYSJ	73.33	960	203	8	49	978	72	1008	0	1378	9.56
TRINITY_DN55650_c5_g1	sp|Q9SMY8|FBL15_ARATH	47.19	960	439	11	106	1058	85	983	0	795	225.12
TRINITY_DN53600_c2_g1	sp|O22207|UBP5_ARATH	46.72	959	453	18	5	949	2	916	0	806	38.48
TRINITY_DN54117_c2_g1	sp|Q9SV21|COPB1_ARATH	74.37	956	237	4	51	1006	1	948	0	1486	109.44
TRINITY_DN55665_c1_g1	sp|Q7XPY2|PMA1_ORYSJ	84.91	954	136	4	6	955	2	951	0	1625	392.62
TRINITY_DN55622_c5_g1	sp|Q9SGP2|HSL1_ARATH	46.86	954	461	11	16	952	37	961	0	815	597.62
TRINITY_DN52748_c0_g2	sp|Q9SV21|COPB1_ARATH	73.27	954	244	3	1	952	1	945	0	1469	119.73
TRINITY_DN54719_c4_g2	sp|Q9FII5|TDR_ARATH	47.79	952	470	12	51	988	69	1007	0	839	100.08
TRINITY_DN55867_c0_g2	sp|O00410|IPO5_HUMAN	38.13	952	541	16	230	1158	11	937	0	631	113.24
TRINITY_DN55254_c1_g1	sp|B9FXV5|IF4G_ORYSJ	44.16	951	410	30	1	926	937	1791	0	617	11.88
TRINITY_DN55237_c1_g1	sp|B9FXV5|IF4G_ORYSJ	44.48	951	412	32	1129	2047	910	1776	0	637	188.6
TRINITY_DN55351_c3_g1	sp|Q9FN05|PSL5_ARATH	61.92	948	312	15	21	948	3	921	0	1192	178.63
TRINITY_DN54363_c4_g1	sp|P51061|CAPP2_SOYBN	73.95	948	238	3	12	952	22	967	0	1426	43.61
TRINITY_DN54979_c0_g1	sp|Q9SHL7|RP44A_ARATH	69.63	945	270	7	3	943	1	932	0	1360	17.13
TRINITY_DN55601_c2_g1	sp|Q9LNC5|CLO_ARATH	77.67	945	203	3	9	953	47	983	0	1535	49.57
TRINITY_DN55347_c4_g1	sp|Q9SH30|HMA5_ARATH	62.35	943	346	6	66	1006	45	980	0	1196	13.64
TRINITY_DN55189_c1_g2	sp|Q9SGP2|HSL1_ARATH	41.93	942	513	17	49	972	37	962	0	700	16.43
TRINITY_DN53837_c0_g3	sp|F4IVL6|GRV2_ARATH	65.25	941	316	7	1	935	1619	2554	0	1176	17.71
TRINITY_DN55492_c3_g2	sp|F4HNU6|NRDC_ARATH	48.62	940	441	6	97	1014	105	1024	0	926	88.22
TRINITY_DN55862_c2_g1	sp|C0LGD7|Y1684_ARATH	51.81	940	420	16	29	953	32	953	0	878	156
TRINITY_DN53226_c0_g1	sp|Q9SGG3|ALA5_ARATH	62.99	935	323	4	17	935	283	1210	0	1231	8.15
TRINITY_DN55833_c1_g2	sp|O04893|AGLU_SPIOL	49.57	934	391	14	24	915	7	902	0	882	39.39
TRINITY_DN55199_c0_g1	sp|Q0WNJ6|CLAH1_ARATH	87.37	934	118	0	1	934	724	1657	0	1704	183.29
TRINITY_DN53443_c2_g1	sp|P04045|PHSL1_SOLTU	67.88	934	291	5	49	974	34	966	0	1326	44.27
TRINITY_DN53551_c3_g3	sp|O04933|SPSA2_CRAPL	58.2	933	346	10	4	916	168	1076	0	1114	87.2
TRINITY_DN55432_c3_g1	sp|Q9SGP2|HSL1_ARATH	40.24	932	512	16	22	940	15	914	0	624	30.7
TRINITY_DN55422_c4_g1	sp|P31541|CLPAA_SOLLC	84.52	930	130	4	1	928	2	919	0	1539	301.72
TRINITY_DN55553_c2_g1	sp|Q9LQ55|DRP2B_ARATH	62.15	930	296	16	1	895	4	912	0	1105	147.21
TRINITY_DN55085_c6_g1	sp|B5BT18|BTAF1_ARATH	63.72	929	312	10	8	931	1137	2045	0	1206	70.01
TRINITY_DN54484_c3_g1	sp|P93231|VPS41_SOLLC	59.48	928	349	5	17	920	36	960	0	1174	65.38
TRINITY_DN54916_c1_g1	sp|Q6K431|TRX1_ORYSJ	50.05	927	415	11	7	932	142	1021	0	912	51.89
TRINITY_DN50089_c1_g1	sp|F4IRR2|SAD2_ARATH	65.16	927	311	5	1	922	116	1035	0	1215	40.26
TRINITY_DN55928_c2_g1	sp|Q9M8Y0|SEC_ARATH	76.03	926	222	0	85	1010	52	977	0	1513	77.94
TRINITY_DN54685_c1_g3	sp|Q9FY48|KEG_ARATH	63.35	925	330	3	1	917	422	1345	0	1263	233.49
TRINITY_DN56011_c2_g1	sp|Q9FGK8|SC16B_ARATH	38.59	925	478	28	153	1025	460	1346	3e-162	523	24.69
TRINITY_DN55707_c0_g1	sp|C0LGF5|Y1341_ARATH	52.16	924	412	7	3	917	164	1066	0	880	72.56
TRINITY_DN53751_c3_g2	sp|Q8RXS6|INO80_ARATH	59.48	923	332	10	1	911	611	1503	0	1081	65.95
TRINITY_DN54176_c0_g1	sp|P53569|CEBPZ_MOUSE	30.93	915	445	22	14	870	207	992	3e-123	405	204.4
TRINITY_DN55291_c5_g1	sp|Q8RY22|DEGP7_ARATH	68.39	911	270	7	10	912	37	937	0	1204	32.55
TRINITY_DN52541_c1_g1	sp|Q9ZUI6|AP1G2_ARATH	57.85	911	328	14	2	911	7	862	0	1040	29.36
TRINITY_DN54578_c3_g4	sp|Q8RWN7|P2C32_ARATH	43.23	909	409	27	1	868	1	843	0	623	53.52
TRINITY_DN55690_c0_g1	sp|Q94A18|AB29G_ARATH	29.41	908	575	23	512	1388	476	1348	9e-107	377	90.56
TRINITY_DN54987_c1_g1	sp|O43156|TTI1_HUMAN	22.96	906	498	29	300	1129	268	1049	5e-29	129	20.82
TRINITY_DN55729_c3_g1	sp|Q7XSA2|AGO1B_ORYSJ	78.54	904	178	7	165	1057	220	1118	0	1462	47.36
TRINITY_DN51315_c0_g1	sp|Q9LZJ5|AB14C_ARATH	42.04	904	460	10	42	905	123	1002	0	716	4.88
TRINITY_DN53594_c0_g1	sp|Q9C8E7|GLR33_ARATH	43.52	903	476	13	18	891	19	916	0	758	6.38
TRINITY_DN55108_c5_g1	sp|F4IUX6|RENT2_ARATH	56.37	903	337	14	1	884	316	1180	0	942	25.33
TRINITY_DN54753_c2_g1	sp|Q9FKP4|KN14B_ARATH	51.17	899	387	9	1	896	1	850	0	842	25.75
TRINITY_DN55729_c3_g2	sp|Q7XSA2|AGO1B_ORYSJ	79.31	899	174	5	84	974	224	1118	0	1471	61.53
TRINITY_DN54215_c5_g2	sp|Q8H0S9|PSA_ARATH	71.19	899	241	5	60	957	2	883	0	1349	171.6
TRINITY_DN55644_c6_g2	sp|Q9SHG6|STIP1_ARATH	46.27	897	411	12	1	881	1	842	0	740	32.04
TRINITY_DN55766_c3_g1	sp|Q9C5U0|AHK4_ARATH	56.09	895	354	11	93	962	132	1012	0	978	124.31
TRINITY_DN54539_c1_g1	sp|P49608|ACOC_CUCMA	81.21	894	168	0	63	956	3	896	0	1536	477.44
TRINITY_DN55522_c2_g1	sp|B6EUA9|PR40A_ARATH	44.57	893	370	23	129	982	12	818	0	624	79.99
TRINITY_DN54932_c4_g1	sp|Q9ZQX6|ETOL1_ARATH	56.52	890	365	7	7	883	8	888	0	942	41.66
TRINITY_DN55487_c7_g1	sp|Q75LH6|SPL6_ORYSJ	32.13	890	500	28	81	934	141	962	7e-120	395	41.54
TRINITY_DN55697_c3_g1	sp|Q9LK35|THE1_ARATH	46.52	890	413	23	14	877	3	855	0	719	103.73
TRINITY_DN54252_c5_g1	sp|P93736|SYVM1_ARATH	63.6	890	318	4	1	884	203	1092	0	1211	244.43
TRINITY_DN54644_c4_g1	sp|Q6Z382|COPG2_ORYSJ	75.59	889	205	5	1	884	8	889	0	1362	48.06
TRINITY_DN55542_c0_g1	sp|Q9LXT9|CALS3_ARATH	54.23	887	364	12	5	853	464	1346	0	944	22.75
TRINITY_DN54082_c2_g1	sp|Q5YLB5|GYRA_NICBE	57.9	886	359	5	59	934	47	928	0	1036	32.55
TRINITY_DN55061_c0_g2	sp|Q9LJD8|M3KE1_ARATH	52.6	886	335	15	5	870	548	1368	0	844	13.86
TRINITY_DN54670_c3_g1	sp|O04979|LONP2_SPIOL	72.09	885	229	6	1	877	13	887	0	1265	59.89
TRINITY_DN54184_c1_g1	sp|Q9C5Y0|PLDD1_ARATH	53.22	885	364	13	34	894	10	868	0	918	16.48
TRINITY_DN55103_c1_g1	sp|Q8SAB7|SPK1_ARATH	66.21	885	281	8	1	879	179	1051	0	1187	40.62
TRINITY_DN54493_c5_g1	sp|O80452|AMPD_ARATH	67.19	884	237	11	13	890	3	839	0	1182	52.93
TRINITY_DN54996_c2_g2	sp|Q9ZW06|PUM2_ARATH	39.37	884	392	30	34	859	19	816	5e-144	457	15.05
TRINITY_DN52834_c0_g1	sp|Q84M24|AB1A_ARATH	53.05	884	348	16	1	865	153	988	0	877	4.01
TRINITY_DN53381_c3_g1	sp|Q8VZH2|APM1_ARATH	59.46	883	350	2	20	902	1	875	0	1095	20.15
TRINITY_DN53198_c3_g2	sp|Q84M24|AB1A_ARATH	55.39	881	381	4	5	875	1002	1880	0	995	221.07
TRINITY_DN55481_c5_g3	sp|O22938|PXC3_ARATH	42.5	880	415	15	59	864	26	888	0	618	18.72
TRINITY_DN54637_c2_g4	sp|Q9SHS7|BSL3_ARATH	65.07	879	215	9	3	801	140	1006	0	1118	25.06
TRINITY_DN55337_c3_g2	sp|Q9STN3|SPT51_ARATH	59.79	878	329	13	48	920	81	939	0	1008	30.88
TRINITY_DN55043_c6_g1	sp|Q7XZU3|SAC1_ARATH	60.93	878	318	10	18	885	45	907	0	1065	10.51
TRINITY_DN53822_c0_g2	sp|Q96JC1|VPS39_HUMAN	26.34	877	473	20	3	862	160	880	1e-72	261	10.47
TRINITY_DN54978_c2_g1	sp|Q3UVG3|F91A1_MOUSE	31.05	876	432	26	17	827	9	777	7e-105	351	20.94
TRINITY_DN55596_c3_g3	sp|Q9SY55|ECA3_ARATH	74.32	876	224	1	61	936	35	909	0	1335	106.1
TRINITY_DN54864_c5_g1	sp|Q41238|LOX16_SOLTU	50.97	875	387	15	407	1272	16	857	0	847	182.04
TRINITY_DN52924_c0_g1	sp|Q8L611|SC31B_ARATH	40.69	875	401	23	1	828	208	1011	0	563	6.74
TRINITY_DN55074_c2_g1	sp|Q6TAS3|ADCS_SOLLC	51.54	875	333	13	72	919	84	894	0	842	708.03
TRINITY_DN54778_c1_g1	sp|Q9FJD4|IMB1_ARATH	66.93	874	282	5	1	872	1	869	0	1202	64.31
TRINITY_DN55751_c2_g1	sp|Q9FJD4|IMB1_ARATH	64.99	874	292	8	1	868	1	866	0	1139	128.12
TRINITY_DN54554_c4_g1	sp|Q5VQ78|COB21_ORYSJ	78.16	870	187	1	1	870	1	867	0	1443	63
TRINITY_DN54858_c0_g1	sp|O23617|TPS5_ARATH	66.78	870	274	5	1	867	1	858	0	1229	54.49
TRINITY_DN55584_c4_g3	sp|Q7XZF5|RST1_ARATH	29.23	869	535	20	1	814	997	1840	3e-80	288	4.72
TRINITY_DN54633_c1_g2	sp|Q9LUM0|FAB1B_ARATH	40.25	867	398	25	1	791	592	1414	1e-163	525	76.38
TRINITY_DN54840_c5_g1	sp|Q9LHE9|MYO1_ARATH	40.72	867	460	10	1	846	181	1014	0	632	40.32
TRINITY_DN55953_c2_g2	sp|Q6F2Y7|CLPB1_ORYSJ	80.46	865	166	3	1	862	46	910	0	1382	63.41
TRINITY_DN53654_c28_g1	sp|F4IIM1|CSI1_ARATH	62.5	864	319	2	1	863	1049	1908	0	1054	12.94
TRINITY_DN54653_c2_g1	sp|A2XK30|HOX32_ORYSI	52.67	862	363	12	9	849	21	858	0	865	79.5
TRINITY_DN56048_c1_g2	sp|O23617|TPS5_ARATH	65.2	862	285	6	1	855	1	854	0	1189	12.13
TRINITY_DN53551_c3_g2	sp|O04933|SPSA2_CRAPL	56.03	862	320	12	21	880	272	1076	0	962	24.67
TRINITY_DN55830_c5_g1	sp|Q9AYT5|RSH1_ORYSJ	54.77	860	361	10	27	868	34	883	0	919	35.88
TRINITY_DN54021_c0_g1	sp|F4IP13|SHGR6_ARATH	46.8	859	433	10	1	848	798	1643	0	756	13.22
TRINITY_DN55466_c0_g2	sp|Q9SYM4|TPS1_ARATH	67.68	857	255	7	144	984	91	941	0	1181	34.33
TRINITY_DN54883_c4_g2	sp|Q8LPF0|TAF2_ARATH	56.31	856	370	3	77	929	148	1002	0	987	44.23
TRINITY_DN54112_c1_g1	sp|Q9SIV2|PSD2A_ARATH	73.13	856	227	2	42	897	39	891	0	1291	105.09
TRINITY_DN53292_c9_g1	sp|Q0WQF4|VP53A_ARATH	61.75	855	295	8	1	851	1	827	0	1079	36.14
TRINITY_DN55709_c3_g1	sp|Q8L7C2|CFM2_ARATH	38.71	855	427	15	36	819	144	972	3e-178	550	42.99
TRINITY_DN54178_c0_g1	sp|Q5N749|MOR1_ORYSJ	67.25	855	275	4	1	852	176	1028	0	1106	6.94
TRINITY_DN54773_c4_g1	sp|O23617|TPS5_ARATH	68.31	852	265	2	1	852	1	847	0	1239	47.56
TRINITY_DN54589_c2_g2	sp|Q8LGU1|AB8C_ARATH	46.95	852	413	9	71	896	196	1034	0	770	40.09
TRINITY_DN53946_c3_g2	sp|Q9FJR0|RENT1_ARATH	87.79	852	103	1	121	972	109	959	0	1571	24.72
TRINITY_DN54415_c0_g1	sp|Q9LVX1|C3H41_ARATH	32.67	851	421	29	54	838	36	800	5e-95	325	6.83
TRINITY_DN54943_c5_g1	sp|P49079|AKH1_MAIZE	70.51	851	247	2	35	885	74	920	0	1251	46.92
TRINITY_DN53965_c3_g1	sp|Q9LVP0|Y5639_ARATH	46.12	850	410	10	57	893	25	839	0	671	296.39
TRINITY_DN52525_c1_g1	sp|Q7ZVR1|WDR75_DANRE	25.68	849	506	23	1	828	9	753	6e-59	219	28.97
TRINITY_DN55268_c2_g2	sp|Q9S7C0|HSP7O_ARATH	59.57	846	314	10	1	834	1	830	0	1040	263.29
TRINITY_DN55697_c2_g1	sp|Q8RWZ5|SD25_ARATH	44.09	846	410	18	3	814	5	821	0	619	24.98
TRINITY_DN54665_c5_g1	sp|Q6DW76|DGDG1_SOYBN	53.25	845	326	14	8	847	3	783	0	863	58.94
TRINITY_DN52368_c0_g1	sp|O23617|TPS5_ARATH	65.68	845	266	5	1	838	1	828	0	1173	39.61
TRINITY_DN54903_c10_g1	sp|C0LGH3|Y5614_ARATH	43.13	844	437	19	16	842	192	1009	0	647	133.46
TRINITY_DN55252_c2_g1	sp|Q7GB25|AB5C_ARATH	69.44	841	252	1	1	841	676	1511	0	1207	143.74
TRINITY_DN55140_c2_g1	sp|O15118|NPC1_HUMAN	40.9	841	425	17	3	808	450	1253	0	600	62.78
TRINITY_DN54409_c4_g1	sp|Q5BH88|SPB1_EMENI	40.12	840	412	22	1	800	9	797	2e-156	483	105.4
TRINITY_DN55497_c2_g1	sp|Q9LF79|ACA8_ARATH	57.4	838	325	9	118	940	7	827	0	892	55.01
TRINITY_DN27882_c0_g1	sp|Q9M0V3|DDB1A_ARATH	72.16	837	232	1	5	841	253	1088	0	1254	15.94
TRINITY_DN54964_c2_g2	sp|B9G2A8|BIG_ORYSJ	58.97	836	305	11	1	812	4139	4960	0	935	59.01
TRINITY_DN54070_c5_g2	sp|F4HQD4|HSP7P_ARATH	59.57	836	313	8	1	823	1	824	0	988	22.21
TRINITY_DN52621_c0_g1	sp|B3H5K9|NEDD1_ARATH	44.84	834	381	19	6	823	12	782	0	621	32.36
TRINITY_DN55364_c1_g1	sp|Q2KJJ5|TBL3_BOVIN	40.53	834	446	13	1	820	1	798	0	622	80.17
TRINITY_DN55381_c1_g2	sp|Q9SIV5|C3H19_ARATH	36.81	834	446	17	116	914	575	1362	5e-147	491	131.77
TRINITY_DN55823_c3_g1	sp|F4K3G5|EDM2_ARATH	40.29	834	391	16	1	791	137	906	1e-177	572	94.48
TRINITY_DN53026_c0_g1	sp|Q9C5X9|HAC1_ARATH	66.87	833	255	8	114	929	753	1581	0	1177	6.48
TRINITY_DN54642_c5_g1	sp|Q9SHI1|IF2C_ARATH	56.16	828	319	8	121	918	208	1021	0	861	72.46
TRINITY_DN53404_c0_g1	sp|Q8VHK9|DHX36_MOUSE	38.41	828	404	19	332	1100	174	954	2e-175	549	17.62
TRINITY_DN55304_c3_g1	sp|K4DF01|ARF2B_SOLLC	40.87	827	409	21	16	797	14	805	0	558	20.01
TRINITY_DN51820_c0_g1	sp|Q557H3|U505_DICDI	32.29	827	508	11	9	820	106	895	2e-147	467	9.97
TRINITY_DN55388_c2_g2	sp|Q00766|PHS1_DICDI	54.42	825	368	3	314	1134	23	843	0	964	30.97
TRINITY_DN55042_c10_g2	sp|F4K2E9|PRP16_ARATH	80.36	825	155	4	1	823	436	1255	0	1388	14.68
TRINITY_DN53514_c3_g1	sp|O23052|Y1515_ARATH	57.04	824	311	10	2	821	13	797	0	908	25.3
TRINITY_DN52798_c1_g1	sp|B9FDR3|TNPO1_ORYSJ	59.93	821	318	6	1	814	75	891	0	1021	6.69
TRINITY_DN54279_c2_g2	sp|Q9SVY0|NRPA1_ARATH	43.24	821	364	16	5	772	897	1668	0	620	5.76
TRINITY_DN52637_c0_g1	sp|F4IYM4|DEX1_ARATH	56.59	820	310	8	1	797	97	893	0	912	49.25
TRINITY_DN54089_c4_g1	sp|O23052|Y1515_ARATH	52.14	819	362	13	9	821	7	801	0	818	22.23
TRINITY_DN55468_c4_g1	sp|Q8L7V3|PMTQ_ARATH	50.67	819	344	11	1	760	1	818	0	809	1160.26
TRINITY_DN54844_c4_g1	sp|Q9FFK6|NUP88_ARATH	36.63	819	455	22	11	804	27	806	1e-149	466	17.66
TRINITY_DN55197_c3_g1	sp|X5JA13|SECAA_ARATH	67.52	819	251	7	25	837	11	820	0	1074	26.28
TRINITY_DN54648_c3_g1	sp|Q8LHH9|SHL2_ORYSJ	51.9	817	378	8	10	822	389	1194	0	826	17.58
TRINITY_DN54657_c7_g2	sp|Q43007|PLDA1_ORYSJ	62.99	816	278	11	28	823	1	812	0	1064	205.48
TRINITY_DN54419_c3_g1	sp|Q9FMB4|AUG5_ARATH	46.08	816	378	12	5	814	35	794	0	685	19.76
TRINITY_DN54810_c0_g2	sp|B9DFX7|HMA8_ARATH	56.63	814	334	8	106	917	78	874	0	905	38.99
TRINITY_DN55107_c2_g1	sp|Q9SAK0|PP132_ARATH	36.16	813	464	6	44	843	50	820	7e-177	539	24.83
TRINITY_DN52491_c0_g1	sp|P27612|PLAP_MOUSE	32.64	812	478	20	10	770	1	794	7e-125	399	14.98
TRINITY_DN54714_c3_g1	sp|O94915|FRYL_HUMAN	21.58	811	500	25	33	784	504	1237	6e-24	112	13.66
TRINITY_DN55055_c1_g1	sp|Q68X45|TOP1_RICTY	42.66	811	415	8	128	931	3	770	0	652	23.17
TRINITY_DN54383_c5_g5	sp|Q9LKW9|NHX7_ARATH	59.31	811	314	8	2	810	86	882	0	924	18.42
TRINITY_DN55783_c1_g1	sp|F4IV99|CHR5_ARATH	59.38	810	294	13	1	803	867	1648	0	919	17.01
TRINITY_DN54496_c4_g1	sp|Q0JLS6|RHD3_ORYSJ	60.94	809	304	5	10	818	8	804	0	1016	32.78
TRINITY_DN55488_c5_g1	sp|O81644|VILI2_ARATH	45.61	809	349	9	1	746	196	976	0	698	17.6
TRINITY_DN55060_c4_g1	sp|Q9SFU0|SC24A_ARATH	63.29	809	275	4	44	848	248	1038	0	1076	27.38
TRINITY_DN55551_c2_g2	sp|Q6ZQ08|CNOT1_MOUSE	43.39	809	397	20	1578	2361	1600	2372	0	656	83.76
TRINITY_DN51646_c0_g1	sp|Q9LXX6|SC15A_ARATH	52.3	803	363	7	1	799	2	788	0	867	32.23
TRINITY_DN54256_c2_g1	sp|P52780|SYQ_LUPLU	67.87	803	241	3	1	797	1	792	0	1146	104.01
TRINITY_DN53568_c6_g1	sp|A8MS85|SPT61_ARATH	52.74	802	344	11	1	796	703	1475	0	837	42.97
TRINITY_DN54292_c2_g1	sp|Q9SUQ7|CHX17_ARATH	43.77	802	413	14	12	789	8	795	0	584	25.3
TRINITY_DN54243_c0_g1	sp|Q942X8|HAK2_ORYSJ	59.13	800	307	6	1	797	1	783	0	979	116.65
TRINITY_DN53424_c0_g1	sp|O64481|SBT25_ARATH	46.25	800	411	10	29	815	18	811	0	677	96.84
TRINITY_DN53832_c0_g1	sp|Q9LXX6|SC15A_ARATH	50.13	798	380	7	15	807	4	788	0	802	4.95
TRINITY_DN55266_c4_g1	sp|P39867|NIA1_BRANA	64.12	797	269	7	1	796	123	903	0	1101	16.67
TRINITY_DN53033_c5_g1	sp|Q58G01|LHWL3_ARATH	31.28	796	411	25	20	762	6	718	3e-88	299	35.9
TRINITY_DN52348_c0_g1	sp|Q9LM76|PUB44_ARATH	45.23	796	413	11	37	824	20	800	0	621	28.61
TRINITY_DN52177_c0_g1	sp|Q8GUP1|CTF77_ARATH	50.38	796	310	11	3	795	21	734	0	798	12.63
TRINITY_DN54695_c3_g1	sp|Q9MAC8|SSY2_ARATH	56.23	795	307	10	60	826	11	792	0	879	65.46
TRINITY_DN53119_c0_g1	sp|P0CE10|DEAHB_ARATH	36.15	794	481	15	1	781	562	1342	5e-155	501	9.93
TRINITY_DN53231_c0_g1	sp|Q56YN8|SMC3_ARATH	64.31	793	283	0	1	793	1	793	0	1036	17.92
TRINITY_DN55816_c2_g3	sp|O04539|SNL4_ARATH	51.2	791	310	16	34	813	5	730	0	757	34.01
TRINITY_DN55544_c3_g2	sp|O65418|APC4_ARATH	40.46	791	427	15	18	790	1	765	1e-174	530	14.59
TRINITY_DN54843_c5_g2	sp|Q9SCQ2|UPL7_ARATH	53.54	790	328	8	12	784	375	1142	0	821	20.84
TRINITY_DN53608_c1_g3	sp|Q84PB3|IF4G1_ORYSJ	43.67	790	378	23	9	770	43	793	0	578	19.21
TRINITY_DN53491_c0_g1	sp|Q9S775|PKL_ARATH	64.05	790	249	10	1	767	323	1100	0	1001	9.17
TRINITY_DN56076_c6_g1	sp|Q8GUL1|AT18G_ARATH	42.97	789	367	22	9	744	3	761	7e-165	515	10.68
TRINITY_DN54763_c1_g1	sp|O65351|SBT17_ARATH	50.32	789	351	9	15	802	8	756	0	766	10.45
TRINITY_DN54651_c4_g1	sp|Q0WQ75|VPS51_ARATH	49.3	787	372	10	20	798	5	772	0	741	188.17
TRINITY_DN53222_c1_g2	sp|Q75J39|CKI4_ORYSJ	53.44	786	308	14	22	766	20	788	0	776	7.01
TRINITY_DN53291_c0_g1	sp|Q54BW6|TTC27_DICDI	26.84	786	465	18	82	842	87	787	8e-82	286	12.75
TRINITY_DN51803_c0_g1	sp|B9G2A8|BIG_ORYSJ	51.34	785	362	5	1	779	1689	2459	0	806	6.78
TRINITY_DN55147_c5_g2	sp|Q0WVW7|RQL5_ARATH	46.3	784	369	12	405	1183	159	895	0	663	13.83
TRINITY_DN55998_c4_g1	sp|O23755|EF2_BETVU	88.52	784	90	0	4	787	60	843	0	1476	2187.42
TRINITY_DN54769_c0_g3	sp|Q8L850|PI5K9_ARATH	56.32	783	305	10	57	824	52	812	0	856	22.49
TRINITY_DN54473_c4_g1	sp|Q8RWZ3|IBR3_ARATH	64.07	782	264	4	1	766	33	813	0	1038	10.75
TRINITY_DN52952_c2_g2	sp|Q9SVP7|PP307_ARATH	31.2	782	500	12	4	777	117	868	3e-116	383	10.28
TRINITY_DN52381_c1_g1	sp|Q9C5U0|AHK4_ARATH	53.58	782	293	10	1	734	164	923	0	787	7.73
TRINITY_DN55191_c5_g1	sp|P93024|ARFE_ARATH	40.97	781	338	24	1	707	159	890	5e-150	467	53.55
TRINITY_DN54351_c5_g1	sp|B9DFG3|ISE2_ARATH	44.87	780	396	10	18	781	408	1169	0	655	20.05
TRINITY_DN53178_c0_g1	sp|Q9SFX2|PUB43_ARATH	22.44	780	515	26	93	803	21	779	3e-24	112	4.79
TRINITY_DN54245_c3_g1	sp|F4KCC2|PRT6_ARATH	35.43	779	421	15	8	770	207	919	1e-111	380	43.15
TRINITY_DN54982_c6_g1	sp|F4HTM3|GCS1_ARATH	54.37	778	333	9	32	798	83	849	0	887	15.17
TRINITY_DN51461_c0_g1	sp|Q4QXM3|PD5AA_XENLA	24.68	778	550	18	1	754	182	947	4e-50	194	30.55
TRINITY_DN55115_c3_g1	sp|Q93ZY3|STT3A_ARATH	77.12	778	157	6	9	784	19	777	0	1213	70.93
TRINITY_DN54586_c6_g1	sp|O22161|ADLO1_ARATH	65.89	777	237	7	1	749	152	928	0	956	47.26
TRINITY_DN55655_c2_g2	sp|F4HXZ1|BRO1_ARATH	60.23	777	298	5	33	807	1	768	0	901	43.46
TRINITY_DN55165_c2_g1	sp|Q6DW74|DGDG1_LOTJA	50.32	777	319	13	21	771	42	777	0	724	4.86
TRINITY_DN54787_c5_g1	sp|Q6AT26|CESA1_ORYSJ	79.25	776	157	3	1	775	304	1076	0	1305	285.21
TRINITY_DN53988_c2_g4	sp|Q8LPQ8|MSSP2_ARATH	53.48	776	282	13	16	777	14	724	0	735	131.83
TRINITY_DN54610_c5_g1	sp|F4I0P8|VP35B_ARATH	66.45	775	257	2	34	806	4	777	0	1092	47.02
TRINITY_DN54561_c2_g1	sp|F4JS25|SRFR1_ARATH	52	775	354	9	196	957	279	1048	0	801	25.03
TRINITY_DN54398_c1_g1	sp|Q9SIC9|PP178_ARATH	49.29	775	354	8	139	897	135	886	0	744	23.54
TRINITY_DN53166_c0_g1	sp|Q9FUY2|LEUNG_ARATH	53.62	774	287	22	24	768	201	931	0	703	183.86
TRINITY_DN54229_c4_g1	sp|Q9FUY2|LEUNG_ARATH	49.22	774	290	22	36	740	192	931	0	623	31.95
TRINITY_DN55861_c2_g5	sp|Q9SMV6|XPO1A_ARATH	76.84	773	176	3	1	772	305	1075	0	1240	8.43
TRINITY_DN53420_c0_g1	sp|F4K0C4|TR130_ARATH	43.47	773	347	14	2	748	548	1256	0	619	8.76
TRINITY_DN54398_c2_g2	sp|Q9M8D3|PUR4_ARATH	67.75	772	233	7	87	854	49	808	0	1073	146.05
TRINITY_DN54413_c0_g1	sp|Q9FGK8|SC16B_ARATH	41.43	770	377	20	20	736	501	1249	8e-161	508	10.01
TRINITY_DN54099_c1_g1	sp|O65351|SBT17_ARATH	53.9	770	322	12	14	777	13	755	0	783	97.99
TRINITY_DN50150_c1_g1	sp|Q9XFH4|DDM1_ARATH	55.06	770	295	14	15	763	23	762	0	795	3.44
TRINITY_DN53660_c2_g1	sp|Q9LUM3|SBT15_ARATH	51.82	770	331	13	1	757	32	774	0	747	17.41
TRINITY_DN49269_c0_g1	sp|Q9FL59|FTIP1_ARATH	51.95	770	345	6	194	957	44	794	0	841	31.51
TRINITY_DN55539_c4_g1	sp|Q5XGY1|TSR1_XENLA	42	769	394	20	52	807	59	788	5e-164	503	644.65
TRINITY_DN53621_c0_g1	sp|Q8L831|NUDT3_ARATH	63.15	768	276	1	8	768	3	770	0	1025	12.32
TRINITY_DN54268_c1_g2	sp|P0CR38|SEC23_CRYNJ	49.61	768	366	8	4	762	3	758	0	781	78.01
TRINITY_DN54577_c3_g1	sp|P0DKL6|S130B_ARATH	80.7	767	147	1	1	767	6	771	0	1319	140.72
TRINITY_DN54525_c3_g2	sp|Q5XEZ5|CSC1_ARATH	58.15	767	309	4	1	760	1	762	0	926	16.91
TRINITY_DN55297_c5_g1	sp|P31414|AVP1_ARATH	78.88	767	155	3	3	765	5	768	0	1224	261.52
TRINITY_DN55261_c1_g2	sp|P93263|METE_MESCR	78.59	766	162	2	29	793	1	765	0	1250	245.83
TRINITY_DN53856_c4_g1	sp|F4HZB2|BCHA1_ARATH	54.57	766	306	8	1	749	2325	3065	0	828	14.46
TRINITY_DN53968_c1_g1	sp|Q9M907|PP217_ARATH	26.01	765	524	7	38	767	65	822	3e-85	297	99.46
TRINITY_DN54189_c1_g1	sp|Q94BP7|AUG6_ARATH	43.79	765	314	21	18	705	15	740	2e-178	535	8.19
TRINITY_DN54428_c3_g3	sp|Q0IXP9|AARE1_ORYSJ	51.57	764	339	11	47	799	30	773	0	778	17.06
TRINITY_DN53908_c6_g6	sp|Q8RWQ4|RGAP7_ARATH	59.95	764	255	16	1	737	1	740	0	771	62.46
TRINITY_DN55686_c3_g2	sp|Q9FMA3|PEX5_ARATH	54.97	764	297	14	1	753	1	728	0	789	71.01
TRINITY_DN55141_c0_g1	sp|Q9LZX8|BIG2_ARATH	63.43	763	258	6	52	797	2	760	0	946	47.41
TRINITY_DN53608_c1_g2	sp|Q84PB3|IF4G1_ORYSJ	43.91	763	366	18	103	843	60	782	0	578	93.72
TRINITY_DN55623_c1_g1	sp|Q9LZJ5|AB14C_ARATH	53.54	762	321	7	1	730	776	1536	0	810	14.54
TRINITY_DN55113_c0_g1	sp|Q8S2T0|GRIP_ARATH	43.44	762	399	7	286	1019	29	786	2e-147	466	13.19
TRINITY_DN54070_c5_g3	sp|Q9FL59|FTIP1_ARATH	54.14	761	332	8	11	759	39	794	0	864	26.13
TRINITY_DN54761_c5_g1	sp|O22943|STL1_ARATH	50.2	761	358	12	22	773	23	771	0	788	40.65
TRINITY_DN54575_c0_g1	sp|Q38970|ACC1_ARATH	79.89	761	150	1	45	802	2	762	0	1298	7.5
TRINITY_DN55370_c3_g1	sp|Q9SCZ4|FERON_ARATH	44.15	761	366	20	32	762	28	759	0	553	21.28
TRINITY_DN55097_c2_g1	sp|O22193|PUB4_ARATH	44.81	761	358	16	75	785	73	821	7e-175	531	7.54
TRINITY_DN54428_c3_g2	sp|E0ZS48|UREA_ORYSI	71.58	760	207	5	11	762	85	843	0	1135	7.35
TRINITY_DN55295_c2_g1	sp|Q9FL59|FTIP1_ARATH	55.13	760	330	3	52	806	41	794	0	863	28.03
TRINITY_DN53991_c9_g4	sp|Q6H4R6|HAK23_ORYSJ	54.41	759	332	3	7	764	132	877	0	889	10.78
TRINITY_DN55610_c7_g1	sp|O48802|PHOX2_ARATH	43.74	759	339	13	48	780	40	736	0	568	31.99
TRINITY_DN53429_c0_g1	sp|Q6RHR6|DMI1_MEDTR	67.85	759	229	5	103	854	132	882	0	1015	6.74
TRINITY_DN55295_c2_g2	sp|Q9FL59|FTIP1_ARATH	55.94	758	317	7	218	968	47	794	0	876	24.14
TRINITY_DN55287_c4_g1	sp|Q9LFE0|DOT2_ARATH	43.67	758	343	21	1	703	92	820	9e-157	481	97.78
TRINITY_DN53821_c2_g1	sp|Q9LF37|CLPB3_ARATH	76.91	758	168	3	1	753	203	958	0	1206	23.54
TRINITY_DN55965_c3_g1	sp|F4HRT5|CRWN1_ARATH	27.84	758	441	17	23	748	333	1016	4e-50	196	172.15
TRINITY_DN55212_c2_g1	sp|Q8W4K1|TYW23_ARATH	45.18	757	370	11	94	824	257	994	0	647	16.26
TRINITY_DN55083_c3_g2	sp|Q94AI6|SEC6_ARATH	65.39	757	246	6	1	750	1	748	0	972	106.59
TRINITY_DN55607_c3_g2	sp|Q9ZW07|PUM1_ARATH	33.86	756	353	29	26	688	14	715	3e-70	251	21.59
TRINITY_DN52925_c0_g1	sp|F4I4B6|EX84A_ARATH	49.47	756	357	9	8	754	14	753	0	682	10.25
TRINITY_DN54019_c1_g1	sp|Q5VQ09|KINUB_ORYSJ	65.43	755	237	9	100	844	51	791	0	943	23.35
TRINITY_DN54743_c2_g1	sp|Q9C641|EFGM1_ARATH	72.98	755	197	3	20	771	1	751	0	1152	220.8
TRINITY_DN55473_c3_g2	sp|Q304B9|NCER2_ARATH	63.79	754	247	7	27	775	25	757	0	998	15.57
TRINITY_DN53156_c6_g1	sp|Q9LTY1|MAD1_ARATH	33.95	754	428	14	21	733	1	725	1e-117	377	26.63
TRINITY_DN51971_c0_g1	sp|Q8N6R0|MET13_HUMAN	32.67	753	418	14	1	743	1	674	5e-104	341	3.34
TRINITY_DN55603_c2_g2	sp|O94489|EF3_SCHPO	55.11	753	313	10	4	741	304	1046	0	790	6.51
TRINITY_DN55776_c3_g1	sp|Q940B8|KN13A_ARATH	54.85	753	284	16	47	783	76	788	0	729	21.95
TRINITY_DN51263_c0_g1	sp|Q8L5R3|TBCD_ARATH	57.37	753	314	6	1	750	169	917	0	858	7.76
TRINITY_DN52533_c0_g1	sp|Q9SIU2|NCBP1_ARATH	56.99	751	319	4	39	788	2	749	0	873	12.36
TRINITY_DN52688_c0_g1	sp|Q8L838|COG4_ARATH	58	750	277	7	22	759	15	738	0	869	6.47
TRINITY_DN52547_c0_g1	sp|Q9C5H4|Y3627_ARATH	38.13	750	372	21	1	721	1	687	1e-134	420	33.99
TRINITY_DN55118_c2_g1	sp|Q9LNR3|LOX3_ARATH	50.4	750	349	11	11	749	19	756	0	751	201.63
TRINITY_DN54358_c3_g1	sp|Q9LTT8|VCS_ARATH	36.85	749	400	23	1	724	287	987	9e-115	382	25.49
TRINITY_DN53428_c7_g1	sp|Q9M3B9|AB20B_ARATH	65.55	749	237	9	15	753	671	1408	0	962	18.8
TRINITY_DN55488_c4_g1	sp|Q2RBN7|CLH1_ORYSJ	82.62	748	130	0	2	749	910	1657	0	1303	16.67
TRINITY_DN55941_c2_g1	sp|Q8S944|DRP3A_ARATH	65.64	748	243	6	16	760	30	766	0	999	80.79
TRINITY_DN54704_c4_g2	sp|F4HQM3|NCER1_ARATH	61.98	747	270	6	29	766	37	778	0	955	20.14
TRINITY_DN54847_c1_g4	sp|Q0WVX5|SSY4_ARATH	54.48	747	311	7	87	827	292	1015	0	868	14.25
TRINITY_DN55759_c5_g1	sp|O57683|SF3B1_XENLA	66.53	747	177	15	1	707	196	909	0	931	33.45
TRINITY_DN53714_c2_g2	sp|Q9XH58|ETR1_PELHO	43.64	747	390	15	32	761	1	733	0	591	37.48
TRINITY_DN54491_c5_g3	sp|Q94KI8|TPC1_ARATH	52.41	746	327	7	26	766	1	723	0	785	22.74
TRINITY_DN55820_c5_g3	sp|Q84N64|ARC5_ARATH	68.05	745	229	3	57	799	28	765	0	1044	27.39
TRINITY_DN53745_c0_g1	sp|P93025|PHOT2_ARATH	63.66	743	248	6	1	728	148	883	0	998	9.31
TRINITY_DN54929_c7_g1	sp|A7S6A5|SDA1_NEMVE	34.5	742	370	15	4	741	37	666	6e-117	375	34.65
TRINITY_DN54753_c3_g1	sp|Q8LPL6|AP2A1_ARATH	64.56	742	243	7	7	747	255	977	0	972	74.17
TRINITY_DN55202_c4_g1	sp|F4IGA5|NU133_ARATH	41.51	742	377	15	23	730	75	793	6e-168	524	14.87
TRINITY_DN53860_c0_g1	sp|F4K0E8|ISPG_ARATH	82.88	742	125	2	1	742	1	740	0	1287	21.42
TRINITY_DN55081_c5_g2	sp|O24133|CHLD_TOBAC	74.09	741	175	8	14	748	29	758	0	1063	11.61
TRINITY_DN54587_c5_g3	sp|P32674|PFLD_ECOLI	25.95	740	402	21	580	1305	153	760	1e-45	181	105.68
TRINITY_DN53014_c0_g1	sp|C0LGQ5|GSO1_ARATH	45.81	740	361	15	2	713	518	1245	0	581	4.89
TRINITY_DN54314_c1_g2	sp|Q9LF37|CLPB3_ARATH	82.16	740	121	3	76	811	44	776	0	1249	33.13
TRINITY_DN55954_c4_g1	sp|Q9M1H3|AB4F_ARATH	70.95	740	191	8	625	1357	1	723	0	1038	131.22
TRINITY_DN53782_c1_g1	sp|Q8H0V6|AB3F_ARATH	67.57	740	207	5	8	747	7	713	0	1023	138.72
TRINITY_DN55689_c4_g1	sp|Q96JB2|COG3_HUMAN	35.86	739	403	13	11	698	97	815	5e-154	474	10.5
TRINITY_DN54125_c5_g1	sp|O49289|RH29_ARATH	59	739	286	4	51	786	30	754	0	871	175.65
TRINITY_DN54516_c3_g1	sp|I1SSI5|MAX2A_PETHY	41.73	738	387	11	74	800	3	708	0	553	107.41
TRINITY_DN55648_c6_g2	sp|Q9XH57|ETR2_PELHO	71.23	737	206	3	1	735	1	733	0	1073	160.46
TRINITY_DN54383_c5_g4	sp|Q9VLT1|MON2_DROME	27	737	398	22	39	696	142	817	6e-53	203	11.73
TRINITY_DN53617_c1_g1	sp|Q8LGH4|CUL4_ARATH	77.2	737	168	0	1	737	56	792	0	1182	36.58
TRINITY_DN54560_c2_g1	sp|Q8R5K4|NOL6_MOUSE	31.79	736	450	16	2	705	320	1035	1e-102	346	35.19
TRINITY_DN54854_c1_g2	sp|Q9LVP0|Y5639_ARATH	29.21	736	458	20	75	773	390	1099	4e-74	266	17.95
TRINITY_DN54210_c2_g1	sp|Q93V99|PDF2_ARATH	49.39	735	312	14	11	732	51	738	0	677	27.18
TRINITY_DN54020_c4_g1	sp|B9G2A8|BIG_ORYSJ	57.49	734	280	11	1	725	4253	4963	0	789	16.88
TRINITY_DN54760_c3_g1	sp|Q9ZVH4|CUL3A_ARATH	75.75	734	176	1	1	734	1	732	0	1185	18.1
TRINITY_DN54784_c0_g2	sp|P06408|PSAB_MARPO	93.6	734	47	0	1	734	1	734	0	1420	30.36
TRINITY_DN54527_c1_g1	sp|Q8GYU3|IYO_ARATH	34.6	734	392	23	16	725	265	934	3e-111	374	3.26
TRINITY_DN55065_c0_g1	sp|C0LGW6|ERL1_ARATH	29.56	734	433	14	73	777	263	941	9e-78	276	12.24
TRINITY_DN54188_c3_g2	sp|F4IXW2|BIG5_ARATH	61.85	734	255	6	2	723	204	924	0	914	185.2
TRINITY_DN50686_c0_g1	sp|Q8LGU6|CD27B_ARATH	47.34	733	316	14	1	719	66	742	0	641	8.66
TRINITY_DN55199_c1_g1	sp|Q0WNJ6|CLAH1_ARATH	87.31	733	93	0	3	735	2	734	0	1363	87.47
TRINITY_DN55927_c1_g5	sp|Q9M0Y8|NSF_ARATH	65.62	733	247	4	35	764	7	737	0	988	111.47
TRINITY_DN54425_c5_g1	sp|Q6WWW4|UPL3_ARATH	48.5	732	308	19	1	703	881	1572	3e-177	560	8.7
TRINITY_DN55813_c5_g3	sp|Q9LPC5|BIG3_ARATH	59.84	732	264	11	4	729	8	715	0	796	18.09
TRINITY_DN54787_c5_g2	sp|Q3URQ0|TEX10_MOUSE	21.75	731	456	26	1	667	82	760	7e-18	92	10.29
TRINITY_DN54554_c3_g2	sp|Q5VQ78|COB21_ORYSJ	81.92	730	132	0	1	730	1	730	0	1277	16.88
TRINITY_DN55587_c3_g1	sp|Q9SS83|PP220_ARATH	34.52	730	469	7	19	741	267	994	7e-147	462	50.19
TRINITY_DN55582_c9_g1	sp|F4JLM5|SYIC_ARATH	73.42	730	185	2	1	730	1	721	0	1154	26.6
TRINITY_DN55306_c1_g1	sp|Q15020|SART3_HUMAN	30.45	729	446	17	38	752	97	778	2e-92	317	16.57
TRINITY_DN53800_c0_g1	sp|Q6R2J8|SRF8_ARATH	43.21	729	340	14	19	728	13	686	0	547	3.51
TRINITY_DN52467_c0_g1	sp|Q8RWY6|CLASP_ARATH	49.45	728	331	12	57	767	730	1437	0	680	21.09
TRINITY_DN54896_c1_g2	sp|Q9SL76|P2C19_ARATH	43.68	728	363	13	1	695	381	1094	0	575	32.34
TRINITY_DN55574_c1_g1	sp|Q9FME8|OPT4_ARATH	63.69	727	259	5	19	743	5	728	0	992	10.3
TRINITY_DN53565_c2_g1	sp|Q84WB7|GT645_ARATH	56.2	726	309	5	49	767	41	764	0	854	63.38
TRINITY_DN54842_c5_g1	sp|Q940Z2|ARP5_ARATH	56.89	726	303	6	4	725	4	723	0	814	50.4
TRINITY_DN55093_c1_g1	sp|Q9FGH9|E70B1_ARATH	33.47	726	352	14	59	764	4	618	6e-119	379	10.11
TRINITY_DN55071_c4_g2	sp|Q6L4L4|SIZ1_ORYSJ	38.84	726	365	20	6	694	112	795	1e-142	447	90.14
TRINITY_DN55870_c4_g2	sp|Q9C5S1|MKP1_ARATH	38.15	726	332	19	294	917	67	777	6e-141	446	31.57
TRINITY_DN53896_c0_g2	sp|Q9LZU5|KN5D_ARATH	55.1	726	316	4	20	739	42	763	0	792	169.64
TRINITY_DN55511_c6_g3	sp|Q851L8|CESA5_ORYSJ	77.93	725	150	4	1	719	372	1092	0	1177	113.38
TRINITY_DN55277_c8_g2	sp|Q8VZI8|FTSHA_ARATH	71.41	724	189	6	118	839	74	781	0	1030	42.57
TRINITY_DN55535_c1_g1	sp|Q8W1L6|MFP_ORYSJ	56.91	724	308	1	2	721	3	726	0	850	26.71
TRINITY_DN53710_c3_g1	sp|Q9SS83|PP220_ARATH	27.42	722	470	14	41	758	40	711	2e-79	280	31.35
TRINITY_DN55366_c1_g1	sp|Q9LZQ9|DEAH2_ARATH	84.33	721	103	4	1	713	1	719	0	1285	119.67
TRINITY_DN55046_c1_g1	sp|P92943|CLCD_ARATH	71.29	721	206	1	74	794	44	763	0	1013	28.87
TRINITY_DN53023_c0_g1	sp|Q56X46|MSL2_ARATH	45.91	721	313	13	16	714	1	666	0	565	59.35
TRINITY_DN53854_c3_g1	sp|P52777|PALY_PINTA	64.22	721	251	3	30	750	20	733	0	956	80.35
TRINITY_DN50242_c0_g1	sp|F4KCC2|PRT6_ARATH	37.64	720	389	19	33	730	1320	2001	4e-124	413	28.39
TRINITY_DN48880_c0_g1	sp|P48147|PPCE_HUMAN	58.55	719	282	5	49	765	5	709	0	888	12.44
TRINITY_DN55109_c2_g3	sp|Q6P2K6|P4R3A_MOUSE	37.55	719	388	16	7	712	6	676	5e-149	462	33.65
TRINITY_DN49088_c0_g1	sp|Q766Z3|REV3_ARATH	64.81	719	228	4	6	723	1184	1878	0	974	4.64
TRINITY_DN54973_c1_g1	sp|Q9FIM2|FTSH9_ARATH	65.32	718	226	4	88	805	101	795	0	909	44.64
TRINITY_DN54544_c3_g1	sp|Q6PGW3|CJ076_DANRE	22.98	718	469	22	32	712	11	681	3e-26	118	16.48
TRINITY_DN53544_c1_g1	sp|Q9SJ20|RIR1_ARATH	80.87	716	131	1	1	710	101	816	0	1246	8.07
TRINITY_DN53795_c5_g1	sp|Q9LUM3|SBT15_ARATH	57.82	716	280	6	1	707	70	772	0	808	52.36
TRINITY_DN54998_c2_g1	sp|Q0WT31|PMTP_ARATH	46.22	714	327	9	21	686	1	705	0	645	31.82
TRINITY_DN54803_c4_g1	sp|Q9C8G5|CSCLD_ARATH	51.12	714	337	4	1	709	1	707	0	746	56.42
TRINITY_DN55504_c3_g2	sp|Q5ZLW3|DYM_CHICK	32.35	714	421	16	1	702	1	664	2e-98	324	111.95
TRINITY_DN53652_c1_g1	sp|Q9LRZ5|PLDZ1_ARATH	57.28	714	255	9	2	696	414	1096	0	830	12.89
TRINITY_DN54260_c7_g1	sp|B9DGD6|ACS_ARATH	54.9	714	317	4	15	726	28	738	0	845	138.37
TRINITY_DN53796_c0_g2	sp|Q7T0Q5|NOL10_XENLA	40.34	714	371	13	18	701	1	689	5e-170	511	13.2
TRINITY_DN54843_c5_g3	sp|Q8GUI6|JMJ14_ARATH	44.46	713	319	15	4	661	164	854	0	557	8.75
TRINITY_DN53096_c2_g1	sp|Q9SCZ4|FERON_ARATH	47.55	713	336	18	26	717	26	721	0	599	27.97
TRINITY_DN55504_c1_g2	sp|I1K0K6|EFGC2_SOYBN	84.43	713	110	1	75	786	68	780	0	1259	35.16
TRINITY_DN49003_c0_g1	sp|F4IIM1|CSI1_ARATH	49.37	713	347	5	1	706	348	1053	0	591	7.5
TRINITY_DN53287_c4_g3	sp|Q0J7U6|TPR2_ORYSJ	69.1	712	182	10	3	681	2	708	0	987	24.51
TRINITY_DN55720_c3_g3	sp|Q8GY23|UPL1_ARATH	43.82	712	368	13	5	698	1002	1699	7e-180	577	10.07
TRINITY_DN53308_c0_g1	sp|Q551A3|Y6689_DICDI	24.93	710	407	19	125	785	1635	2267	2e-40	165	15.31
TRINITY_DN49724_c0_g1	sp|Q149N8|SHPRH_HUMAN	29.2	709	380	18	12	716	1086	1676	3e-71	259	18.57
TRINITY_DN55827_c8_g1	sp|Q940X9|LRP1A_ARATH	41.81	708	293	23	227	906	209	825	4e-132	424	164.42
TRINITY_DN55277_c8_g1	sp|Q8RY25|NU98A_ARATH	46.46	706	292	25	2	669	381	1038	2e-157	488	11.03
TRINITY_DN53739_c1_g1	sp|E4NKF8|PUB1_MEDTR	38.39	706	377	16	36	715	12	685	3e-148	456	11.53
TRINITY_DN52610_c1_g1	sp|F4JC97|PSME4_ARATH	40	705	391	11	40	729	1124	1811	2e-157	506	12.93
TRINITY_DN52716_c0_g1	sp|Q6R2J8|SRF8_ARATH	52.77	705	293	13	23	717	9	683	0	681	25.83
TRINITY_DN54788_c1_g1	sp|Q969X6|UTP4_HUMAN	22.87	704	402	22	118	812	115	686	7e-44	172	44.47
TRINITY_DN55989_c0_g1	sp|P11976|PSTA_DICDI	42.19	704	372	6	1	680	35	727	4e-150	469	38.94
TRINITY_DN54729_c1_g1	sp|O23617|TPS5_ARATH	58.46	703	260	5	1	702	1	672	0	852	76.82
TRINITY_DN55848_c1_g1	sp|Q08BT5|K1468_XENTR	29.45	703	422	12	76	743	479	1142	2e-81	288	20.03
TRINITY_DN47144_c0_g1	sp|Q655R6|MOCOS_ORYSJ	46.51	703	335	11	1	680	137	821	0	614	6.85
TRINITY_DN55194_c3_g1	sp|Q9C5Z1|EIF3B_ARATH	69.99	703	210	1	21	722	7	709	0	1069	300.61
TRINITY_DN54038_c1_g1	sp|Q9FFT9|RH32_ARATH	53.64	701	284	11	22	710	67	738	0	706	41.58
TRINITY_DN54703_c1_g1	sp|Q9LE59|GAUT1_ARATH	55.29	700	273	5	4	702	11	671	0	800	98.67
TRINITY_DN54378_c1_g1	sp|Q7Z392|TPC11_HUMAN	25.29	700	413	22	60	707	7	648	8e-40	163	83.58
TRINITY_DN54676_c2_g3	sp|A9QM73|SMG7_ARATH	37.34	699	379	18	40	725	10	662	1e-126	421	130.51
TRINITY_DN55470_c6_g2	sp|Q9LRB0|LCBK1_ARATH	47.78	699	321	15	60	730	81	763	0	575	34.49
TRINITY_DN49690_c0_g1	sp|Q39238|TSL_ARATH	58.8	699	222	13	1	644	1	688	0	784	17.45
TRINITY_DN55253_c0_g2	sp|F4J6F6|IREH1_ARATH	57.31	698	262	6	208	885	600	1281	0	775	76.42
TRINITY_DN55698_c2_g2	sp|Q8NI36|WDR36_HUMAN	39.4	698	375	11	16	704	204	862	7e-158	488	11.13
TRINITY_DN54628_c0_g1	sp|Q5Z974|FTSH1_ORYSJ	80.49	697	113	7	39	725	3	686	0	1070	26.05
TRINITY_DN53349_c2_g1	sp|Q8CIK8|RFWD3_MOUSE	23.42	696	384	22	14	694	211	772	4e-33	140	11.81
TRINITY_DN53557_c2_g2	sp|O22808|LYK5_ARATH	34.91	696	380	20	8	677	5	653	1e-98	323	31.13
TRINITY_DN52947_c4_g1	sp|Q9SJA2|CSLC8_ARATH	66.09	696	228	5	1	694	1	690	0	942	5.29
TRINITY_DN54505_c1_g1	sp|Q9M3H5|HMA1_ARATH	62.45	695	251	6	26	717	103	790	0	843	10.86
TRINITY_DN55726_c1_g1	sp|Q9FNA9|PDAT1_ARATH	61.58	695	237	7	1	689	1	671	0	864	35.9
TRINITY_DN54988_c3_g1	sp|Q43644|NDUS1_SOLTU	67.87	694	219	3	26	719	45	734	0	992	71.01
TRINITY_DN54363_c5_g2	sp|B9DHT4|ARIA_ARATH	69.02	694	207	3	5	692	15	706	0	931	298.93
TRINITY_DN53161_c2_g1	sp|O65924|Y2921_ARATH	32.56	694	382	20	2	662	211	851	6e-94	316	4.91
TRINITY_DN54820_c0_g2	sp|Q07121|AMO1_ARTS1	40.98	693	352	12	84	774	10	647	2e-164	498	28.62
TRINITY_DN54836_c1_g1	sp|Q9ZT82|CALSC_ARATH	54.98	693	301	7	5	693	337	1022	0	758	29.81
TRINITY_DN51374_c0_g1	sp|Q6NQJ6|RNR1_ARATH	42.86	693	390	4	108	798	114	802	1e-178	540	10.99
TRINITY_DN54698_c3_g1	sp|Q67UC7|HAK17_ORYSJ	44.51	692	348	11	34	705	32	707	0	587	459.94
TRINITY_DN54001_c1_g1	sp|Q94AM1|OOPDA_ARATH	73.08	691	186	0	45	735	95	785	0	1071	33.07
TRINITY_DN54590_c2_g1	sp|Q5N7W3|RPN2_ORYSJ	47.03	691	347	12	7	685	15	698	0	571	143.97
TRINITY_DN54557_c6_g1	sp|Q9FJD4|IMB1_ARATH	65.56	691	226	4	48	737	1	680	0	905	20.46
TRINITY_DN55875_c2_g2	sp|Q9SSL9|PEPR1_ARATH	40.52	691	403	7	33	720	47	732	1e-140	448	37.61
TRINITY_DN55508_c0_g1	sp|Q2XPU6|CAS1_RICCO	70.62	691	200	2	1	689	1	690	0	1068	95.57
TRINITY_DN54211_c4_g2	sp|P37831|LOX11_SOLTU	46.89	691	343	12	22	704	8	682	0	612	7.18
TRINITY_DN54637_c2_g1	sp|Q9SZW4|HMA2_ARATH	49.28	690	344	3	259	945	8	694	0	712	54.29
TRINITY_DN54966_c6_g1	sp|Q41058|GLGB1_PEA	78.99	690	144	1	147	836	158	846	0	1209	63.18
TRINITY_DN53722_c3_g1	sp|Q01401|GLGB_ORYSJ	65.65	690	203	2	4	660	72	760	0	949	13.28
TRINITY_DN53092_c1_g1	sp|Q8RXK8|SYIM_ARATH	65.46	689	234	2	2	690	397	1081	0	978	32.7
TRINITY_DN53830_c0_g1	sp|Q8LQJ8|FTSH5_ORYSJ	68.51	689	204	6	1	682	1	683	0	922	13.29
TRINITY_DN55223_c2_g2	sp|Q9LSM5|ECD_ARATH	45.06	688	298	15	17	689	17	639	7e-174	519	18.38
TRINITY_DN54122_c4_g1	sp|Q9SIF2|HS905_ARATH	63.95	688	233	8	66	746	58	737	0	897	53.02
TRINITY_DN54345_c1_g3	sp|Q43846|SSY3_SOLTU	68.31	688	216	1	1	688	543	1228	0	1010	108.16
TRINITY_DN52185_c0_g1	sp|F4HRS2|SWTIE_ARATH	25.44	688	407	27	29	650	1388	2035	1e-25	118	3.26
TRINITY_DN55970_c4_g1	sp|Q9M0X5|CRK25_ARATH	35.9	688	403	14	73	742	8	675	8e-128	402	55.25
TRINITY_DN54099_c0_g1	sp|D1ZKF3|AMPP1_SORMK	44.4	687	297	12	26	706	7	614	0	550	31.04
TRINITY_DN55033_c1_g3	sp|Q7XT07|DUS3L_ORYSJ	55.02	687	258	12	46	714	32	685	0	760	43.03
TRINITY_DN52350_c0_g1	sp|F4JAA5|SKI2_ARATH	60.84	687	259	5	1	686	670	1347	0	835	4.86
TRINITY_DN44033_c0_g1	sp|Q8VWF8|RPOT2_NICSY	52.55	687	315	5	10	690	133	814	0	729	12.17
TRINITY_DN54980_c3_g1	sp|Q0WVZ1|Y3330_ARATH	39.94	686	359	13	41	691	58	725	4e-139	433	78.23
TRINITY_DN55288_c3_g1	sp|P51063|CAPP_PICAB	78.54	685	143	2	1	681	279	963	0	1107	1320.03
TRINITY_DN55296_c1_g2	sp|Q9DBG7|SRPRA_MOUSE	40.44	685	323	16	1	650	1	635	3e-149	453	37.47
TRINITY_DN54410_c0_g1	sp|Q9LUM3|SBT15_ARATH	58.92	684	266	6	1	677	98	773	0	796	8.07
TRINITY_DN52676_c0_g1	sp|O65201|ACOX2_ARATH	69.21	682	204	3	6	685	15	692	0	998	5.07
TRINITY_DN52435_c0_g1	sp|O65272|KEA2_ARATH	77.13	682	152	2	2	681	468	1147	0	981	20.92
TRINITY_DN53539_c0_g1	sp|Q9LNQ4|ALA4_ARATH	63.2	682	242	3	1	673	68	749	0	895	11.46
TRINITY_DN54811_c3_g2	sp|Q9LUS2|TC120_ARATH	65.84	682	220	6	49	728	331	1001	0	853	162.41
TRINITY_DN54615_c2_g1	sp|Q94A18|AB29G_ARATH	24.52	681	435	21	52	676	114	771	2e-37	154	7.13
TRINITY_DN53699_c3_g1	sp|Q8RWV0|TKTC1_ARATH	81.06	681	128	1	63	743	62	741	0	1188	70.93
TRINITY_DN54928_c2_g1	sp|Q9C6I8|NOG1_ARATH	68.82	680	188	8	2	670	5	671	0	923	161.48
TRINITY_DN53275_c1_g1	sp|O82318|Y2579_ARATH	43.89	679	353	13	14	676	13	679	3e-158	489	10.92
TRINITY_DN55799_c2_g3	sp|Q08DI8|PUS7_BOVIN	34.76	679	309	16	43	719	109	655	2e-113	363	19.29
TRINITY_DN55186_c4_g5	sp|A2T322|RPOC2_ANGEV	38.29	679	349	14	3	644	572	1217	2e-127	415	19.87
TRINITY_DN53684_c1_g1	sp|Q39054|CNX1_ARATH	60.03	678	244	5	39	712	16	670	0	797	58.73
TRINITY_DN54580_c4_g1	sp|Q8GZN1|NPG1_ARATH	54.95	677	299	2	25	695	20	696	0	708	21.81
TRINITY_DN53445_c0_g1	sp|B0F481|BIODA_ARATH	52.29	677	257	12	10	664	34	666	0	662	8.12
TRINITY_DN52595_c0_g1	sp|Q01899|HSP7M_PHAVU	71.6	676	181	4	51	719	1	672	0	987	28.44
TRINITY_DN48299_c0_g1	sp|F4J8D3|TPLAT_ARATH	70.71	676	196	2	24	698	1	675	0	945	24.05
TRINITY_DN54990_c1_g1	sp|Q9LVM0|Y5830_ARATH	46.22	675	285	20	23	690	44	647	5e-167	501	17.51
TRINITY_DN53353_c0_g1	sp|Q9LYS2|AB10C_ARATH	53.71	674	296	6	1	671	239	899	0	712	5.31
TRINITY_DN52430_c0_g1	sp|Q6R3K6|YSL6_ARATH	68.55	674	200	2	29	702	12	673	0	961	16.77
TRINITY_DN40261_c0_g1	sp|Q5F3V3|PDS5A_CHICK	21.96	674	479	20	10	651	291	949	6e-18	92.4	22.66
TRINITY_DN52526_c0_g1	sp|Q9ZU97|VAC14_ARATH	63.45	673	242	2	1	669	1	673	0	873	6.02
TRINITY_DN54525_c3_g1	sp|O64769|POT11_ARATH	55.29	671	278	5	1	654	126	791	0	744	286.23
TRINITY_DN53153_c0_g1	sp|Q9ZV25|P2C23_ARATH	46.8	671	247	18	2	631	51	652	9e-175	520	5.19
TRINITY_DN55909_c3_g1	sp|Q6NQ79|ARID4_ARATH	43.37	671	329	9	25	689	43	668	9e-165	527	429.98
TRINITY_DN51361_c0_g1	sp|O82318|Y2579_ARATH	44.11	671	350	15	5	666	17	671	1e-163	502	7.51
TRINITY_DN55386_c2_g1	sp|Q9FY74|CMTA1_ARATH	40.3	670	342	13	465	1098	345	992	1e-145	469	39.4
TRINITY_DN54709_c1_g1	sp|F4JYC8|PTM_ARATH	34.53	669	376	16	529	1153	169	819	2e-94	337	19.58
TRINITY_DN55335_c4_g1	sp|Q9T074|PCKA_ARATH	78.03	669	130	6	10	669	9	669	0	1081	67.56
TRINITY_DN55262_c2_g2	sp|Q9MA55|ACBP4_ARATH	54.34	668	286	8	15	677	9	662	0	721	54.16
TRINITY_DN55115_c0_g1	sp|C0LGI2|Y1677_ARATH	33.83	668	369	18	6	648	188	807	3e-99	330	3.16
TRINITY_DN51627_c0_g1	sp|Q9ZVX1|UBC23_ARATH	39.82	668	318	15	29	632	36	683	8e-124	403	12.18
TRINITY_DN54387_c4_g1	sp|Q2KI54|ARMC8_BOVIN	26.99	667	439	16	9	643	21	671	4e-51	192	25.9
TRINITY_DN54203_c5_g2	sp|Q10251|IF2P_SCHPO	56.67	667	269	10	41	696	421	1078	0	728	117.76
TRINITY_DN52743_c1_g1	sp|Q09614|PTC1_CAEEL	23.87	666	409	19	169	757	663	1307	3e-35	148	13.18
TRINITY_DN54126_c5_g1	sp|A0A072VMJ3|CN15C_MEDTR	56.69	665	263	10	7	668	61	703	0	765	9.15
TRINITY_DN55993_c4_g1	sp|Q9FX21|STT3B_ARATH	78.05	665	141	3	9	668	2	666	0	1064	136.79
TRINITY_DN55291_c5_g2	sp|Q9LJR3|SPA3_ARATH	49.85	664	289	11	127	757	192	844	0	632	12.63
TRINITY_DN53499_c0_g1	sp|A5B4D2|GUFP_VITVI	76.96	664	144	3	8	671	26	680	0	1065	10.28
TRINITY_DN54469_c3_g3	sp|Q9FFK8|NFXL2_ARATH	50.53	663	299	7	1	658	240	878	0	628	53.34
TRINITY_DN53994_c1_g1	sp|Q9LM25|HRD3A_ARATH	57.92	663	263	5	23	683	1	649	0	791	36.62
TRINITY_DN55606_c0_g1	sp|F4KBF3|AAE17_ARATH	60.33	663	250	5	24	681	58	712	0	803	10
TRINITY_DN55594_c3_g1	sp|Q9SN39|PP320_ARATH	38.01	663	406	3	131	792	68	726	2e-156	484	36.99
TRINITY_DN53449_c2_g5	sp|O23141|SPE2_ARATH	51.28	663	276	12	1	634	1	645	0	627	13.25
TRINITY_DN53317_c1_g2	sp|Q5F3K4|WDR48_CHICK	35.05	662	317	20	2	643	5	573	7e-110	352	69.12
TRINITY_DN54569_c3_g3	sp|O23372|ATXR3_ARATH	55.29	662	288	4	1	655	1668	2328	0	735	17.64
TRINITY_DN55207_c6_g1	sp|Q4PE39|SEC23_USTMA	50.45	662	299	12	6	654	5	650	0	670	47.85
TRINITY_DN55523_c6_g1	sp|B6SFA4|MAA3_ARATH	54.08	662	275	9	11	656	132	780	0	716	8.98
TRINITY_DN53456_c3_g1	sp|Q9FGN7|SCC4_ARATH	51.51	662	290	5	6	636	1	662	0	654	68.63
TRINITY_DN54708_c2_g1	sp|Q3E7D0|NAT12_ARATH	60.06	661	239	6	8	666	72	709	0	724	37.46
TRINITY_DN53336_c0_g1	sp|Q9C7F8|AB13B_ARATH	53.79	660	281	5	1	654	493	1134	0	704	7.23
TRINITY_DN54853_c4_g1	sp|Q9C516|XLG3_ARATH	58.79	660	252	10	217	870	176	821	0	805	23.97
TRINITY_DN55341_c2_g3	sp|Q9ZPV5|NOC2L_ARATH	45.15	660	325	9	152	783	63	713	0	596	13.43
TRINITY_DN51503_c0_g1	sp|Q94AN2|CHER1_ARATH	52.81	659	307	4	1	657	37	693	0	756	8.33
TRINITY_DN55551_c2_g1	sp|A5YKK6|CNOT1_HUMAN	38.24	659	347	19	29	661	1613	2237	3e-128	424	9.06
TRINITY_DN54466_c3_g4	sp|Q8H1H9|AMO_ARATH	54.26	658	296	5	95	749	51	706	0	765	34.39
TRINITY_DN54013_c5_g1	sp|O65202|ACOX1_ARATH	65.65	658	226	0	9	666	4	661	0	951	8.62
TRINITY_DN53955_c3_g1	sp|Q9SL02|RAD50_ARATH	56.08	658	280	5	18	671	664	1316	0	708	44.47
TRINITY_DN54844_c3_g1	sp|Q9T0A0|LACS4_ARATH	62.16	658	246	1	1	655	1	658	0	881	42.36
TRINITY_DN53829_c5_g1	sp|O96005|CLPT1_HUMAN	40.88	658	339	12	5	619	17	667	3e-163	490	105.28
TRINITY_DN53734_c4_g2	sp|Q9XEE6|C3H29_ARATH	40.58	658	274	26	64	665	1	597	4e-127	395	57.68
TRINITY_DN54630_c4_g2	sp|Q9FGH9|E70B1_ARATH	38.2	657	354	10	1	643	1	619	1e-140	431	20.11
TRINITY_DN55056_c2_g1	sp|Q9XI07|SWI3C_ARATH	32.12	657	353	13	37	674	80	662	6e-95	319	15.78
TRINITY_DN54601_c2_g1	sp|Q9C5X3|KEULE_ARATH	55.95	656	279	7	31	683	18	666	0	720	7.71
TRINITY_DN52356_c0_g1	sp|Q8L6H7|SFR2_ORYSJ	55.03	656	219	8	62	704	42	634	0	723	75.27
TRINITY_DN53699_c5_g1	sp|Q8BHB4|WDR3_MOUSE	42.07	656	356	9	2	644	272	916	3e-169	516	33.08
TRINITY_DN53994_c1_g2	sp|Q9SAJ3|FTSHC_ARATH	54.05	655	287	7	1	646	359	1008	0	717	17.2
TRINITY_DN54609_c2_g2	sp|Q6EU14|AGO1A_ORYSJ	47.55	654	308	13	1	634	444	1082	0	594	37.51
TRINITY_DN54580_c3_g3	sp|Q9C895|BRE1B_ARATH	38.69	654	375	7	43	676	60	707	5e-116	375	47.96
TRINITY_DN49803_c0_g1	sp|Q9ZPS9|BRL2_ARATH	44.65	654	332	12	36	675	230	867	5e-160	497	4.4
TRINITY_DN54480_c7_g1	sp|Q93ZB7|GTE11_ARATH	33.69	653	262	20	85	728	130	620	5e-72	252	6.55
TRINITY_DN54856_c1_g1	sp|O04235|SSRP1_VICFA	62.33	653	229	8	4	653	1	639	0	806	34.32
TRINITY_DN55668_c3_g1	sp|F4JRE0|TMN12_ARATH	70.6	653	183	6	41	691	7	652	0	920	421.26
TRINITY_DN54053_c4_g1	sp|Q8W4R8|P4KG6_ARATH	46.78	652	259	13	26	651	33	622	0	542	156.16
TRINITY_DN26504_c0_g1	sp|Q93Y37|MNS3_ARATH	58.9	652	232	6	21	672	5	620	0	762	20.8
TRINITY_DN52896_c5_g1	sp|Q9LYN8|EMS1_ARATH	44.48	652	352	3	1	651	129	771	1e-161	502	254.43
TRINITY_DN53113_c2_g2	sp|F4K4J0|THO5B_ARATH	42.18	652	327	15	1	633	186	806	1e-128	405	16.79
TRINITY_DN55926_c4_g1	sp|F4I6M1|POLIA_ARATH	57.06	652	267	7	2	648	264	907	0	753	77.34
TRINITY_DN55782_c1_g2	sp|P09189|HSP7C_PETHY	90.48	651	58	2	40	686	1	651	0	1219	11.64
TRINITY_DN54200_c0_g1	sp|Q9JLC8|SACS_MOUSE	19.51	651	375	23	71	642	3381	3961	1e-05	53.1	10.39
TRINITY_DN54777_c4_g1	sp|Q7XYY2|MED25_ARATH	36.31	650	335	18	58	678	6	605	1e-92	311	134.82
TRINITY_DN50798_c0_g1	sp|O65202|ACOX1_ARATH	56.77	650	278	1	3	649	7	656	0	773	22.17
TRINITY_DN55584_c3_g1	sp|Q13310|PABP4_HUMAN	48.46	650	289	17	6	634	3	627	6e-179	530	11.13
TRINITY_DN55617_c4_g3	sp|Q67YI9|EPN2_ARATH	38.98	649	254	22	3	563	1	595	4e-102	338	70.7
TRINITY_DN53704_c6_g2	sp|Q0J7U6|TPR2_ORYSJ	64.87	649	181	10	12	655	511	1117	0	836	10.96
TRINITY_DN54751_c1_g1	sp|Q9LZD3|E70A1_ARATH	60.8	648	237	4	10	656	7	638	0	790	33.23
TRINITY_DN54317_c1_g1	sp|Q9SNC6|PUB13_ARATH	52.78	648	272	8	151	788	2	625	0	621	78.47
TRINITY_DN51620_c0_g1	sp|Q8GZ17|COBL7_ARATH	46.45	648	299	12	29	660	23	638	0	570	25.29
TRINITY_DN53624_c5_g2	sp|Q9C5U0|AHK4_ARATH	31.17	648	348	14	1	596	466	1067	6e-76	266	18.55
TRINITY_DN55330_c5_g1	sp|Q9LP77|Y1848_ARATH	40.8	647	325	18	29	641	32	654	8e-138	425	6.26
TRINITY_DN54462_c1_g1	sp|Q8RWG1|AB1K1_ARATH	70.9	646	164	3	55	692	53	682	0	956	93.15
TRINITY_DN49484_c0_g1	sp|P40694|SMBP2_MOUSE	43.34	646	345	9	35	666	5	643	1e-163	503	20.77
TRINITY_DN53798_c0_g1	sp|Q9C9Q8|PMTT_ARATH	47.06	646	311	9	4	624	41	680	0	602	86.66
TRINITY_DN55324_c0_g1	sp|Q9C952|CPSF3_ARATH	69.61	645	190	4	1	642	47	688	0	958	14.05
TRINITY_DN55794_c2_g1	sp|Q93YS4|AB22G_ARATH	52.87	645	268	8	146	786	137	749	0	691	45.73
TRINITY_DN53946_c4_g1	sp|F4INY4|HVT1_ARATH	48.76	644	300	7	30	663	5	628	0	609	46.76
TRINITY_DN55500_c6_g2	sp|Q9FN37|PSKR2_ARATH	50.62	644	303	8	14	650	391	1026	0	618	65.57
TRINITY_DN54466_c3_g2	sp|Q5YLB4|GYRB_NICBE	70.76	643	188	0	21	663	89	731	0	934	10.24
TRINITY_DN52957_c0_g1	sp|Q9S7I6|RPK2_ARATH	37.33	643	349	14	23	624	136	765	3e-97	328	4.88
TRINITY_DN55054_c6_g2	sp|O14325|YB7A_SCHPO	48.21	643	308	8	21	653	149	776	0	610	53.36
TRINITY_DN55883_c6_g1	sp|Q02028|HSP7S_PEA	87.56	643	74	1	72	708	63	705	0	1142	26.25
TRINITY_DN54420_c3_g2	sp|F4I2J8|CATIN_ARATH	62.71	641	176	6	48	635	86	716	0	793	23.81
TRINITY_DN49423_c0_g1	sp|Q84LK0|MSH1_ARATH	50.08	641	308	7	1	632	345	982	0	616	5.1
TRINITY_DN52247_c0_g2	sp|F4IN58|PIEZO_ARATH	44.93	641	340	7	3	641	770	1399	3e-147	478	5.54
TRINITY_DN53726_c0_g1	sp|Q39017|DGK1_ARATH	49.45	641	286	9	55	685	38	650	0	613	15.21
TRINITY_DN48124_c0_g1	sp|Q9SCJ9|UBP26_ARATH	43.12	640	339	9	40	663	428	1058	2e-164	507	14.57
TRINITY_DN44998_c0_g1	sp|Q9LDK9|APBLA_ARATH	67.19	640	191	7	1	640	218	838	0	856	11.64
TRINITY_DN55169_c0_g1	sp|Q9ZVW2|HEN2_ARATH	70.78	640	168	4	16	651	1	625	0	942	7.11
TRINITY_DN55817_c4_g2	sp|Q10NX8|BGAL6_ORYSJ	61.29	638	230	6	46	670	30	663	0	814	33.96
TRINITY_DN53854_c4_g2	sp|Q8RWU5|FBL3_ARATH	37.77	638	359	7	4	609	16	647	2e-116	368	62.12
TRINITY_DN53126_c0_g1	sp|Q8RY16|PEX6_ARATH	54.55	638	234	11	3	632	350	939	0	639	17.75
TRINITY_DN54728_c0_g1	sp|Q84UQ1|RH42_ORYSJ	74.41	637	137	6	14	639	231	852	0	944	110.12
TRINITY_DN55238_c4_g1	sp|B5DE69|CHD8_XENTR	44.43	637	309	13	1	612	836	1452	8e-140	472	14.86
TRINITY_DN52969_c7_g1	sp|Q9M907|PP217_ARATH	24.96	637	392	12	1	557	64	694	1e-48	185	9.74
TRINITY_DN54354_c2_g1	sp|Q5Z974|FTSH1_ORYSJ	83.49	636	98	4	93	726	56	686	0	1051	42.39
TRINITY_DN54345_c1_g1	sp|Q9SFU6|CALS9_ARATH	74.33	635	162	1	1	635	1255	1888	0	994	66.81
TRINITY_DN55495_c1_g1	sp|Q9ZT48|ATE1_ARATH	42.27	634	290	15	3	581	15	627	3e-153	461	98.64
TRINITY_DN55255_c3_g1	sp|Q15061|WDR43_HUMAN	26.66	634	375	19	3	603	11	587	7e-52	195	56.67
TRINITY_DN53900_c0_g1	sp|Q0V8M0|KRI1_BOVIN	31.7	634	306	20	21	603	6	563	4e-52	196	36.25
TRINITY_DN55150_c4_g1	sp|F4K410|SVR3_ARATH	73.03	634	163	2	104	735	48	675	0	985	15.99
TRINITY_DN54298_c1_g3	sp|Q6UVM4|KCNT2_RAT	21.92	634	407	25	1	603	393	969	1e-15	84.3	9.37
TRINITY_DN53581_c2_g2	sp|Q0D6V7|BOP1_ORYSJ	60.82	633	224	3	118	735	55	678	0	827	87.31
TRINITY_DN54865_c0_g1	sp|Q7XVN7|DJC43_ORYSJ	66.82	633	205	3	1	632	1	629	0	899	14.27
TRINITY_DN55868_c0_g1	sp|C0LGF5|Y1341_ARATH	51.03	633	295	7	41	666	445	1069	0	620	45.27
TRINITY_DN55123_c0_g1	sp|Q9USS7|YNB3_SCHPO	24.33	633	383	25	15	625	173	731	3e-25	115	35.01
TRINITY_DN53277_c2_g1	sp|Q9SDA8|FBL10_ARATH	40.66	632	346	11	3	618	20	638	1e-138	426	23.13
TRINITY_DN55027_c3_g1	sp|Q93YS4|AB22G_ARATH	52.85	632	263	8	186	815	150	748	0	654	22.99
TRINITY_DN54608_c1_g1	sp|O23702|CTBP_ARATH	51.98	631	283	11	44	668	19	635	0	601	81.84
TRINITY_DN54438_c1_g1	sp|Q9LHZ7|CSLD2_ORYSJ	73.06	631	164	2	12	641	545	1170	0	983	17.62
TRINITY_DN51949_c0_g1	sp|Q84ZN6|CESA8_ORYSJ	81.46	631	112	2	1	629	283	910	0	1070	5.06
TRINITY_DN54775_c1_g1	sp|Q9BWU0|NADAP_HUMAN	29.16	631	342	21	36	593	14	612	2e-39	160	430.84
TRINITY_DN40584_c0_g1	sp|Q9SP32|DCL1_ARATH	36.45	631	312	15	1	549	266	889	1e-98	333	2.38
TRINITY_DN53183_c0_g1	sp|Q9S9Q9|Y1044_ARATH	56.1	631	230	13	1	593	1	622	0	685	7.1
TRINITY_DN53311_c1_g1	sp|P42762|CLPD_ARATH	60.79	630	241	3	84	709	76	703	0	773	10.55
TRINITY_DN54027_c0_g1	sp|Q9M0X5|CRK25_ARATH	38.89	630	330	16	2	597	67	675	9e-130	402	15.89
TRINITY_DN53826_c5_g1	sp|Q8VYZ0|ORTH2_ARATH	58.57	630	232	9	1	612	1	619	0	743	45.52
TRINITY_DN53689_c0_g1	sp|Q9FKI0|FIMB5_ARATH	62.06	630	227	4	66	685	1	628	0	788	114.8
TRINITY_DN53630_c1_g1	sp|Q9ZUL5|CHR19_ARATH	63.81	630	204	6	276	897	148	761	0	831	13.89
TRINITY_DN54206_c6_g1	sp|Q6NRB9|EMC1_XENLA	32.06	630	362	13	400	1007	402	987	4e-87	307	18.41
TRINITY_DN54074_c2_g1	sp|Q6QNU4|DDB1_SOLLC	22.42	629	362	21	45	658	296	813	3e-27	123	14.87
TRINITY_DN53579_c1_g3	sp|Q9FUG4|XPB2_ARATH	81.72	629	110	3	1	628	132	756	0	1040	7.95
TRINITY_DN54232_c5_g1	sp|P28723|FTHS_SPIOL	81.88	629	114	0	4	632	9	637	0	1073	9.86
TRINITY_DN54066_c0_g2	sp|Q9M3B9|AB20B_ARATH	66.72	628	195	4	1	624	77	694	0	868	9.99
TRINITY_DN55938_c3_g1	sp|Q9XHM1|EIF3C_MEDTR	60.51	628	222	9	20	639	1	610	0	674	179.22
TRINITY_DN54725_c4_g1	sp|Q9SNC6|PUB13_ARATH	50.72	627	291	8	20	639	10	625	0	590	7.41
TRINITY_DN54846_c2_g1	sp|P33731|SRP72_CANLF	32.54	627	379	15	58	669	8	605	1e-79	273	101.53
TRINITY_DN55402_c3_g1	sp|Q9FQ03|XRN3_ARATH	50.16	626	243	8	1	558	250	874	0	601	50.36
TRINITY_DN55305_c0_g2	sp|F4J738|SAD2H_ARATH	21.09	626	387	22	21	613	23	574	3e-14	81.3	45.15
TRINITY_DN55085_c3_g1	sp|P43309|PPO_MALDO	43.61	626	288	11	41	659	24	591	8e-167	498	10.18
TRINITY_DN50058_c0_g1	sp|Q9S7Q2|PP124_ARATH	53.28	625	288	4	34	658	39	659	0	710	7.06
TRINITY_DN55531_c1_g2	sp|F4J9M5|CHR12_ARATH	55.2	625	250	9	7	630	34	629	0	639	4.26
TRINITY_DN54489_c5_g1	sp|O22397|POT1_ARATH	63.46	624	222	3	11	633	5	623	0	815	15.33
TRINITY_DN54013_c6_g1	sp|O22907|RH24_ARATH	71.47	624	163	5	1	618	1	615	0	902	61.67
TRINITY_DN53868_c4_g1	sp|Q8TEX9|IPO4_HUMAN	27.72	624	417	11	13	610	16	631	4e-59	218	10.71
TRINITY_DN53233_c2_g1	sp|Q9SCZ4|FERON_ARATH	48.48	623	276	10	16	599	279	895	0	559	192.14
TRINITY_DN53836_c0_g1	sp|Q0WVL7|GOGC5_ARATH	60.83	623	230	6	16	634	344	956	0	662	19.7
TRINITY_DN54155_c1_g1	sp|Q9FJR9|NMAT2_ARATH	42.54	623	338	9	95	707	74	686	2e-170	515	14.69
TRINITY_DN51104_c0_g1	sp|P34881|DNMT1_ARATH	44.53	622	316	11	2	612	623	1226	9e-156	492	7.53
TRINITY_DN51999_c0_g1	sp|Q9JIG7|CCD22_MOUSE	26.69	622	395	19	1	590	1	593	7e-39	154	4.93
TRINITY_DN54580_c3_g1	sp|Q9SL48|SLY1_ARATH	62.86	622	214	7	158	767	1	617	0	799	85.89
TRINITY_DN55236_c1_g1	sp|Q9FNX5|DRP1E_ARATH	76.85	622	135	2	1	613	1	622	0	1019	33.97
TRINITY_DN52996_c1_g1	sp|O81742|APBLC_ARATH	72.51	622	150	6	4	621	288	892	0	900	131.38
TRINITY_DN55061_c3_g1	sp|O80653|SKIP_ARATH	62.86	622	202	11	7	615	4	609	0	722	135.4
TRINITY_DN54478_c6_g1	sp|Q851S7|PESC_ORYSJ	54.59	621	252	9	4	620	2	596	0	628	136.81
TRINITY_DN54487_c0_g2	sp|F4JVA6|SFH6_ARATH	49.28	621	260	13	4	605	21	605	0	559	84.91
TRINITY_DN54065_c5_g1	sp|Q6NWJ4|DNJC2_DANRE	33.66	621	290	19	106	699	84	609	3e-78	268	77.32
TRINITY_DN55247_c4_g1	sp|Q06850|CDPK1_ARATH	60.71	621	201	8	1	590	1	609	0	763	25.35
TRINITY_DN55244_c2_g1	sp|Q9SG80|ASD1_ARATH	64.57	621	207	5	42	655	41	655	0	835	44.71
TRINITY_DN54885_c1_g1	sp|Q8C0L8|COG5_MOUSE	29.15	621	401	8	49	639	5	616	2e-81	281	26.57
TRINITY_DN55372_c4_g2	sp|Q9LIC2|TMN7_ARATH	75.52	621	145	4	52	671	27	641	0	976	12.4
TRINITY_DN55523_c4_g1	sp|Q6P3W7|SCYL2_HUMAN	32.69	621	386	15	12	619	5	606	3e-93	321	24.34
TRINITY_DN54265_c0_g2	sp|Q8L751|ORP1C_ARATH	63.29	621	217	5	1	616	189	803	0	784	12.95
TRINITY_DN54932_c3_g1	sp|Q9ZQX6|ETOL1_ARATH	45.81	620	320	7	1	612	10	621	7e-172	519	45.2
TRINITY_DN54992_c4_g1	sp|B8BB68|BAK1_ORYSI	81.77	620	104	5	17	633	11	624	0	959	23.36
TRINITY_DN54926_c2_g1	sp|Q9SZX8|PMTH_ARATH	59.84	620	242	2	1	614	1	619	0	800	359.93
TRINITY_DN54062_c6_g1	sp|Q9LIC2|TMN7_ARATH	70.48	620	171	4	35	647	27	641	0	927	167.48
TRINITY_DN53588_c2_g1	sp|Q94A40|COPA1_ARATH	75.97	620	135	7	31	638	1	618	0	1009	69.33
TRINITY_DN54843_c5_g4	sp|Q9FNX5|DRP1E_ARATH	73.71	620	149	5	33	639	4	622	0	957	27.14
TRINITY_DN55910_c3_g5	sp|O48686|SNL3_ARATH	44.84	620	291	15	6	605	132	720	2e-149	472	21.88
TRINITY_DN53523_c0_g1	sp|Q9SUE7|ATX4_ARATH	49.43	619	290	11	78	682	417	1026	0	569	6.59
TRINITY_DN55775_c0_g2	sp|Q0P5W1|VPS8_MOUSE	21.16	619	333	11	104	718	821	1288	3e-32	138	6.29
TRINITY_DN54723_c5_g2	sp|P93005|PP181_ARATH	33.17	618	380	7	5	614	11	603	3e-110	355	14.18
TRINITY_DN55269_c3_g3	sp|Q9S775|PKL_ARATH	27.18	618	314	23	7	577	46	574	7e-51	194	3.44
TRINITY_DN47763_c0_g1	sp|Q9LM76|PUB44_ARATH	45.31	618	320	9	1	614	43	646	1e-157	479	6.35
TRINITY_DN52236_c0_g1	sp|F4IG73|BCHC2_ARATH	44.82	618	226	12	1	515	790	1395	6e-135	440	10.18
TRINITY_DN54641_c0_g3	sp|Q9LIC2|TMN7_ARATH	76.18	617	138	3	26	635	27	641	0	988	42.32
TRINITY_DN54767_c8_g1	sp|B0JGQ4|MNMG_MICAN	69.37	617	189	0	82	698	13	629	0	920	16.07
TRINITY_DN53927_c8_g1	sp|Q9FQ03|XRN3_ARATH	68.4	617	188	4	1	616	1	611	0	842	109.79
TRINITY_DN55639_c5_g2	sp|F4IVL6|GRV2_ARATH	60.45	617	211	8	1	597	702	1305	0	664	6.52
TRINITY_DN49983_c0_g1	sp|Q7G768|BRL2_ORYSJ	31.12	617	348	13	66	610	270	881	2e-66	239	3.63
TRINITY_DN49861_c0_g2	sp|E4NKF8|PUB1_MEDTR	39.22	617	337	13	1	596	86	685	3e-124	389	32.12
TRINITY_DN52106_c0_g1	sp|P42347|PI3K1_SOYBN	70.5	617	177	4	4	619	1	613	0	880	10.77
TRINITY_DN53612_c0_g1	sp|Q9LZD3|E70A1_ARATH	37.6	617	328	7	33	642	64	630	1e-133	413	18.33
TRINITY_DN49656_c1_g1	sp|Q5MAU8|PPA27_ARATH	61.91	617	220	7	5	618	7	611	0	818	35.43
TRINITY_DN54920_c1_g1	sp|P93484|VSR1_PEA	68.02	616	191	2	27	638	8	621	0	931	48.18
TRINITY_DN54089_c5_g2	sp|Q01401|GLGB_ORYSJ	69.32	616	185	1	91	706	50	661	0	917	36.5
TRINITY_DN51952_c0_g1	sp|Q8RY65|NIK2_ARATH	55.19	616	253	9	22	626	32	635	0	658	30.91
TRINITY_DN34812_c0_g1	sp|F4I096|MED13_ARATH	34.09	616	320	17	6	593	1199	1756	2e-83	291	3.99
TRINITY_DN51651_c0_g1	sp|A5HEI1|SCC2_ARATH	45.78	616	287	10	8	583	1186	1794	3e-163	517	4.27
TRINITY_DN38732_c0_g1	sp|Q9LUM3|SBT15_ARATH	59.51	615	226	6	3	609	41	640	0	728	2.29
TRINITY_DN53790_c5_g1	sp|P37116|NCPR_VIGRR	66.45	614	197	6	92	700	81	690	0	832	142.36
TRINITY_DN52787_c0_g1	sp|Q8S8F2|FBL11_ARATH	27.24	613	370	14	3	609	63	605	7e-44	172	9.31
TRINITY_DN54175_c2_g1	sp|O65351|SBT17_ARATH	53.51	613	252	10	12	622	175	756	0	615	82.83
TRINITY_DN55544_c2_g2	sp|Q5PPG7|EIF2D_RAT	32.63	613	357	16	1	607	1	563	3e-72	248	9.29
TRINITY_DN54971_c3_g1	sp|Q9LDH0|XYLT_ARATH	38.56	612	263	12	12	591	2	532	2e-138	420	11.63
TRINITY_DN55300_c4_g1	sp|Q9SIZ8|RKP_ARATH	39.28	611	332	11	15	621	225	800	5e-124	403	19.29
TRINITY_DN53828_c1_g1	sp|O25225|TYPA_HELPY	46.15	611	311	7	52	658	3	599	0	548	141.6
TRINITY_DN53704_c6_g1	sp|Q0J7U6|TPR2_ORYSJ	59.41	611	189	8	1	607	562	1117	0	716	23.99
TRINITY_DN41723_c0_g1	sp|P29150|POL1_TORVR	98.2	610	11	0	1	610	1321	1930	0	1260	10.1
TRINITY_DN51700_c1_g2	sp|Q39828|SDL5A_SOYBN	73.28	610	162	1	1	609	1	610	0	971	102.73
TRINITY_DN54056_c0_g2	sp|Q9LT75|PTN2A_ARATH	54.68	609	228	12	58	658	43	611	0	657	35.15
TRINITY_DN55683_c3_g1	sp|Q07307|UAPA_EMENI	37.77	609	280	13	42	649	38	548	6e-112	355	9.22
TRINITY_DN55056_c4_g1	sp|Q9C5S8|CRK5_ARATH	35.3	609	355	12	40	623	60	654	4e-111	355	20.26
TRINITY_DN53812_c0_g2	sp|F4KFV7|SUV3L_ARATH	53.04	609	280	4	94	700	131	735	0	697	7.28
TRINITY_DN55510_c4_g2	sp|Q9M9A8|APCB1_ARATH	38.42	609	308	14	18	604	7	570	2e-123	384	28.07
TRINITY_DN54431_c3_g4	sp|Q9FUT3|AB23B_ARATH	43.59	608	327	5	49	642	68	673	3e-175	522	18.35
TRINITY_DN55631_c4_g2	sp|Q94AI4|METL1_ARATH	45.72	608	267	22	31	619	212	775	2e-122	394	64.6
TRINITY_DN52515_c0_g2	sp|Q8VYZ5|PWP2_ARATH	66.12	608	205	1	71	677	287	894	0	865	7.95
TRINITY_DN54260_c6_g1	sp|Q9FNP1|PEX1_ARATH	55.85	607	222	5	192	782	554	1130	0	634	7.73
TRINITY_DN50916_c0_g1	sp|Q9M907|PP217_ARATH	25.08	606	418	2	38	608	111	715	1e-65	235	6.05
TRINITY_DN55426_c1_g1	sp|Q7XJJ7|FAAH_ARATH	52.81	606	278	3	6	608	7	607	0	665	28.73
TRINITY_DN53287_c4_g5	sp|Q0J7U6|TPR2_ORYSJ	72.61	606	141	9	1	600	1	587	0	897	15.82
TRINITY_DN53223_c0_g2	sp|C0LGT1|Y5129_ARATH	59.24	606	239	5	8	611	14	613	0	677	6.68
TRINITY_DN55273_c2_g1	sp|Q9SJF1|LSG12_ARATH	50.33	606	258	11	18	598	1	588	0	559	169.15
TRINITY_DN48886_c0_g1	sp|Q42510|GNOM_ARATH	72.77	606	161	2	24	629	533	1134	0	939	23.76
TRINITY_DN53691_c7_g1	sp|O80939|LRK41_ARATH	40.92	606	315	17	1	591	50	627	1e-128	401	5.89
TRINITY_DN54231_c3_g2	sp|O23247|SYRM_ARATH	66.34	606	196	4	42	646	44	642	0	838	29.83
TRINITY_DN53455_c3_g1	sp|O80763|NRX1_ARATH	40.76	606	318	10	20	615	4	578	6e-146	442	264.12
TRINITY_DN54607_c0_g1	sp|Q9FLP0|MA651_ARATH	53.72	605	241	10	1	593	1	578	0	590	48.64
TRINITY_DN54884_c1_g1	sp|F4JVA6|SFH6_ARATH	45.29	605	281	11	30	607	33	614	1e-159	478	39.26
TRINITY_DN55618_c5_g1	sp|Q9STW5|MACP2_ARATH	52.4	605	264	10	1	599	5	591	0	624	30.57
TRINITY_DN55084_c7_g3	sp|Q9UHB9|SRP68_HUMAN	34.21	605	331	20	18	594	60	625	9e-98	317	16.26
TRINITY_DN55796_c1_g1	sp|Q9LV35|AIP12_ARATH	59.17	605	247	0	36	640	2	606	0	773	51.83
TRINITY_DN9191_c0_g1	sp|Q9M907|PP217_ARATH	34.05	605	359	4	1	567	212	814	6e-108	350	4.55
TRINITY_DN53190_c2_g1	sp|Q9SJF0|BSL2_ARATH	75.21	605	137	5	1	603	417	1010	0	894	76.07
TRINITY_DN54456_c0_g1	sp|P53391|SUT1_STYHA	60.6	604	219	2	3	605	72	657	0	754	3.2
TRINITY_DN55188_c0_g1	sp|P30181|TOP1A_ARATH	64.24	604	208	3	361	962	316	913	0	764	22.76
TRINITY_DN55553_c2_g2	sp|Q9LZD3|E70A1_ARATH	37.09	604	329	11	24	611	64	632	3e-118	373	22.79
TRINITY_DN24100_c0_g1	sp|P11976|PSTA_DICDI	35.82	603	324	25	2	569	445	1019	1e-63	229	1.66
TRINITY_DN54964_c2_g3	sp|Q9M8Z5|NSN1_ARATH	56.05	603	219	12	1	582	1	578	0	560	287.23
TRINITY_DN54558_c0_g1	sp|Q9NYV6|RRN3_HUMAN	26.04	603	373	15	23	603	56	607	2e-45	175	14.22
TRINITY_DN53944_c6_g1	sp|Q9ULE6|PALD_HUMAN	25.7	603	315	16	1	585	314	801	1e-36	150	20.95
TRINITY_DN54812_c8_g1	sp|A5JTQ3|XYL2_MEDSV	51.58	603	272	5	1	603	159	741	0	640	14.54
TRINITY_DN53152_c4_g1	sp|Q7EYV7|PARP1_ORYSJ	59.87	603	229	8	16	614	384	977	0	734	38.92
TRINITY_DN53407_c3_g1	sp|Q9SNC6|PUB13_ARATH	50.41	603	286	9	16	612	43	638	0	566	102.93
TRINITY_DN55872_c3_g1	sp|Q8W0Z9|CCR4A_ARATH	66.61	602	190	5	1	595	1	598	0	801	32.69
TRINITY_DN55712_c1_g1	sp|Q9LV93|AB5F_ARATH	71.76	602	170	0	2	603	90	691	0	869	15.27
TRINITY_DN54886_c4_g1	sp|O82422|SPY_HORVU	79.7	601	122	0	1	601	248	848	0	1028	36.73
TRINITY_DN55073_c1_g1	sp|Q5F471|PP6R3_CHICK	27.45	601	369	15	63	615	1	582	5e-61	227	53.61
TRINITY_DN54142_c2_g1	sp|F4I9E1|NFD4_ARATH	30.45	601	327	18	17	607	43	562	1e-63	226	57.99
TRINITY_DN55137_c2_g1	sp|P21342|PFPA_SOLTU	68.55	601	180	3	2	596	6	603	0	872	130.01
TRINITY_DN55545_c3_g1	sp|Q9C7E7|RDM16_ARATH	58.4	601	213	12	56	643	210	786	0	611	45.14
TRINITY_DN52442_c0_g1	sp|Q501D5|MCMBP_ARATH	45	600	295	9	1	590	15	589	8e-160	477	3.2
TRINITY_DN55234_c8_g1	sp|Q8RY65|NIK2_ARATH	57.5	600	229	10	36	614	41	635	0	671	25.67
TRINITY_DN54853_c3_g1	sp|Q9ASS4|Y5838_ARATH	44	600	292	13	18	591	29	610	8e-152	457	7.73
TRINITY_DN55398_c3_g1	sp|Q0WUR5|FAB1A_ARATH	35.17	600	308	21	1	562	946	1502	5e-73	260	3.83
TRINITY_DN55349_c4_g2	sp|Q8S4R4|CRTSO_SOLLC	69.33	600	172	5	22	612	18	614	0	865	91.44
TRINITY_DN55000_c2_g1	sp|P09114|ILVB2_TOBAC	73.5	600	157	1	77	674	65	664	0	937	72.55
TRINITY_DN50555_c0_g1	sp|Q8VXB1|HAK12_ORYSJ	58.17	600	244	2	2	597	77	673	0	746	5.06
TRINITY_DN55733_c4_g3	sp|Q9M8D3|PUR4_ARATH	68.83	600	174	5	1	599	819	1406	0	870	198.92
TRINITY_DN53148_c2_g1	sp|Q5W7F2|AGD3_ARATH	68	600	141	6	10	569	1	589	0	800	28.75
TRINITY_DN54451_c0_g1	sp|Q93W95|PMTD_ARATH	50.08	599	280	11	1	589	1	590	0	594	15.92
TRINITY_DN54914_c1_g1	sp|Q5F471|PP6R3_CHICK	28.38	599	354	18	1	546	1	577	8e-59	218	22.97
TRINITY_DN53915_c1_g1	sp|Q9SGE9|SYFB_ARATH	64.61	599	201	3	1	592	1	595	0	790	21.7
TRINITY_DN55802_c3_g3	sp|Q9SIT7|PP151_ARATH	33.61	598	350	7	38	622	18	581	4e-113	361	3.91
TRINITY_DN55167_c5_g1	sp|Q9SGP2|HSL1_ARATH	38.13	598	345	9	1	595	116	691	5e-106	348	119.25
TRINITY_DN54556_c6_g1	sp|Q9LSQ4|GH36_ARATH	37.69	597	343	9	27	619	25	596	1e-130	404	33.29
TRINITY_DN54812_c5_g1	sp|Q8RWY6|CLASP_ARATH	46.9	597	264	12	2	579	872	1434	5e-157	493	13.22
TRINITY_DN55746_c9_g1	sp|Q0DJC5|OST1A_ORYSJ	51.76	597	285	2	35	631	22	615	0	645	41.55
TRINITY_DN53802_c3_g2	sp|B9FM64|UFL1_ORYSJ	45.73	597	312	7	1	590	1	592	9e-174	520	13.53
TRINITY_DN55182_c3_g1	sp|P53681|CRK_DAUCA	64.49	597	190	9	38	619	13	602	0	749	194.86
TRINITY_DN50370_c0_g1	sp|Q5S2C3|PIR_ARATH	59.9	596	228	3	1	586	237	831	0	736	6.81
TRINITY_DN32206_c0_g1	sp|F4I9E1|NFD4_ARATH	24.66	596	372	15	16	607	43	565	3e-43	167	21.47
TRINITY_DN54674_c2_g2	sp|F4HYJ7|DEXH3_ARATH	72.1	595	166	0	13	607	266	860	0	884	16.83
TRINITY_DN54950_c0_g2	sp|Q54Q92|LMD2A_DICDI	26.39	595	357	15	7	540	6	580	6e-56	207	4.58
TRINITY_DN55731_c3_g3	sp|Q54YG2|ECMA_DICDI	38.82	595	313	5	2	571	1035	1603	2e-110	367	18.77
TRINITY_DN55571_c6_g2	sp|Q9MUK5|TOC64_PEA	54.45	595	261	4	5	593	1	591	0	599	307.28
TRINITY_DN55924_c13_g1	sp|F4JVA6|SFH6_ARATH	48.07	595	281	11	6	586	25	605	6e-180	529	23.06
TRINITY_DN53433_c1_g1	sp|Q9LK35|THE1_ARATH	40.34	595	326	15	8	594	7	580	6e-118	377	23.03
TRINITY_DN55044_c3_g1	sp|Q9ASS4|Y5838_ARATH	51.68	594	267	9	54	634	34	620	0	593	113.67
TRINITY_DN55855_c3_g3	sp|O82647|PDC1_ARATH	76.26	594	136	3	1	590	15	607	0	953	18.04
TRINITY_DN53080_c2_g1	sp|Q9LDD4|ARID2_ARATH	26.43	594	334	22	48	602	34	563	8e-34	139	6.92
TRINITY_DN52511_c0_g1	sp|P63155|CRNL1_RAT	58.42	594	223	2	4	597	99	668	0	709	6.46
TRINITY_DN54197_c1_g2	sp|O64827|SUVR5_ARATH	36.87	594	300	16	167	724	732	1286	3e-95	327	10.66
TRINITY_DN55134_c4_g3	sp|P93008|RH21_ARATH	83.33	594	99	0	431	1024	140	733	0	1046	33.4
TRINITY_DN53175_c0_g1	sp|Q9MUK5|TOC64_PEA	52.36	594	278	3	36	627	2	592	0	572	21.08
TRINITY_DN54967_c4_g1	sp|Q92797|SYMPK_HUMAN	30.02	593	319	11	7	582	565	1078	2e-72	257	12.72
TRINITY_DN52625_c0_g1	sp|O74977|VMS1_SCHPO	28.89	592	330	23	66	610	50	597	6e-48	182	21.37
TRINITY_DN55463_c5_g3	sp|C0LGH2|Y1561_ARATH	36.66	592	349	14	8	580	32	616	6e-100	333	6.92
TRINITY_DN52389_c0_g1	sp|Q5MAU8|PPA27_ARATH	59.46	592	235	4	46	637	25	611	0	749	60.69
TRINITY_DN53825_c0_g1	sp|Q94KJ7|VPS33_ARATH	62.16	592	221	3	1	592	1	589	0	768	53.21
TRINITY_DN54650_c0_g1	sp|P51615|MAOX_VITVI	73.94	591	154	0	1	591	1	591	0	921	102.88
TRINITY_DN55421_c0_g1	sp|Q0WL80|UGGG_ARATH	51.44	591	272	7	2	590	791	1368	0	597	11.78
TRINITY_DN54527_c2_g1	sp|Q2LAJ3|ARF2A_SOLLC	33.33	591	303	19	5	531	253	816	3e-71	249	16.47
TRINITY_DN52774_c0_g1	sp|M1BYJ7|ENDB1_SOLTU	59.22	591	226	5	40	629	1	577	0	737	15.2
TRINITY_DN54384_c6_g1	sp|Q6Y9P5|COI1A_ORYSJ	49.75	591	276	8	28	612	18	593	0	556	26.45
TRINITY_DN54368_c4_g1	sp|Q852L0|HD16N_ORYSJ	72.59	591	161	1	44	634	117	706	0	952	69.32
TRINITY_DN55708_c1_g1	sp|Q9STW6|HSP7F_ARATH	82.71	590	81	3	12	595	7	581	0	962	238.28
TRINITY_DN53847_c2_g1	sp|Q9LK40|NRPD2_ARATH	48.31	590	247	10	1	560	600	1161	4e-162	499	11.71
TRINITY_DN16198_c0_g1	sp|Q93VQ0|VCL1_ARATH	60	590	213	4	4	572	3	590	0	742	17.1
TRINITY_DN55537_c1_g1	sp|P98204|ALA1_ARATH	51.36	590	226	6	1	587	612	1143	0	601	7.96
TRINITY_DN54640_c2_g2	sp|Q84TA3|LKHA4_ORYSJ	57.22	589	245	5	1	585	24	609	0	700	179.16
TRINITY_DN53527_c0_g4	sp|Q9LUB7|OBE2_ARATH	48.39	589	249	10	33	603	1	552	6e-180	528	11.21
TRINITY_DN55192_c2_g1	sp|Q6K7R2|PIRL6_ORYSJ	52.46	589	275	2	25	613	1	584	0	566	658.81
TRINITY_DN53178_c1_g1	sp|Q9FFH1|RLT2_ARATH	36.84	589	344	15	24	595	839	1416	3e-100	342	16.48
TRINITY_DN54570_c1_g3	sp|Q9M2S4|LRKS4_ARATH	42.86	588	273	18	34	592	56	609	4e-132	409	2.69
TRINITY_DN54800_c5_g1	sp|F4IFC5|SYTM2_ARATH	77.38	588	132	1	114	701	64	650	0	974	29.65
TRINITY_DN55657_c1_g1	sp|Q7X911|SAC6_ARATH	50.68	588	286	3	57	640	6	593	0	612	18.06
TRINITY_DN55026_c2_g1	sp|Q9SIU0|MAO1_ARATH	71.94	588	164	1	39	626	35	621	0	886	27.58
TRINITY_DN51592_c0_g1	sp|Q9XIK4|NT101_ARATH	70.92	588	169	2	19	605	1	587	0	834	14.68
TRINITY_DN53695_c3_g2	sp|C0LGK9|Y2242_ARATH	38.44	588	318	15	14	592	83	635	5e-97	321	6.16
TRINITY_DN51723_c0_g1	sp|Q941L3|BON1_ARATH	51.87	588	261	12	53	628	1	578	0	556	6.15
TRINITY_DN53388_c0_g1	sp|Q9SU79|PAO5_ARATH	38.33	587	261	16	25	570	3	529	4e-114	357	10.59
TRINITY_DN54734_c1_g1	sp|Q38950|2AAB_ARATH	85.86	587	83	0	1	587	1	587	0	1048	1651.65
TRINITY_DN54381_c7_g3	sp|Q9STH1|HSOP3_ARATH	66.04	586	171	3	51	636	1	558	0	780	115.38
TRINITY_DN55589_c1_g1	sp|P46032|PTR2_ARATH	47.27	586	279	6	22	606	26	582	0	567	100.95
TRINITY_DN54456_c2_g1	sp|F4I4K5|LPR1_ARATH	51.62	585	266	9	2	582	9	580	0	603	17.37
TRINITY_DN49580_c0_g1	sp|Q9C7N2|CAD1_ARATH	57.26	585	210	5	7	586	12	561	0	682	4.38
TRINITY_DN55462_c7_g1	sp|Q689G6|PRR95_ORYSJ	27.86	585	299	26	1	572	143	617	6e-25	113	44.27
TRINITY_DN53647_c4_g1	sp|Q8LL04|CPL3_ARATH	46.15	585	240	13	12	555	646	1196	1e-140	444	15.18
TRINITY_DN54469_c3_g2	sp|Q60EH4|COI1B_ORYSJ	50.51	584	269	10	16	593	23	592	0	533	102.68
TRINITY_DN52243_c0_g2	sp|B9F2Y7|KN4C_ORYSJ	51.88	584	249	8	1	571	53	617	5e-177	541	4.83
TRINITY_DN52903_c1_g1	sp|C0LGD7|Y1684_ARATH	44.86	584	296	11	29	599	32	602	3e-134	422	8.01
TRINITY_DN55738_c2_g1	sp|Q9FLP0|MA651_ARATH	56.34	584	236	7	12	587	15	587	0	603	15.53
TRINITY_DN52707_c0_g1	sp|Q6NQ66|GGLO2_ARATH	41.44	584	314	6	26	601	18	581	7e-152	457	9.54
TRINITY_DN54130_c1_g2	sp|Q6KAI0|PNP2_ORYSJ	49.32	584	227	11	1	521	403	980	4e-165	501	87.51
TRINITY_DN47608_c0_g1	sp|E4NKF8|PUB1_MEDTR	41.17	583	285	11	122	671	12	569	5e-128	401	38.49
TRINITY_DN54995_c1_g1	sp|Q9FLB0|RH18_ARATH	61.06	583	218	4	7	580	10	592	0	721	71.66
TRINITY_DN51518_c0_g1	sp|Q60EH4|COI1B_ORYSJ	47.51	583	289	8	19	595	23	594	2e-176	520	7.83
TRINITY_DN55738_c2_g2	sp|Q9FLP0|MA651_ARATH	56.09	583	239	7	11	586	15	587	0	599	148.25
TRINITY_DN54638_c0_g1	sp|Q8RWD5|SCD2_ARATH	45.7	582	248	11	1	533	1	563	8e-138	418	34.84
TRINITY_DN54507_c7_g1	sp|Q9FLP0|MA651_ARATH	51.2	582	262	13	40	619	12	573	2e-180	531	23.08
TRINITY_DN54876_c3_g1	sp|Q9SRU2|BIG_ARATH	69.59	582	161	7	1	576	3101	3672	0	841	73.03
TRINITY_DN53642_c0_g1	sp|Q93VM9|THOC1_ARATH	64.95	582	182	9	2	570	12	584	0	751	12.31
TRINITY_DN53603_c5_g3	sp|Q9LXT9|CALS3_ARATH	62.71	582	193	8	8	577	12	581	0	729	61.25
TRINITY_DN54225_c3_g1	sp|Q7DMA9|PAS1_ARATH	56.19	582	222	5	10	562	14	591	0	655	74.97
TRINITY_DN53755_c0_g2	sp|Q01559|HMDH_NICSY	59.79	582	216	6	61	625	22	602	0	722	22.09
TRINITY_DN54989_c1_g1	sp|Q9XGM2|MRE11_ARATH	68.33	581	175	3	3	579	4	579	0	837	41.18
TRINITY_DN54977_c4_g3	sp|Q8L7S4|MP702_ARATH	62.99	581	192	8	62	631	55	623	0	679	21.98
TRINITY_DN54270_c1_g1	sp|Q84RR2|ARI2_ARATH	52.32	581	259	6	23	603	24	586	0	612	83.76
TRINITY_DN55031_c6_g1	sp|Q9LHQ6|OCT4_ARATH	45.86	580	245	10	5	581	3	516	1e-164	486	25.92
TRINITY_DN53041_c0_g1	sp|Q9FG23|CK5P3_ARATH	40.52	580	288	11	8	575	10	544	2e-126	389	27.08
TRINITY_DN55648_c5_g1	sp|Q43784|SSG1_MANES	68.74	579	170	3	75	653	41	608	0	827	366.65
TRINITY_DN51562_c0_g1	sp|Q7XVM8|TIR1B_ORYSJ	56.82	579	236	5	66	634	1	575	0	645	32.81
TRINITY_DN54179_c1_g1	sp|Q94BT6|ADO1_ARATH	69.26	579	162	4	26	599	39	606	0	827	21.93
TRINITY_DN55181_c0_g1	sp|F4K5K6|PMIR1_ARATH	40.07	579	289	18	508	1066	623	1163	4e-98	342	16.77
TRINITY_DN39062_c0_g1	sp|Q9LMG7|PPA2_ARATH	54.5	578	259	4	5	579	4	580	0	660	38.02
TRINITY_DN55556_c4_g3	sp|Q94A27|SAC2_ARATH	43.77	578	266	14	1	529	193	760	1e-139	430	16.6
TRINITY_DN55906_c3_g1	sp|Q9LRT1|Y3804_ARATH	39.62	578	316	6	7	553	1	576	3e-116	374	4.21
TRINITY_DN47898_c0_g1	sp|Q94BR5|CHR28_ARATH	53.55	577	251	6	17	580	407	979	0	600	5.15
TRINITY_DN54910_c1_g1	sp|F4I9E1|NFD4_ARATH	26.86	577	349	19	17	574	44	566	2e-32	134	89.23
TRINITY_DN54744_c5_g1	sp|Q9SKY8|HSP7H_ARATH	52.34	577	245	9	56	623	1	556	0	583	28.2
TRINITY_DN55776_c4_g1	sp|Q8CHW4|EI2BE_MOUSE	33.1	577	318	16	9	573	126	646	2e-81	277	221.73
TRINITY_DN53841_c3_g1	sp|F4I9E1|NFD4_ARATH	29.29	577	355	14	11	575	43	578	8e-51	189	47.96
TRINITY_DN54358_c6_g1	sp|Q40412|ABA2_NICPL	69.67	577	168	1	105	681	78	647	0	837	31.43
TRINITY_DN52129_c0_g1	sp|Q6Z0E2|CCC1_ORYSJ	75.56	577	136	1	1	572	101	677	0	880	2.8
TRINITY_DN54091_c2_g1	sp|F4JLP5|PLPD2_ARATH	72.92	576	138	4	14	583	4	567	0	808	39.19
TRINITY_DN55251_c2_g2	sp|Q9LZJ5|AB14C_ARATH	56.6	576	248	2	1	575	962	1536	0	663	75.85
TRINITY_DN51175_c0_g1	sp|C0LGI2|Y1677_ARATH	49.04	575	271	7	3	572	245	802	0	542	6.34
TRINITY_DN54773_c2_g1	sp|A2T322|RPOC2_ANGEV	61.91	575	213	3	1	572	1	572	0	748	14.05
TRINITY_DN50690_c0_g1	sp|Q9CTG6|AT132_MOUSE	29.22	575	351	15	28	568	160	712	4e-65	235	5.91
TRINITY_DN49841_c0_g1	sp|Q5D869|NRPE1_ARATH	30.43	575	288	13	2	538	419	919	2e-62	229	4.57
TRINITY_DN53878_c1_g1	sp|Q9C550|LEU12_ARATH	73.39	575	141	2	69	631	39	613	0	870	84.67
TRINITY_DN53496_c2_g1	sp|Q9CAE3|FLD_ARATH	64.17	575	199	2	3	577	128	695	0	762	38.65
TRINITY_DN52403_c0_g1	sp|F4IN58|PIEZO_ARATH	50.87	574	217	8	5	515	1886	2457	1e-178	561	9.18
TRINITY_DN54704_c4_g1	sp|Q10EL1|C3H24_ORYSJ	43.03	574	215	21	26	491	191	760	1e-118	372	17.75
TRINITY_DN55678_c4_g1	sp|F4KEY9|NAA25_ARATH	33.62	574	337	11	3	571	517	1051	7e-90	305	14.92
TRINITY_DN53788_c1_g3	sp|Q7XZU3|SAC1_ARATH	45.2	573	236	11	8	506	231	799	1e-147	453	186.12
TRINITY_DN55686_c3_g1	sp|Q9DC40|TELO2_MOUSE	26.05	572	342	18	439	1007	335	828	6e-29	128	36.94
TRINITY_DN55621_c1_g1	sp|Q6ATJ8|RH16_ORYSJ	57.34	572	221	7	1	561	92	651	0	632	258.49
TRINITY_DN52936_c5_g1	sp|F4J8K6|RRP5_ARATH	51.4	572	260	8	1	566	1361	1920	1e-171	540	46.28
TRINITY_DN51659_c0_g1	sp|Q8GUL2|MOS14_ARATH	49.13	572	269	4	1	570	1	552	0	542	3.16
TRINITY_DN54005_c2_g1	sp|Q9ZPS7|TMN3_ARATH	66.9	571	179	2	80	640	22	592	0	798	67.09
TRINITY_DN53604_c5_g1	sp|Q9LIQ7|PP252_ARATH	46.58	571	300	3	1	571	68	633	0	545	6.94
TRINITY_DN54463_c2_g2	sp|Q6DCD1|FGGY_XENLA	49.3	570	256	9	11	577	11	550	1e-180	528	16.17
TRINITY_DN54904_c4_g2	sp|Q9M390|PTR1_ARATH	61.4	570	213	3	61	628	6	570	0	736	30.01
TRINITY_DN54789_c1_g1	sp|Q9FFT4|PDC2_ARATH	77.72	570	127	0	59	628	38	607	0	938	62.08
TRINITY_DN54775_c0_g1	sp|Q9SII8|DSK2B_ARATH	53.16	570	222	15	103	648	2	550	8e-157	470	35.47
TRINITY_DN54537_c3_g2	sp|Q8L5Y5|ZDH17_ARATH	42.28	570	257	18	1	544	190	713	2e-108	347	63.06
TRINITY_DN48929_c0_g1	sp|O81191|SCS_SALOF	54.56	570	241	8	36	598	32	590	0	643	15.29
TRINITY_DN54833_c0_g1	sp|O04059|DHBK_SOLLC	67.54	570	179	4	11	575	4	572	0	746	16.94
TRINITY_DN54882_c5_g1	sp|Q75LH6|SPL6_ORYSJ	32.81	570	301	14	45	580	432	953	5e-86	293	135.8
TRINITY_DN51574_c0_g1	sp|F4KFT7|TENAC_ARATH	41.58	570	311	8	4	559	54	615	7e-131	402	20.43
TRINITY_DN52754_c1_g1	sp|Q9ATY5|UVH3_ARATH	43.51	570	225	13	1	489	1	554	3e-115	379	19.3
TRINITY_DN53879_c5_g1	sp|Q8VCM8|NCLN_MOUSE	33.86	570	300	17	9	542	12	540	2e-77	261	40.68
TRINITY_DN55195_c3_g1	sp|Q8GZB6|SUVH4_ARATH	51.58	570	243	4	133	700	86	624	0	623	31.15
TRINITY_DN53264_c4_g1	sp|B5BT18|BTAF1_ARATH	42	569	271	14	1	542	7	543	1e-111	372	36.25
TRINITY_DN52543_c0_g1	sp|Q8LEV3|Y2060_ARATH	41.83	569	299	7	18	585	200	737	3e-142	439	15.56
TRINITY_DN54612_c3_g2	sp|O49048|VPS45_ARATH	73.42	568	146	4	1	565	1	566	0	862	10.47
TRINITY_DN51959_c0_g2	sp|Q8GUM4|Y3739_ARATH	47.54	568	266	7	4	568	6	544	7e-176	518	10.78
TRINITY_DN55466_c0_g1	sp|Q9SYM4|TPS1_ARATH	63.91	568	186	4	1	557	379	938	0	722	10.62
TRINITY_DN55068_c1_g3	sp|Q93YS6|GTE9_ARATH	39.26	568	276	16	85	610	129	669	1e-90	301	34.94
TRINITY_DN54636_c7_g2	sp|Q67VW6|TGHH_ORYSJ	32.98	567	322	15	9	541	408	950	3e-65	234	9.35
TRINITY_DN54494_c2_g1	sp|Q39085|DIM_ARATH	72.49	567	149	3	1	566	1	561	0	868	30.26
TRINITY_DN53776_c2_g2	sp|Q9C9P4|KASC2_ARATH	65.61	567	155	7	7	568	10	541	0	728	36.41
TRINITY_DN54645_c1_g1	sp|Q6Z836|NADB_ORYSJ	69.79	566	163	2	112	676	82	640	0	829	12.45
TRINITY_DN55711_c1_g1	sp|Q570C0|TIR1_ARATH	55.83	566	243	2	48	607	9	573	0	642	66.33
TRINITY_DN55124_c0_g1	sp|Q66GI4|PRRP1_ARATH	47.53	566	214	11	3	563	78	565	7e-154	462	24.88
TRINITY_DN53190_c1_g1	sp|Q9FNN3|ILP1_ARATH	52.39	565	257	4	12	567	347	908	0	576	3.26
TRINITY_DN53760_c1_g3	sp|P15710|PHO4_NEUCR	38.58	565	284	11	1	506	27	587	3e-116	362	11.8
TRINITY_DN44613_c0_g1	sp|Q9LUM0|FAB1B_ARATH	36.17	564	270	14	1	523	908	1422	6e-91	313	4.81
TRINITY_DN55722_c5_g1	sp|Q9LF46|HACL_ARATH	65.25	564	193	2	11	574	12	572	0	766	31.46
TRINITY_DN53638_c2_g1	sp|Q8L706|SYT5_ARATH	52.84	564	252	4	1	563	1	551	0	620	10.64
TRINITY_DN55741_c1_g1	sp|Q9FFT4|PDC2_ARATH	78.86	563	118	1	27	589	46	607	0	936	12.86
TRINITY_DN54934_c4_g1	sp|Q9SII8|DSK2B_ARATH	51.07	562	258	8	1	558	1	549	3e-162	481	77.32
TRINITY_DN55262_c2_g1	sp|Q9MA55|ACBP4_ARATH	53.74	562	243	8	45	599	9	560	0	618	23.53
TRINITY_DN55222_c2_g3	sp|Q9SW96|SYNC1_ARATH	67.44	562	178	3	13	570	12	572	0	793	121.63
TRINITY_DN53932_c6_g1	sp|K7WIZ6|RIBRX_MAIZE	60.14	562	206	6	31	580	54	609	0	677	12.6
TRINITY_DN52824_c0_g1	sp|Q851L8|CESA5_ORYSJ	77.05	562	121	5	1	556	533	1092	0	882	6.43
TRINITY_DN52778_c0_g1	sp|Q43468|HSOP1_SOYBN	65.48	562	175	3	21	568	1	557	0	736	7.51
TRINITY_DN53390_c0_g1	sp|Q9M0G0|GAGT3_ARATH	50.62	561	269	3	177	729	75	635	0	588	14.36
TRINITY_DN49792_c0_g1	sp|Q8GYU3|IYO_ARATH	31.55	561	303	16	2	552	956	1445	4e-62	227	9.48
TRINITY_DN53696_c1_g1	sp|Q8GWB7|GUX6_ARATH	53.65	561	223	5	33	592	8	532	0	564	10.96
TRINITY_DN54568_c7_g2	sp|Q39002|TLC1_ARATH	71.61	560	137	7	35	588	34	577	0	789	31.57
TRINITY_DN52863_c2_g1	sp|Q2QXY1|GLDH2_ORYSJ	60.89	560	204	4	58	614	27	574	0	701	17.98
TRINITY_DN47418_c0_g1	sp|Q5SRE5|NU188_HUMAN	23.39	560	359	20	38	568	24	542	6e-10	66.2	3.96
TRINITY_DN53879_c5_g2	sp|Q9SKB3|PARG1_ARATH	41.79	560	280	9	10	554	8	536	3e-135	411	13.74
TRINITY_DN55186_c5_g1	sp|Q9ZT82|CALSC_ARATH	75.36	560	136	2	14	572	1060	1618	0	887	169.63
TRINITY_DN55156_c1_g1	sp|B9DFS6|SNX2B_ARATH	53.93	560	240	8	2	551	12	563	0	564	47.69
TRINITY_DN54230_c3_g1	sp|Q67ZE1|HSDD2_ARATH	53.93	560	244	6	7	562	12	561	0	605	149.25
TRINITY_DN54089_c4_g4	sp|P35494|PMGI_TOBAC	78.18	559	120	2	3	561	2	558	0	901	44.37
TRINITY_DN52772_c0_g1	sp|P55195|PUR6_VIGAC	60.29	559	201	4	102	660	17	554	0	690	18.35
TRINITY_DN53635_c1_g2	sp|Q0WUU6|PLT4_ARATH	48.66	559	252	6	1	559	1	524	2e-175	514	62.16
TRINITY_DN55962_c3_g2	sp|Q9C811|NU160_ARATH	41.68	559	296	12	13	562	954	1491	3e-130	421	33.32
TRINITY_DN44785_c0_g1	sp|Q0J7U6|TPR2_ORYSJ	68.82	558	153	5	1	557	343	880	0	793	5.02
TRINITY_DN54970_c5_g1	sp|P37107|SR54C_ARATH	62.01	558	182	3	1	549	1	537	0	688	13.38
TRINITY_DN54594_c1_g1	sp|Q94C59|PATL4_ARATH	43.37	558	247	17	80	613	23	535	7e-113	355	69.89
TRINITY_DN55230_c0_g1	sp|Q9M1I2|PTR46_ARATH	40.32	558	286	6	1	554	30	544	1e-149	448	14.08
TRINITY_DN53185_c6_g2	sp|Q42910|PPDK_MESCR	79.03	558	117	0	1	558	392	949	0	935	89.21
TRINITY_DN51234_c1_g1	sp|Q9C5D6|CAAT9_ARATH	60.22	558	201	7	31	583	9	550	0	625	2.51
TRINITY_DN53331_c2_g1	sp|Q9LIC2|TMN7_ARATH	73.43	557	145	3	21	576	26	580	0	883	100.03
TRINITY_DN55017_c0_g1	sp|Q5N9X2|LAC4_ORYSJ	50.99	557	258	7	36	582	28	579	0	570	26.67
TRINITY_DN53868_c5_g3	sp|Q9SZD5|LRK59_ARATH	40.22	557	278	15	1	535	40	563	1e-115	363	17.73
TRINITY_DN51650_c1_g1	sp|Q94A41|AMY3_ARATH	61.58	557	189	7	2	558	355	886	0	707	26.74
TRINITY_DN46903_c0_g1	sp|Q0D8D4|NADE_ORYSJ	69.3	557	170	1	1	557	140	695	0	823	3.09
TRINITY_DN54298_c0_g1	sp|Q9SR96|DNJ63_ARATH	40.04	557	308	8	20	562	27	571	2e-123	382	13.99
TRINITY_DN54266_c4_g3	sp|Q9C552|PUM23_ARATH	36.09	557	335	6	17	566	111	653	4e-99	326	10.37
TRINITY_DN54770_c3_g1	sp|Q7XJ98|MUR3_ARATH	48.56	556	242	6	20	541	6	551	0	543	6.47
TRINITY_DN55286_c1_g1	sp|Q9LUJ2|PP249_ARATH	32.01	556	343	3	1	556	101	621	2e-93	310	6.44
TRINITY_DN55315_c0_g1	sp|Q9FII7|SMC6B_ARATH	47.12	556	292	2	2	556	502	1056	2e-172	523	12.06
TRINITY_DN50528_c0_g1	sp|Q84JF4|NAGS1_ARATH	54.86	556	227	6	77	608	42	597	0	601	50.19
TRINITY_DN55159_c3_g3	sp|Q9LKJ3|PHSH_WHEAT	67.99	556	170	3	7	560	1	550	0	810	59.77
TRINITY_DN54286_c1_g2	sp|Q7XI08|XB34_ORYSJ	40.47	556	248	15	22	537	1	513	1e-122	377	200.01
TRINITY_DN51309_c0_g1	sp|Q8GUH7|CSCLC_ARATH	40.47	556	327	3	2	556	142	694	1e-143	438	5.67
TRINITY_DN54490_c1_g1	sp|P56820|EIF3D_ARATH	73.15	555	112	7	18	536	14	567	0	823	170.22
TRINITY_DN51122_c0_g1	sp|Q84WV1|TCPG_ARATH	78.56	555	119	0	1	555	1	555	0	918	107.53
TRINITY_DN51401_c0_g1	sp|Q0DLB9|RH17_ORYSJ	52.79	555	253	2	1	546	33	587	0	585	12.31
TRINITY_DN55424_c3_g1	sp|Q9ZU27|PPR76_ARATH	32.67	554	352	8	176	719	98	640	7e-100	328	192.27
TRINITY_DN55242_c3_g2	sp|Q9LJE4|CPNB2_ARATH	76.71	554	129	0	77	630	43	596	0	882	19.88
TRINITY_DN54365_c3_g1	sp|Q43007|PLDA1_ORYSJ	68.41	554	163	6	1	546	263	812	0	787	6.92
TRINITY_DN53779_c0_g1	sp|Q9FIG9|ARC6_ARATH	39.53	554	299	13	1	532	262	801	9e-112	357	5.76
TRINITY_DN52680_c0_g4	sp|Q8RWW0|ALE2_ARATH	56.6	553	200	11	1	531	175	709	0	557	5.87
TRINITY_DN55014_c2_g6	sp|Q7GB25|AB5C_ARATH	58.95	553	219	3	209	760	121	666	0	657	16.15
TRINITY_DN53804_c0_g3	sp|O82265|SCC3_ARATH	56.06	553	237	3	1	547	217	769	0	639	139.27
TRINITY_DN55551_c1_g1	sp|P05314|NIR_SPIOL	72.51	553	149	3	73	624	35	585	0	846	56.67
TRINITY_DN54894_c1_g1	sp|Q01899|HSP7M_PHAVU	79.53	552	111	2	82	631	1	552	0	898	111.55
TRINITY_DN51965_c0_g1	sp|Q9C9Z1|ZTP50_ARATH	61.16	551	211	3	54	602	70	619	0	606	7.28
TRINITY_DN55412_c1_g1	sp|Q9ZPY9|P4KG4_ARATH	43.56	551	280	14	9	552	34	560	6e-138	419	9.15
TRINITY_DN51513_c0_g1	sp|Q8GSA7|CMTA3_ARATH	41.92	551	278	11	58	598	460	978	3e-120	388	9.23
TRINITY_DN54399_c3_g1	sp|Q9LJI2|CCX3_ARATH	40.83	551	287	10	86	611	92	628	5e-126	392	43.18
TRINITY_DN53731_c7_g1	sp|Q9ZW74|PUX11_ARATH	31.4	551	284	16	47	538	4	519	2e-60	214	83.93
TRINITY_DN50881_c0_g1	sp|Q9FWR2|AVPX_ARATH	75.68	551	132	1	1	551	2	550	0	861	70.69
TRINITY_DN54488_c2_g1	sp|Q8VYC8|RIN2_ARATH	44.36	550	272	10	26	554	40	576	1e-144	436	73
TRINITY_DN55063_c1_g1	sp|O04630|SYTM1_ARATH	73.64	550	145	0	1	550	154	703	0	864	41.13
TRINITY_DN54371_c1_g1	sp|Q9SU25|T2FA_ARATH	53.82	550	238	8	52	596	5	543	2e-158	476	15.06
TRINITY_DN54961_c5_g2	sp|A1SWB8|BGAL_PSYIN	35.88	549	294	11	14	552	530	1030	1e-90	307	6.99
TRINITY_DN53584_c3_g1	sp|O64843|CID7_ARATH	40.44	549	233	17	15	472	21	566	5e-108	338	44.44
TRINITY_DN54528_c6_g2	sp|Q29AK2|LMLN_DROPS	29.33	549	262	18	171	600	85	626	3e-48	184	6.04
TRINITY_DN53940_c2_g2	sp|F4HZB2|BCHA1_ARATH	61.57	549	182	3	1	548	3068	3588	0	720	138.09
TRINITY_DN52927_c0_g1	sp|Q0VA16|WDR70_XENTR	41.71	549	289	10	48	594	91	610	3e-130	402	6.52
TRINITY_DN55791_c1_g1	sp|Q9M111|SUS3_ARATH	69.22	549	167	1	7	553	6	554	0	803	183.03
TRINITY_DN54608_c0_g1	sp|Q9M367|BECN1_ARATH	50.55	548	197	13	11	528	13	516	5e-169	496	11.49
TRINITY_DN54420_c2_g2	sp|Q6F2U9|SYK_ORYSJ	70.44	548	149	1	30	577	68	602	0	833	433.59
TRINITY_DN52464_c1_g1	sp|Q6USK2|CERK_ARATH	44.71	548	226	10	1	525	114	607	4e-146	440	7.31
TRINITY_DN10141_c0_g1	sp|Q8L5Z7|SNX2A_ARATH	53.1	548	213	9	1	508	1	544	0	533	33.92
TRINITY_DN53359_c0_g1	sp|Q8RWS8|PP199_ARATH	23.95	547	371	8	1	505	249	792	5e-31	131	2.37
TRINITY_DN54961_c5_g1	sp|Q6Q151|CYP59_ARATH	55.03	547	180	10	1	546	1	482	0	564	16.37
TRINITY_DN55478_c2_g1	sp|Q9FK88|INVE_ARATH	72.21	547	146	3	100	643	74	617	0	833	25.31
TRINITY_DN55050_c1_g1	sp|Q9M084|SYDC2_ARATH	60.69	547	203	3	6	540	12	558	0	678	29.4
TRINITY_DN54243_c0_g2	sp|P28553|CRTI_SOYBN	75.69	547	122	2	20	561	29	569	0	874	23.76
TRINITY_DN49502_c0_g1	sp|Q9SKN1|MON1_ARATH	54.4	546	219	7	53	577	71	607	0	604	36.08
TRINITY_DN54540_c3_g2	sp|Q9SX85|SEC3A_ARATH	62.64	546	195	7	1	542	1	541	0	686	17.08
TRINITY_DN55635_c2_g2	sp|Q96KG9|SCYL1_HUMAN	40.11	546	298	9	16	551	9	535	1e-127	407	25.94
TRINITY_DN52973_c3_g3	sp|Q9STE1|PP333_ARATH	37.36	546	338	2	1	542	227	772	5e-124	391	5.1
TRINITY_DN55368_c2_g4	sp|Q9MAH1|TTL1_ARATH	48.72	546	246	8	3	520	159	698	4e-166	494	35.99
TRINITY_DN55021_c3_g2	sp|Q5R8D8|DNJC7_PONAB	28.94	546	282	15	413	958	10	449	6e-42	166	13.24
TRINITY_DN52850_c1_g1	sp|F4IXW2|BIG5_ARATH	61.54	546	188	7	1	546	990	1513	0	667	19.77
TRINITY_DN51517_c0_g1	sp|Q9LV04|PAP14_ARATH	50.55	546	247	9	141	679	81	610	5e-178	530	8.38
TRINITY_DN55100_c4_g2	sp|Q54T85|TRA1_DICDI	33.52	546	312	10	286	825	1622	2122	1e-78	286	59.48
TRINITY_DN54241_c5_g3	sp|Q9FPW6|POB1_ARATH	65.93	546	166	7	27	566	25	556	0	713	11.04
TRINITY_DN54660_c7_g1	sp|Q94CF0|EHD1_ARATH	76.33	545	127	2	1	543	1	545	0	862	24.66
TRINITY_DN47854_c0_g1	sp|F4HRS2|SWTIE_ARATH	47.52	545	270	5	4	545	360	891	6e-154	491	3.94
TRINITY_DN55490_c3_g1	sp|Q9FJH6|AB1F_ARATH	84.22	545	86	0	50	594	49	593	0	984	543.04
TRINITY_DN53946_c3_g3	sp|O49485|SERA1_ARATH	75.6	545	131	2	1	545	61	603	0	841	5.25
TRINITY_DN53096_c3_g1	sp|Q8RXN5|TYW1_ARATH	62.94	545	169	5	17	561	127	638	0	705	88.84
TRINITY_DN53118_c7_g1	sp|Q8H118|PMT1_ARATH	61.83	545	201	3	92	632	66	607	0	715	89.77
TRINITY_DN54034_c3_g4	sp|Q9LV21|TCPD_ARATH	80.51	544	98	2	1	544	1	536	0	900	196.02
TRINITY_DN53028_c0_g1	sp|O49485|SERA1_ARATH	76.65	544	127	0	86	629	60	603	0	873	61.14
TRINITY_DN55118_c1_g1	sp|F4J117|LSF1_ARATH	50.18	544	246	9	77	618	70	590	6e-174	514	16.2
TRINITY_DN53380_c6_g4	sp|Q5NB82|NLP3_ORYSJ	41.99	543	247	11	12	493	154	689	3e-124	394	115.25
TRINITY_DN53396_c3_g1	sp|Q9SLI8|2AB2D_ARATH	62.25	543	187	4	9	545	5	535	0	687	65.42
TRINITY_DN30283_c0_g1	sp|Q43068|C82A1_PEA	47.33	543	254	6	20	538	7	541	5e-169	497	6.9
TRINITY_DN49492_c0_g1	sp|Q7XZU0|SAC9_ARATH	38.12	543	299	14	8	533	1108	1630	4e-91	311	6.36
TRINITY_DN55391_c1_g1	sp|Q05046|CH62_CUCMA	83.61	543	88	1	34	576	21	562	0	917	108.52
TRINITY_DN54754_c1_g1	sp|Q39079|DNJ13_ARATH	50.55	542	251	3	7	546	12	538	0	552	28.47
TRINITY_DN55219_c0_g1	sp|F4J6F6|IREH1_ARATH	61.44	542	199	7	1	536	750	1287	0	641	9.82
TRINITY_DN55695_c2_g3	sp|Q84WV8|NPRT2_ARATH	70.85	542	156	2	16	557	18	557	0	816	13.56
TRINITY_DN52904_c0_g2	sp|Q5E915|RBBP_ARATH	57.01	542	215	6	1	541	1	525	0	571	69.4
TRINITY_DN55847_c3_g2	sp|Q84JF4|NAGS1_ARATH	57.56	542	209	5	62	584	53	592	0	629	3.55
TRINITY_DN55511_c4_g1	sp|Q0WQE7|AUG3_ARATH	65.87	542	183	1	1	542	75	614	0	743	9.19
TRINITY_DN55525_c2_g1	sp|D8WUA4|SECA2_ARATH	52.03	542	244	6	1	534	513	1046	4e-171	519	16.51
TRINITY_DN53613_c1_g1	sp|Q9SHI2|Y1723_ARATH	45.02	542	291	3	17	558	259	793	3e-138	435	6.55
TRINITY_DN55228_c0_g1	sp|Q9FY46|SUT41_ARATH	67.1	541	160	3	8	542	26	554	0	714	7.8
TRINITY_DN54842_c4_g1	sp|Q9FLZ1|FB272_ARATH	30.68	541	274	16	13	545	23	470	2e-67	234	12.79
TRINITY_DN54856_c4_g3	sp|Q41141|PFPB_RICCO	78	541	119	0	327	867	11	551	0	889	266.98
TRINITY_DN53096_c1_g1	sp|Q8LPR9|TI110_ARATH	56.01	541	229	5	3	539	481	1016	0	605	40.56
TRINITY_DN54495_c5_g1	sp|B5X0I6|VIP6_ARATH	62.78	540	199	2	1	539	1	539	0	702	16.88
TRINITY_DN45971_c0_g1	sp|Q9SIT7|PP151_ARATH	30.56	540	306	6	21	492	39	577	2e-90	297	5.67
TRINITY_DN55437_c1_g4	sp|Q8H0T9|KTNB1_ARATH	30.74	540	265	16	1	487	255	738	8e-47	178	36.35
TRINITY_DN54762_c2_g1	sp|F4I3Z5|SKI3_ARATH	33.52	540	328	11	5	530	634	1156	2e-69	246	31.96
TRINITY_DN53243_c1_g1	sp|O60508|PRP17_HUMAN	51.11	540	221	9	85	613	72	579	0	543	6.39
TRINITY_DN54858_c1_g1	sp|P29402|CALX1_ARATH	60	540	194	6	27	557	4	530	0	640	198
TRINITY_DN55790_c6_g1	sp|Q650T9|RH7_ORYSJ	63.52	540	196	1	134	673	109	647	0	708	362.43
TRINITY_DN54188_c3_g1	sp|B6ETT4|SYT2_ARATH	57.59	540	222	6	1	539	1	534	0	645	74.42
TRINITY_DN54977_c3_g1	sp|Q9LQU7|MP704_ARATH	63.45	539	168	9	1	531	6	523	0	637	190.02
TRINITY_DN55623_c2_g1	sp|Q9LZJ5|AB14C_ARATH	51.02	539	255	5	13	546	250	784	0	587	14.93
TRINITY_DN55304_c3_g4	sp|Q9FFU6|B561A_ARATH	52.32	539	243	5	4	538	379	907	0	566	492.84
TRINITY_DN55748_c1_g1	sp|O04773|C75A6_CAMME	39.7	539	290	8	9	532	3	521	9e-130	395	23.35
TRINITY_DN53759_c1_g2	sp|Q9LZB8|AB29B_ARATH	46.94	539	282	3	2	538	85	621	3e-157	471	24.46
TRINITY_DN55806_c4_g1	sp|Q9FRX6|AS1_ANTMA	43.68	538	261	19	13	532	49	562	4e-130	398	59.38
TRINITY_DN55510_c4_g4	sp|P52418|PUR1_SOYBN	66.91	538	152	6	19	555	25	537	0	718	103.33
TRINITY_DN54228_c4_g1	sp|O48626|ZW10_ARATH	33.27	538	313	8	3	529	75	577	1e-87	291	12.94
TRINITY_DN54040_c9_g1	sp|Q9CAJ9|Y1385_ARATH	46.55	537	240	11	10	520	12	527	1e-149	447	97.48
TRINITY_DN47926_c0_g2	sp|C0LGD7|Y1684_ARATH	42.64	537	281	12	1	530	119	635	5e-115	369	2.9
TRINITY_DN55027_c6_g1	sp|Q67XD9|CINV2_ARATH	74.3	537	129	5	55	583	22	557	0	832	53.86
TRINITY_DN55180_c1_g2	sp|Q9FLW9|PKP2_ARATH	76.54	537	101	4	58	589	63	579	0	835	75.35
TRINITY_DN54203_c5_g1	sp|Q9SF16|TCPH_ARATH	84.73	537	81	1	69	604	1	537	0	939	52.48
TRINITY_DN50901_c2_g1	sp|Q94K05|TCPQ_ARATH	71.27	536	154	0	1	536	1	536	0	830	113.15
TRINITY_DN54720_c5_g1	sp|Q9ZSS6|THD1_ARATH	67.54	536	166	3	102	636	63	591	0	701	169.78
TRINITY_DN54885_c2_g1	sp|Q708Y0|EBF2_ARATH	41.6	536	291	11	108	633	58	581	3e-99	323	45.45
TRINITY_DN53139_c0_g1	sp|O49901|ZDS_NARPS	76.49	536	126	0	38	573	25	560	0	877	5.82
TRINITY_DN54662_c4_g2	sp|F4JC97|PSME4_ARATH	42.43	535	277	9	21	539	175	694	1e-123	404	10.57
TRINITY_DN54645_c1_g2	sp|Q0DJ99|COPD2_ORYSJ	60.75	535	191	8	1	528	1	523	0	632	166.04
TRINITY_DN54091_c3_g1	sp|Q08C72|CWC22_DANRE	58.88	535	218	2	19	552	222	755	0	661	35.88
TRINITY_DN54794_c3_g2	sp|Q5C9Z4|NOM1_HUMAN	31.78	535	331	14	84	596	337	859	2e-80	276	80.88
TRINITY_DN55231_c1_g1	sp|Q9M888|TCPZA_ARATH	84.49	535	83	0	31	565	1	535	0	954	283.87
TRINITY_DN55893_c6_g1	sp|O04226|P5CS1_ORYSJ	70.65	535	157	0	15	549	3	537	0	779	401.17
TRINITY_DN51051_c0_g1	sp|Q9C811|NU160_ARATH	29.53	535	354	10	10	535	416	936	7e-55	205	15.65
TRINITY_DN55524_c4_g1	sp|Q9S7Z8|PIN3_ARATH	48.6	535	226	15	21	543	24	521	5e-147	444	58.97
TRINITY_DN55690_c0_g2	sp|O80612|APY6_ARATH	46.44	534	264	5	19	542	34	555	4e-152	454	72.88
TRINITY_DN51474_c0_g2	sp|P24067|BIP2_MAIZE	91.01	534	48	0	3	536	14	547	0	990	70.7
TRINITY_DN53009_c0_g1	sp|Q8GTR4|PULA1_ARATH	60.86	534	190	1	14	528	304	837	0	692	5.33
TRINITY_DN53466_c1_g1	sp|Q5ZK33|LETM1_CHICK	34.64	534	288	13	1	492	200	714	4e-80	271	12.95
TRINITY_DN51294_c0_g1	sp|Q84ND9|POLIB_ARATH	55.24	534	214	6	2	512	330	861	0	597	2.86
TRINITY_DN54025_c7_g4	sp|P41636|4CL_PINTA	62.66	533	195	2	21	553	9	537	0	698	152.23
TRINITY_DN53507_c5_g1	sp|O64843|CID7_ARATH	33.21	533	261	18	24	472	20	541	9e-62	216	16.86
TRINITY_DN55430_c7_g1	sp|Q5PNU3|AMSH3_ARATH	43.9	533	244	10	11	518	5	507	3e-134	405	22.39
TRINITY_DN55496_c3_g1	sp|Q56ZZ7|PLST4_ARATH	67.92	533	153	5	30	549	16	543	0	684	78.3
TRINITY_DN55200_c0_g1	sp|Q6K3R5|NCL2_ORYSJ	48.78	533	260	7	83	611	51	574	9e-172	508	73.73
TRINITY_DN55680_c2_g1	sp|Q3E7D0|NAT12_ARATH	65.29	533	182	2	21	550	159	691	0	684	33.87
TRINITY_DN53085_c0_g1	sp|Q05763|DRTS2_ARATH	65.85	533	154	5	15	520	34	565	0	723	24.08
TRINITY_DN55595_c1_g1	sp|Q8RY60|Y1733_ARATH	53.85	533	224	5	3	533	6	518	0	528	299.24
TRINITY_DN55546_c5_g1	sp|Q9SKB3|PARG1_ARATH	43.9	533	264	8	1	525	33	538	2e-137	415	15.48
TRINITY_DN54933_c8_g1	sp|Q84XU2|PPP5_ARATH	63.16	532	141	3	7	483	5	536	0	698	321.29
TRINITY_DN55896_c3_g1	sp|Q8RY59|RCD1_ARATH	26.13	532	334	14	73	590	83	569	4e-49	185	37.26
TRINITY_DN51074_c1_g1	sp|Q8S9G8|SPL7_ARATH	29.14	532	309	17	5	500	295	794	1e-59	215	14.49
TRINITY_DN54471_c2_g1	sp|F4I0P8|VP35B_ARATH	66.85	531	173	2	1	529	248	777	0	737	16.21
TRINITY_DN55440_c1_g1	sp|Q0AW31|PUR9_SYNWW	49.72	531	237	10	115	641	2	506	3e-166	492	58.34
TRINITY_DN54710_c4_g2	sp|Q9LZF6|CD48E_ARATH	94.73	531	28	0	1	531	116	646	0	1048	54.71
TRINITY_DN55285_c1_g1	sp|Q9M0V4|YAO_ARATH	46.89	531	232	10	6	519	7	504	1e-149	445	7.76
TRINITY_DN54214_c1_g1	sp|Q08296|PPOF_SOLLC	39.55	531	287	19	8	522	62	574	8e-108	340	134.67
TRINITY_DN54493_c5_g2	sp|O80452|AMPD_ARATH	75.66	530	116	2	2	519	194	722	0	848	13.11
TRINITY_DN55822_c0_g1	sp|Q9FGS4|NADA_ARATH	62.08	530	196	2	100	629	88	612	0	683	156.39
TRINITY_DN55826_c3_g1	sp|Q0DJA0|COPD1_ORYSJ	59.62	530	203	8	1	525	1	524	0	628	31.23
TRINITY_DN55179_c2_g1	sp|Q54V77|PYRG_DICDI	61.51	530	181	6	1	510	43	569	0	650	19.15
TRINITY_DN55938_c1_g1	sp|Q47PU3|PAMO_THEFY	55.47	530	233	1	5	534	16	542	0	612	15.54
TRINITY_DN53756_c0_g1	sp|Q9SRK7|AZG1_ARATH	71.51	530	146	2	7	535	20	545	0	784	7.61
TRINITY_DN53767_c4_g2	sp|Q9SD85|F3PH_ARATH	39.43	530	290	10	7	530	1	505	2e-117	363	36.35
TRINITY_DN54458_c1_g1	sp|Q8L7V3|PMTQ_ARATH	61.81	529	200	2	117	643	290	818	0	730	52.81
TRINITY_DN47717_c0_g1	sp|Q9ZT71|STA1_ARATH	81.66	529	90	1	1	522	214	742	0	881	21.25
TRINITY_DN49903_c0_g1	sp|Q9S9N8|NRAM6_ARATH	68.43	529	144	4	28	549	6	518	0	718	19.97
TRINITY_DN55348_c2_g3	sp|Q94KB7|MLO6_ARATH	41.97	529	263	7	3	488	8	535	3e-143	431	87.19
TRINITY_DN55071_c3_g1	sp|Q7XAP4|RSH2_ORYSJ	55.77	529	220	4	198	715	177	702	0	596	16
TRINITY_DN55097_c4_g4	sp|A1L2I9|T214B_XENLA	21.74	529	319	21	89	586	21	485	3e-17	89.4	39.06
TRINITY_DN51067_c1_g1	sp|F4HVS0|BTSL2_ARATH	47.64	529	254	11	17	532	741	1259	4e-166	511	54.27
TRINITY_DN55164_c5_g3	sp|Q8L850|PI5K9_ARATH	49.91	529	239	6	1	514	185	702	2e-163	491	5.66
TRINITY_DN54293_c1_g1	sp|Q0WPZ7|GLE1_ARATH	31.57	529	316	10	70	593	100	587	1e-68	239	33.02
TRINITY_DN51745_c0_g1	sp|P11976|PSTA_DICDI	39.89	529	271	8	1	484	400	926	5e-92	307	6.53
TRINITY_DN53311_c0_g1	sp|P42762|CLPD_ARATH	63.26	528	178	2	1	528	423	934	0	700	5.89
TRINITY_DN54016_c4_g2	sp|A2XNK3|ASA1_ORYSI	70.45	528	155	1	93	619	49	576	0	801	24.17
TRINITY_DN53062_c0_g1	sp|A2YBX5|G11A_ORYSI	50.95	528	215	11	19	530	81	580	3e-170	503	13.05
TRINITY_DN53112_c3_g1	sp|Q7T322|NAA35_DANRE	23.67	528	346	11	6	509	229	723	7e-32	133	4.71
TRINITY_DN26447_c0_g1	sp|Q9M9E8|FB92_ARATH	53.13	527	203	4	27	512	8	531	0	572	4.88
TRINITY_DN55170_c3_g6	sp|Q8RXF8|MIRO1_ARATH	64.71	527	181	4	2	526	6	529	0	693	31.49
TRINITY_DN54257_c3_g2	sp|Q2RAK2|KPYC1_ORYSJ	82.35	527	93	0	1	527	1	527	0	916	180.22
TRINITY_DN50822_c0_g1	sp|Q0DEC8|SSY1_ORYSJ	67.74	527	149	2	8	534	134	639	0	769	38.67
TRINITY_DN54947_c4_g1	sp|Q38931|FKB62_ARATH	70.34	526	152	3	24	548	28	550	0	753	134.68
TRINITY_DN55310_c4_g1	sp|Q67XD9|CINV2_ARATH	74.71	526	119	4	11	525	35	557	0	820	39.65
TRINITY_DN54143_c3_g1	sp|Q8L860|TOL9_ARATH	40.3	526	247	15	39	517	4	509	3e-105	338	24.9
TRINITY_DN53100_c0_g1	sp|Q0DJS1|TOR_ORYSJ	76.43	526	116	4	1	524	1946	2465	0	828	34.19
TRINITY_DN53413_c6_g1	sp|Q852L0|HD16N_ORYSJ	70.72	526	142	5	43	557	64	588	0	777	96.39
TRINITY_DN54095_c8_g1	sp|Q56XP4|NHX2_ARATH	61.14	525	199	3	64	585	15	537	0	649	49.44
TRINITY_DN53587_c0_g2	sp|Q7DM58|AB4C_ARATH	59.24	525	213	1	1	525	991	1514	0	652	9.36
TRINITY_DN55228_c2_g3	sp|A2YMV6|WNK1_ORYSI	54.48	525	204	7	12	533	1	493	8e-178	538	6.33
TRINITY_DN55219_c1_g4	sp|F4JRP0|STIL3_ARATH	41.71	525	264	8	26	546	429	915	3e-114	376	10.29
TRINITY_DN55618_c4_g1	sp|Q9AXT8|CMT1_MAIZE	50.67	525	215	10	4	523	136	621	2e-165	499	7.3
TRINITY_DN55159_c1_g1	sp|P83948|PME3_CITSI	40.95	525	275	12	15	533	40	535	2e-123	381	4.26
TRINITY_DN53690_c0_g1	sp|Q8W4A7|GUX3_ARATH	61.14	525	196	6	39	558	73	594	0	665	59.21
TRINITY_DN55029_c2_g2	sp|O65258|BAM2_ARATH	61.26	524	188	3	4	517	12	530	0	689	11.52
TRINITY_DN45698_c0_g1	sp|Q4QRJ7|EIF2A_DANRE	37.02	524	283	15	1	503	1	498	5e-98	316	10.94
TRINITY_DN55802_c3_g1	sp|P30184|AMPL1_ARATH	65.27	524	178	2	1	524	1	520	0	693	102.76
TRINITY_DN52310_c0_g1	sp|Q9SXY1|FAS2_ARATH	52.48	524	196	13	29	538	1	485	4e-172	508	7.38
TRINITY_DN51888_c0_g1	sp|F4HPZ9|LIG6_ARATH	57.44	524	222	1	1	524	789	1311	0	605	2.83
TRINITY_DN53817_c0_g1	sp|A7XDQ9|B3GTK_ARATH	51.91	524	247	3	304	825	114	634	0	557	13.23
TRINITY_DN54330_c3_g3	sp|Q9LE59|GAUT1_ARATH	71.56	524	145	2	26	548	151	671	0	818	22.03
TRINITY_DN54330_c3_g2	sp|Q9SB48|NCPR1_ARATH	66.41	524	171	3	3	526	174	692	0	745	79.13
TRINITY_DN55134_c3_g2	sp|Q9ASS4|Y5838_ARATH	50.95	524	235	7	31	541	31	545	1e-176	519	7.1
TRINITY_DN18028_c0_g1	sp|Q940P8|TCPB_ARATH	83.4	524	87	0	52	575	4	527	0	875	32.21
TRINITY_DN55562_c8_g1	sp|O66601|GUAA_AQUAE	52.67	524	229	8	9	532	6	510	0	543	29.28
TRINITY_DN54606_c8_g1	sp|Q8L7Q7|PME64_ARATH	42.83	523	272	12	75	584	93	601	5e-132	406	16.39
TRINITY_DN53370_c1_g2	sp|F4HVG8|CSK_ARATH	36.71	523	309	9	114	632	96	600	2e-96	315	43.2
TRINITY_DN50367_c0_g1	sp|Q7G768|BRL2_ORYSJ	33.84	523	278	12	81	553	134	638	4e-60	220	8.71
TRINITY_DN48591_c0_g1	sp|B3DNN5|CDC16_ARATH	58.32	523	215	2	1	523	14	533	0	627	8.75
TRINITY_DN55228_c2_g1	sp|Q8C6G8|WDR26_MOUSE	38.62	523	284	14	77	568	106	622	4e-101	327	39.14
TRINITY_DN55235_c1_g2	sp|Q9FZ59|PEPR2_ARATH	34.99	523	310	7	1	499	107	623	6e-69	243	8.49
TRINITY_DN55322_c5_g1	sp|P93005|PP181_ARATH	35.18	523	325	6	5	517	16	534	7e-109	347	4.85
TRINITY_DN51403_c0_g1	sp|F4KBW6|NU205_ARATH	50.29	523	247	5	1	523	52	561	7e-161	507	8.43
TRINITY_DN52364_c1_g1	sp|F4I366|NRPA2_ARATH	60.61	523	192	5	1	521	662	1172	0	661	5.32
TRINITY_DN55735_c1_g1	sp|Q8RXF1|SF3A1_ARATH	60.23	523	169	8	39	545	47	546	0	566	18.58
TRINITY_DN53300_c0_g1	sp|Q8RWW0|ALE2_ARATH	52.87	522	195	15	7	515	255	738	3e-146	444	19.29
TRINITY_DN54534_c4_g1	sp|O80396|M2K3_ARATH	64.75	522	176	3	1	520	1	516	0	687	133.41
TRINITY_DN54534_c4_g2	sp|O80396|M2K3_ARATH	63.6	522	182	3	1	520	1	516	0	688	49.39
TRINITY_DN52597_c0_g1	sp|Q2RAK2|KPYC1_ORYSJ	78.35	522	113	0	41	562	4	525	0	850	24.65
TRINITY_DN63888_c0_g1	sp|P07928|VGA_BPS13	98.47	522	8	0	1	522	1	522	0	1078	41.07
TRINITY_DN54203_c3_g1	sp|Q149N8|SHPRH_HUMAN	35.44	522	251	12	123	631	618	1066	4e-86	300	19.46
TRINITY_DN53555_c0_g1	sp|Q9SU79|PAO5_ARATH	37.81	521	239	13	25	513	62	529	2e-91	296	22.88
TRINITY_DN51966_c1_g1	sp|Q9SIT7|PP151_ARATH	34.93	521	268	7	1	451	52	571	2e-109	345	26.61
TRINITY_DN55235_c1_g1	sp|A7SDW5|EIF3L_NEMVE	47.79	521	253	9	9	516	8	522	2e-168	494	118.03
TRINITY_DN55317_c2_g5	sp|Q9SKZ5|FBT1_ARATH	59.88	521	181	7	8	517	24	527	0	578	23.14
TRINITY_DN55084_c7_g1	sp|Q9SIF2|HS905_ARATH	72.36	521	139	2	78	598	63	578	0	771	78.77
TRINITY_DN55063_c2_g1	sp|Q9XGW1|AGO10_ARATH	46.45	521	234	9	30	536	498	987	2e-156	479	80.23
TRINITY_DN52820_c0_g3	sp|Q9LMA1|FMO1_ARATH	40.12	521	295	8	19	534	11	519	1e-135	410	3.95
TRINITY_DN54243_c0_g3	sp|Q9M1Y3|SKI35_ARATH	65.64	521	171	4	95	615	78	590	0	687	57.49
TRINITY_DN53480_c2_g1	sp|Q9SS97|PP205_ARATH	30.33	521	342	9	18	536	22	523	8e-81	271	2.56
TRINITY_DN56020_c3_g1	sp|Q9ZT82|CALSC_ARATH	49.23	520	246	6	1	513	181	689	2e-170	532	3.41
TRINITY_DN51134_c0_g1	sp|Q67ZB3|FRL3_ARATH	36.35	520	275	14	6	488	10	510	3e-83	276	21.41
TRINITY_DN54563_c1_g1	sp|Q9C823|Y1523_ARATH	56.35	520	193	12	50	559	50	545	0	580	25.74
TRINITY_DN53829_c6_g1	sp|Q42806|KPYC_SOYBN	77.88	520	106	2	1	520	1	511	0	836	30.16
TRINITY_DN53125_c1_g1	sp|Q9M8L4|GLPK_ARATH	70.19	520	153	2	19	537	3	521	0	747	18.99
TRINITY_DN55583_c1_g1	sp|P42731|PABP2_ARATH	61.35	520	192	7	1	518	116	628	0	596	720.97
TRINITY_DN53683_c0_g1	sp|F4IXE7|IDM1_ARATH	37.31	520	287	12	98	595	541	1043	1e-98	333	17.14
TRINITY_DN53614_c2_g1	sp|Q9AV81|PRP19_ORYSJ	70.38	520	147	4	1	520	1	513	0	776	23.85
TRINITY_DN53665_c4_g1	sp|Q9SRU2|BIG_ARATH	56.54	520	214	4	19	538	3659	4166	0	586	20.48
TRINITY_DN55935_c1_g1	sp|B9G2A8|BIG_ORYSJ	65.96	520	166	2	1	510	3740	4258	0	636	51.03
TRINITY_DN54223_c3_g7	sp|Q43117|KPYA_RICCO	79.04	520	109	0	177	696	64	583	0	864	85.86
TRINITY_DN53924_c3_g1	sp|Q8VYW1|PAPS4_ARATH	64.74	519	179	3	14	530	19	535	0	709	47.87
TRINITY_DN55557_c3_g1	sp|F4HRT5|CRWN1_ARATH	31.6	519	292	10	92	606	14	473	6e-47	182	6.61
TRINITY_DN46671_c0_g1	sp|Q9FIX3|PP407_ARATH	24.08	519	292	7	1	424	189	700	1e-39	155	3.48
TRINITY_DN53778_c1_g2	sp|Q9SYM5|RHM1_ARATH	76.88	519	118	2	1	519	153	669	0	849	27.56
TRINITY_DN50947_c0_g1	sp|Q0WSF1|AL221_ARATH	72.39	518	140	2	1	517	68	583	0	798	16.68
TRINITY_DN54018_c0_g1	sp|Q0WVZ1|Y3330_ARATH	40.15	518	251	10	19	494	39	539	4e-119	375	261.66
TRINITY_DN55659_c4_g1	sp|Q944P7|AMPL2_ARATH	63.32	518	179	3	61	570	38	552	0	640	59.09
TRINITY_DN52902_c0_g1	sp|Q0WL80|UGGG_ARATH	53.28	518	210	5	29	544	31	518	4e-170	530	8.39
TRINITY_DN51045_c0_g1	sp|Q9LV03|GLUT1_ARATH	74.71	518	117	3	1	504	1521	2038	0	817	10.88
TRINITY_DN53097_c0_g1	sp|Q9C6T1|PMK_ARATH	55.21	518	214	8	1	513	1	505	0	540	13.96
TRINITY_DN54151_c3_g1	sp|Q39247|2ABB_ARATH	69.11	518	141	7	2	517	1	501	0	728	31.29
TRINITY_DN53722_c4_g2	sp|Q01549|PHY1_SELMA	71.81	518	146	0	1	518	604	1121	0	794	9.76
TRINITY_DN51242_c0_g1	sp|F4IUY8|SAC3A_ARATH	49.61	518	241	9	1	511	501	1005	5e-149	459	6.54
TRINITY_DN54741_c0_g1	sp|Q9SZJ5|GLYM1_ARATH	80.27	517	96	3	1	511	1	517	0	870	41.04
TRINITY_DN55741_c3_g1	sp|Q9C950|VIP5_ARATH	44.68	517	223	13	77	588	58	516	5e-110	350	64.33
TRINITY_DN55734_c3_g1	sp|Q9FMP3|DPYS_ARATH	68.28	517	163	1	26	542	6	521	0	749	18.36
TRINITY_DN54135_c4_g1	sp|Q8S528|AL2B7_ARATH	72.53	517	134	1	53	569	26	534	0	813	103.78
TRINITY_DN54352_c6_g1	sp|Q9XED8|ARFI_ARATH	38.88	517	246	18	1	502	147	608	1e-93	305	33.73
TRINITY_DN55219_c1_g1	sp|F4J6F6|IREH1_ARATH	36.63	516	252	12	1	476	275	755	7e-80	275	4.16
TRINITY_DN55984_c5_g1	sp|Q9SLI8|2AB2D_ARATH	61.63	516	188	3	47	557	6	516	0	657	52.29
TRINITY_DN51376_c0_g1	sp|Q54BT3|ABCB2_DICDI	44.96	516	244	6	3	478	882	1397	4e-125	403	5.74
TRINITY_DN54916_c2_g3	sp|A5A7I7|CDPK4_SOLTU	67.77	515	156	2	4	518	41	545	0	731	35.41
TRINITY_DN53589_c0_g1	sp|P08684|CP3A4_HUMAN	23.69	515	278	16	82	567	38	466	3e-22	103	9.27
TRINITY_DN54807_c2_g2	sp|Q8TDJ6|DMXL2_HUMAN	23.11	515	286	20	804	1222	1162	1662	1e-06	57.4	76.23
TRINITY_DN49743_c0_g1	sp|Q0WL81|RNL_ARATH	53.59	515	225	7	1	506	285	794	0	548	5.18
TRINITY_DN55041_c7_g1	sp|Q9SIT1|TMK3_ARATH	52.62	515	198	9	6	495	450	943	3e-166	501	35.44
TRINITY_DN55134_c4_g2	sp|Q9SR93|LMBD1_ARATH	70.29	515	147	2	1	515	1	509	0	763	37.92
TRINITY_DN55561_c3_g1	sp|Q94C70|NAT2_ARATH	58.64	515	213	0	54	568	10	524	0	663	239.38
TRINITY_DN55566_c1_g1	sp|Q9URY4|YI01_SCHPO	38.64	515	284	11	38	523	64	575	3e-91	297	9.48
TRINITY_DN54688_c4_g2	sp|Q8GWT4|ANM15_ARATH	62.45	514	164	5	1	513	1	486	0	655	39.84
TRINITY_DN54916_c2_g1	sp|Q8CGC6|RBM28_MOUSE	33.85	514	283	13	283	779	115	588	5e-67	243	33.73
TRINITY_DN54584_c3_g6	sp|Q7XJR9|CDPKG_ARATH	66.34	514	169	2	13	522	45	558	0	705	26.98
TRINITY_DN55261_c1_g1	sp|Q2QLY4|METE2_ORYSJ	77.04	514	118	0	1	514	212	725	0	832	305.49
TRINITY_DN55308_c0_g1	sp|O48786|C734A_ARATH	45.14	514	266	6	34	544	16	516	1e-158	469	12.19
TRINITY_DN55308_c0_g2	sp|O48786|C734A_ARATH	45.53	514	263	6	38	547	16	516	4e-156	463	23.39
TRINITY_DN55846_c1_g1	sp|Q8S9L6|CRK29_ARATH	35.6	514	262	10	78	540	65	560	1e-90	300	12.63
TRINITY_DN51553_c1_g1	sp|Q6AST1|HOX32_ORYSJ	47.67	514	218	14	2	473	350	854	6e-145	443	47.56
TRINITY_DN49388_c0_g1	sp|Q8LMR2|DCL1_ORYSJ	63.04	514	184	5	1	511	770	1280	0	673	5.69
TRINITY_DN53449_c2_g3	sp|Q00624|ASOL_BRANA	53.5	514	221	5	24	524	32	540	0	556	73.59
TRINITY_DN52664_c0_g1	sp|Q9AUE0|CALS1_ARATH	67.64	513	163	2	4	515	1435	1945	0	728	7.06
TRINITY_DN52445_c0_g1	sp|Q94AH8|TPS6_ARATH	59.06	513	207	3	4	514	343	854	0	629	2.55
TRINITY_DN52850_c2_g2	sp|Q8L7Y9|NPC1_ARATH	62.96	513	189	1	9	521	4	515	0	681	42.99
TRINITY_DN55889_c3_g1	sp|Q8BH15|CNO10_MOUSE	29.82	513	237	15	18	506	25	438	6e-51	190	12.42
TRINITY_DN53024_c2_g1	sp|Q8RVL2|DEK1_ARATH	45.03	513	252	7	4	491	235	742	1e-112	372	7.16
TRINITY_DN49862_c0_g1	sp|F4J1H7|RNZ4_ARATH	44.83	513	208	11	17	512	283	737	1e-133	418	8.66
TRINITY_DN54622_c0_g2	sp|F4JLS1|LDL3_ARATH	30.66	512	273	17	414	863	1129	1620	3e-39	161	29.47
TRINITY_DN55204_c0_g3	sp|Q6Z6S1|API5_ORYSJ	60.35	512	189	9	6	513	1	502	0	624	49.09
TRINITY_DN55037_c2_g1	sp|Q9SJL0|U86A1_ARATH	31.64	512	293	11	12	516	9	470	6e-86	280	12.22
TRINITY_DN55051_c3_g1	sp|Q94AR8|LEUC_ARATH	73.44	512	120	4	22	524	5	509	0	804	52.65
TRINITY_DN53888_c8_g2	sp|O15440|MRP5_HUMAN	40.43	512	278	6	1	490	851	1357	6e-117	381	9.57
TRINITY_DN54919_c6_g1	sp|Q42806|KPYC_SOYBN	78.08	511	112	0	1	511	1	511	0	829	55.02
TRINITY_DN54040_c6_g1	sp|Q6H6R9|FTSH7_ORYSJ	75.73	511	119	2	1	507	303	812	0	752	5.24
TRINITY_DN28785_c0_g1	sp|Q9LJE2|SYKM_ARATH	64.97	511	170	2	1	503	90	599	0	716	7.58
TRINITY_DN53254_c4_g1	sp|Q8IWF6|DEN6A_HUMAN	33.07	511	286	9	42	550	147	603	7e-74	254	210.47
TRINITY_DN53268_c1_g1	sp|Q9FKM3|AATPK_ARATH	47.75	511	228	11	19	505	3	498	4e-155	461	10.77
TRINITY_DN55202_c2_g1	sp|F4J8D3|TPLAT_ARATH	57.53	511	196	4	1	493	659	1166	0	590	76.83
TRINITY_DN53173_c2_g1	sp|Q9M0N1|PUX10_ARATH	47.95	511	223	6	43	547	6	479	7e-144	431	125.75
TRINITY_DN53110_c1_g1	sp|F4IGA5|NU133_ARATH	40.51	511	284	7	1	502	769	1268	7e-118	383	21.41
TRINITY_DN55956_c2_g1	sp|Q40392|TMVRN_NICGU	31.31	511	305	16	13	514	63	536	2e-59	217	22.68
TRINITY_DN54464_c2_g1	sp|Q9FKE9|RHD32_ARATH	57.45	510	213	2	1	510	163	668	0	570	57.91
TRINITY_DN55416_c0_g1	sp|Q9M8Z7|U80A2_ARATH	62.16	510	184	4	253	756	55	561	0	632	13.69
TRINITY_DN54746_c1_g1	sp|Q9LW96|INO1_TOBAC	82.16	510	91	0	25	534	1	510	0	894	33.85
TRINITY_DN55733_c4_g1	sp|F8WKW1|UGT2_GARJA	31.76	510	276	14	1	478	9	478	3e-69	234	13.95
TRINITY_DN54361_c2_g2	sp|Q9FG01|ATO_ARATH	66.08	510	163	2	1	506	1	504	0	652	15.27
TRINITY_DN54336_c5_g2	sp|Q4KLU2|PRP39_XENLA	29.22	510	322	13	6	512	167	640	8e-51	190	179.92
TRINITY_DN51667_c1_g1	sp|Q9FEA2|SYEM_ARATH	69.22	510	153	3	1	510	64	569	0	746	4.46
TRINITY_DN55505_c4_g1	sp|Q9LJX4|PUM5_ARATH	29.41	510	254	19	13	498	59	486	1e-28	124	527.42
TRINITY_DN53688_c1_g3	sp|O81032|GGLO6_ARATH	49.8	510	250	5	15	522	84	589	1e-174	513	159.21
TRINITY_DN54609_c0_g1	sp|B9HQZ6|SYAP_POPTR	59.92	509	200	3	1	508	485	990	0	599	23.64
TRINITY_DN53383_c2_g2	sp|O48788|Y2267_ARATH	45.58	509	231	13	17	505	6	488	3e-111	351	75.39
TRINITY_DN54969_c1_g1	sp|Q9LIQ9|BLI_ARATH	39.49	509	233	15	245	709	218	695	2e-76	265	70.49
TRINITY_DN54940_c2_g1	sp|Q94JQ3|GLYP3_ARATH	70.14	509	143	4	9	512	25	529	0	731	36.41
TRINITY_DN54008_c2_g1	sp|Q50EK3|C04C1_PINTA	45.58	509	262	6	39	542	17	515	2e-153	456	135.51
TRINITY_DN55410_c1_g1	sp|Q9FZ45|Y1686_ARATH	51.08	509	195	13	9	501	4	474	3e-158	465	11.54
TRINITY_DN54884_c0_g2	sp|Q54XC1|5NTC_DICDI	30.06	509	283	11	134	601	105	581	1e-64	228	47.15
TRINITY_DN54141_c5_g1	sp|Q9FKM3|AATPK_ARATH	50.88	509	222	7	7	500	3	498	1e-172	506	115.27
TRINITY_DN55102_c1_g1	sp|Q9SFX2|PUB43_ARATH	30.84	509	301	21	1	469	293	790	3e-33	137	9.07
TRINITY_DN55567_c4_g1	sp|Q65XK0|ILV5_ORYSJ	83.3	509	85	0	79	587	68	576	0	902	145.43
TRINITY_DN52913_c1_g1	sp|Q4PE39|SEC23_USTMA	49.02	508	249	6	9	511	266	768	2e-169	505	15.13
TRINITY_DN53163_c1_g1	sp|Q43125|CRY1_ARATH	67.72	508	158	3	9	513	15	519	0	712	7.33
TRINITY_DN53132_c0_g1	sp|Q9SXD1|PPR91_ARATH	27.36	508	324	7	104	608	143	608	2e-53	197	12.63
TRINITY_DN55548_c3_g1	sp|Q9SNC6|PUB13_ARATH	54.33	508	217	6	54	556	9	506	6e-172	510	48.52
TRINITY_DN52020_c1_g1	sp|Q5SP67|WDR26_DANRE	39.25	507	288	12	52	544	54	554	5e-106	337	26.84
TRINITY_DN52616_c0_g1	sp|O65390|APA1_ARATH	60.55	507	178	6	4	489	1	506	0	634	14.25
TRINITY_DN55242_c4_g3	sp|Q9FKM3|AATPK_ARATH	40.43	507	255	13	1	483	6	489	3e-110	358	28.92
TRINITY_DN52808_c0_g1	sp|Q56Y74|MORC6_ARATH	45.56	507	202	10	1	474	181	646	3e-139	422	7.68
TRINITY_DN51832_c0_g2	sp|Q5EBF1|5NTC_XENTR	34.12	507	274	12	88	583	30	487	2e-74	253	7.26
TRINITY_DN53865_c2_g1	sp|F8WKW1|UGT2_GARJA	32.15	507	285	14	1	484	1	471	1e-68	233	17.25
TRINITY_DN55158_c1_g1	sp|Q9SYG7|AL7B4_ARATH	75.74	507	123	0	11	517	1	507	0	812	12.89
TRINITY_DN53660_c1_g1	sp|Q8TB22|SPT20_HUMAN	40.04	507	259	11	1	489	305	784	5e-108	345	5.27
TRINITY_DN55942_c2_g2	sp|Q9ZWJ3|U85A2_ARATH	35.31	507	260	15	2	489	10	467	5e-81	266	45.11
TRINITY_DN53486_c1_g1	sp|A2T312|CHLB_ANGEV	78.3	507	106	2	1	507	7	509	0	849	55.14
TRINITY_DN54625_c0_g1	sp|O65390|APA1_ARATH	63.44	506	175	6	14	514	6	506	0	655	323.11
TRINITY_DN54928_c1_g2	sp|P83948|PME3_CITSI	44.86	506	240	13	76	553	68	562	2e-127	392	9.71
TRINITY_DN52887_c1_g1	sp|F4KCC2|PRT6_ARATH	32.81	506	298	14	1	499	1481	1951	8e-64	231	105.59
TRINITY_DN55772_c5_g1	sp|Q9FZP1|HPSE3_ARATH	43.28	506	233	8	1	495	41	503	2e-147	448	60.96
TRINITY_DN49813_c0_g1	sp|Q8WYA6|CTBL1_HUMAN	44.07	506	263	10	62	555	59	556	6e-127	390	7.99
TRINITY_DN48220_c0_g1	sp|Q8GYP6|PPR49_ARATH	59.09	506	206	1	1	506	356	860	0	638	5.25
TRINITY_DN54269_c8_g1	sp|Q5YDB6|CPL1_ARATH	38.74	506	203	11	1	411	302	795	6e-94	309	30.79
TRINITY_DN48052_c0_g1	sp|Q8RXH2|NUP85_ARATH	45.26	506	253	5	48	547	38	525	6e-143	436	14.37
TRINITY_DN52493_c0_g1	sp|Q9LD37|CNG20_ARATH	49.7	505	221	12	16	504	122	609	3e-148	449	6.24
TRINITY_DN54085_c3_g1	sp|Q39183|D6KL2_ARATH	64.75	505	154	9	115	610	96	585	0	636	17.84
TRINITY_DN54515_c0_g2	sp|Q39247|2ABB_ARATH	71.09	505	125	6	4	504	3	490	0	737	23.84
TRINITY_DN53200_c3_g3	sp|G3FIN9|UGTK5_MANES	30.5	505	286	14	7	488	11	473	7e-62	216	76.44
TRINITY_DN53952_c2_g4	sp|Q9LZA4|PMT7_ARATH	58.61	505	195	6	1	501	106	600	0	640	6.3
TRINITY_DN34513_c0_g1	sp|Q7G768|BRL2_ORYSJ	43.76	505	249	7	11	491	163	656	2e-122	391	3.18
TRINITY_DN42781_c0_g1	sp|Q9FMP5|CDPKH_ARATH	69.5	505	151	2	1	505	24	525	0	751	30.46
TRINITY_DN54686_c3_g1	sp|Q9LTX3|PPOX1_ARATH	59.92	504	186	3	8	505	37	530	0	624	9.21
TRINITY_DN54425_c6_g1	sp|Q9SLX0|IMA1B_ORYSJ	75.99	504	105	5	1	492	35	534	0	772	53.78
TRINITY_DN70975_c0_g1	sp|Q94A08|RFS2_ARATH	54.76	504	219	5	1	502	64	560	0	594	1.53
TRINITY_DN55514_c3_g1	sp|Q9LSQ4|GH36_ARATH	58.93	504	182	7	1	489	10	503	0	611	80.29
TRINITY_DN50803_c0_g1	sp|Q8WI24|RPOB_PSINU	68.06	504	159	1	2	505	183	684	0	723	9.1
TRINITY_DN54913_c1_g1	sp|Q8IGJ0|EFR3_DROME	22.27	503	305	18	18	483	33	486	1e-14	82	11.89
TRINITY_DN54068_c6_g2	sp|Q3U3D7|T131L_MOUSE	23.86	503	289	20	99	545	464	928	2e-17	92	34.67
TRINITY_DN53200_c3_g1	sp|G3FIN9|UGTK5_MANES	32.01	503	274	13	31	509	10	468	6e-71	241	18.81
TRINITY_DN53803_c3_g1	sp|Q9FNL8|PTR4_ARATH	46.72	503	258	4	1	502	73	566	1e-151	453	42.04
TRINITY_DN54166_c4_g2	sp|B9DFV2|PQT3L_ARATH	49.3	503	204	13	1	481	1	474	4e-147	450	15.41
TRINITY_DN55168_c4_g2	sp|Q0WSY2|FPP4_ARATH	31.81	503	262	14	59	493	1	490	2e-52	196	42.3
TRINITY_DN54211_c3_g1	sp|Q9FF61|SM3L1_ARATH	49.7	503	246	3	3	504	385	881	1e-170	511	19.43
TRINITY_DN55492_c3_g1	sp|Q9C9U0|PP118_ARATH	36.45	502	296	6	89	568	76	576	5e-90	304	25.82
TRINITY_DN54536_c0_g1	sp|P11976|PSTA_DICDI	36.85	502	256	7	5	453	116	609	8e-76	264	4.69
TRINITY_DN53959_c2_g1	sp|Q84XA3|IMDH_VIGUN	58.17	502	203	5	11	511	7	502	0	569	67.56
TRINITY_DN55373_c1_g1	sp|Q9LYN8|EMS1_ARATH	33.27	502	273	6	6	447	270	769	1e-61	222	13.65
TRINITY_DN52587_c0_g1	sp|Q8RXA7|SCD1_ARATH	56.18	502	187	5	1	495	710	1185	0	560	12.59
TRINITY_DN53840_c2_g1	sp|Q8H1U5|APC2_ARATH	50.4	502	203	6	5	503	157	615	9e-147	451	78.69
TRINITY_DN55193_c2_g1	sp|Q50EK1|C16B1_PICSI	34.46	502	293	11	10	509	23	490	6e-89	288	16.14
TRINITY_DN52162_c0_g1	sp|Q9C512|MNS1_ARATH	66.33	502	151	5	4	504	33	517	0	682	39.94
TRINITY_DN54786_c4_g1	sp|B9DGD6|ACS_ARATH	70.26	501	135	2	59	559	50	536	0	730	52.32
TRINITY_DN52874_c0_g1	sp|O22213|CKX1_ARATH	47.9	501	244	7	41	537	55	542	5e-167	493	21.85
TRINITY_DN53897_c0_g1	sp|Q8S9L5|TIG_ARATH	46.91	501	252	3	60	553	54	547	3e-162	480	5.14
TRINITY_DN53810_c2_g1	sp|Q9LSG3|GAUT8_ARATH	71.26	501	140	3	62	559	59	558	0	747	166.65
TRINITY_DN54113_c1_g1	sp|Q8RWY6|CLASP_ARATH	65.87	501	163	2	1	501	27	519	0	665	27.62
TRINITY_DN53648_c3_g1	sp|Q9LT68|NHD1_ARATH	74.45	501	119	1	87	578	76	576	0	729	34.07
TRINITY_DN54258_c2_g2	sp|Q8RW96|2A5G_ARATH	63.07	501	160	5	1	478	1	499	0	624	89.26
TRINITY_DN54960_c3_g1	sp|F4JMJ1|HSP7R_ARATH	48	500	233	6	2	498	388	863	8e-140	432	83.14
TRINITY_DN54950_c1_g1	sp|Q9SEK2|HXK1_TOBAC	63.2	500	177	1	1	500	1	493	0	649	60.47
TRINITY_DN55444_c4_g1	sp|Q6L4L4|SIZ1_ORYSJ	33.2	500	241	15	1	464	354	796	5e-58	212	50.26
TRINITY_DN48540_c0_g1	sp|Q75LD5|CASTO_ORYSJ	71.4	500	139	3	1	499	397	893	0	727	5.15
TRINITY_DN54582_c2_g1	sp|Q84WW3|VIP2L_ARATH	66.8	500	151	5	1	492	543	1035	0	647	5.51
TRINITY_DN54875_c8_g1	sp|Q0WVX5|SSY4_ARATH	46.6	500	244	9	158	649	542	1026	4e-143	451	20.57
TRINITY_DN53552_c1_g1	sp|A2XGQ1|NUG2_ORYSI	66.13	499	155	3	1	499	51	535	0	687	42.98
TRINITY_DN54540_c4_g1	sp|Q6Z3U3|Y7797_ORYSJ	42.48	499	235	10	10	500	428	882	9e-110	356	634.54
TRINITY_DN44520_c0_g1	sp|C0LGD9|Y1756_ARATH	28.26	499	312	24	28	506	23	495	6e-35	143	2.1
TRINITY_DN54845_c2_g2	sp|Q7XUF4|CDKG2_ORYSJ	65.93	499	146	8	38	529	229	710	0	631	23.74
TRINITY_DN55362_c0_g2	sp|Q9C5E5|DGK5_ARATH	54.31	499	193	8	15	505	9	480	1e-179	521	37.66
TRINITY_DN46686_c0_g1	sp|Q9SNC6|PUB13_ARATH	49.5	499	233	7	51	537	10	501	2e-145	441	5.24
TRINITY_DN54453_c10_g2	sp|Q43033|TCMO_PETCR	72.49	498	135	1	15	510	7	504	0	768	129.02
TRINITY_DN54701_c0_g1	sp|Q9SQT8|DHQSD_ARATH	62.65	498	182	1	40	533	95	592	0	608	7.33
TRINITY_DN55238_c3_g1	sp|Q8RWD5|SCD2_ARATH	46.39	498	198	13	17	483	39	498	8e-112	349	20.23
TRINITY_DN55039_c8_g2	sp|Q9LW88|NU50B_ARATH	38.96	498	225	19	52	506	1	462	3e-72	243	93.56
TRINITY_DN55784_c1_g1	sp|Q7XKV5|BGL11_ORYSJ	50.2	498	227	10	79	567	31	516	9e-160	475	192.29
TRINITY_DN53844_c0_g1	sp|P37822|AROG_SOLTU	72.09	498	130	3	19	515	20	509	0	754	69.33
TRINITY_DN55204_c0_g2	sp|Q6Z6S1|API5_ORYSJ	61.77	497	177	8	21	509	7	498	0	610	7.77
TRINITY_DN55674_c4_g1	sp|Q9FL12|DEGP9_ARATH	75.25	497	113	1	4	490	90	586	0	775	132.75
TRINITY_DN38917_c0_g1	sp|Q9M041|BH140_ARATH	44.06	497	196	7	9	505	494	908	9e-133	414	5.17
TRINITY_DN51505_c0_g1	sp|Q2HJ56|PWP1_BOVIN	35.81	497	285	9	2	496	7	471	2e-88	286	50.41
TRINITY_DN55512_c6_g1	sp|F8WKW1|UGT2_GARJA	37.22	497	277	13	20	507	11	481	5e-96	306	127.5
TRINITY_DN55939_c1_g1	sp|Q6L4L4|SIZ1_ORYSJ	32.39	497	222	21	2	451	367	796	1e-45	176	7.53
TRINITY_DN51715_c1_g1	sp|Q944A6|SNF4_ARATH	54.12	497	213	7	46	541	3	485	7e-175	510	27.14
TRINITY_DN50936_c0_g1	sp|Q9M8Z7|U80A2_ARATH	63.1	496	177	3	88	577	51	546	0	633	6.79
TRINITY_DN53371_c0_g1	sp|Q96328|SAC8_ARATH	53.43	496	228	2	1	496	93	585	0	586	6.35
TRINITY_DN55296_c1_g1	sp|F8WKW1|UGT2_GARJA	32.06	496	282	15	8	476	8	475	1e-65	225	81.74
TRINITY_DN54869_c1_g1	sp|Q93ZW0|G6PD4_ARATH	60.48	496	183	2	107	602	143	625	0	639	42.14
TRINITY_DN54881_c2_g1	sp|Q54S03|DDX18_DICDI	67.74	496	144	2	125	618	121	602	0	701	69.31
TRINITY_DN55562_c6_g1	sp|Q9LE82|RAGP1_ARATH	51.61	496	229	5	44	536	12	499	5e-161	477	34.19
TRINITY_DN54627_c2_g1	sp|Q9AUJ7|IF4B1_WHEAT	36.77	495	211	18	20	474	76	508	2e-55	202	69.21
TRINITY_DN54039_c6_g1	sp|Q9ZWJ3|U85A2_ARATH	35.56	495	283	12	13	495	7	477	4e-90	290	22.48
TRINITY_DN48965_c1_g1	sp|Q9M1R2|SYPC_ARATH	71.52	495	140	1	30	524	37	530	0	767	53.11
TRINITY_DN54855_c5_g2	sp|Q9ZU29|PP139_ARATH	23.64	495	293	12	128	560	59	530	3e-28	124	6.71
TRINITY_DN55696_c3_g1	sp|F8WKW1|UGT2_GARJA	31.31	495	292	16	16	482	4	478	9e-59	207	26.07
TRINITY_DN55619_c0_g2	sp|Q9SK82|U85A1_ARATH	36.97	495	268	16	9	482	11	482	3e-90	290	10.55
TRINITY_DN55323_c2_g1	sp|Q39183|D6KL2_ARATH	65.86	495	150	9	53	532	96	586	0	642	60.83
TRINITY_DN55751_c1_g1	sp|Q9FGI1|LTN1_ARATH	27.47	495	298	15	47	527	1040	1487	1e-41	166	4.17
TRINITY_DN55544_c3_g1	sp|F4JRJ6|DEAH9_ARATH	56.16	495	163	3	2	496	120	560	0	560	17.76
TRINITY_DN54996_c2_g3	sp|O96006|ZBED1_HUMAN	22.67	494	315	19	39	498	20	480	9e-09	62	8.08
TRINITY_DN54180_c3_g1	sp|F8WKW1|UGT2_GARJA	32.59	494	279	17	6	471	11	478	1e-68	233	32.34
TRINITY_DN54349_c1_g1	sp|Q9SRU7|TRM2_ARATH	63.56	494	160	4	12	503	67	542	0	669	5.96
TRINITY_DN52101_c1_g1	sp|P37830|G6PD_SOLTU	76.11	494	110	2	20	510	23	511	0	790	39.72
TRINITY_DN55583_c2_g3	sp|Q4V838|LTV1_XENLA	27.33	494	238	20	45	491	32	451	3e-18	91.3	5.26
TRINITY_DN53682_c1_g1	sp|Q9SU63|AL2B4_ARATH	59.11	494	201	1	8	500	45	538	0	631	182.2
TRINITY_DN54604_c7_g1	sp|F4JLS1|LDL3_ARATH	62.47	493	170	2	395	887	804	1281	0	668	32.37
TRINITY_DN52464_c0_g1	sp|Q9LV16|B3GTJ_ARATH	38.74	493	248	8	21	488	23	486	3e-103	330	6.3
TRINITY_DN54939_c5_g1	sp|Q9M088|E135_ARATH	53.14	493	208	9	19	507	9	482	3e-176	512	37.54
TRINITY_DN53224_c2_g1	sp|Q9SYD6|DTX42_ARATH	50.1	493	240	4	60	548	25	515	8e-151	450	3.14
TRINITY_DN53253_c1_g1	sp|P48642|GSHRC_ORYSJ	69.98	493	135	2	1	486	1	487	0	726	42.83
TRINITY_DN55287_c2_g1	sp|Q653H7|ARFR_ORYSJ	35.9	493	222	16	37	511	282	698	1e-73	252	8.66
TRINITY_DN53992_c1_g1	sp|Q9M1Y3|SKI35_ARATH	65.52	493	165	2	9	500	96	584	0	669	14.88
TRINITY_DN53159_c1_g1	sp|Q9ZPR1|CD48B_ARATH	59.84	493	181	4	5	496	69	545	0	583	91.85
TRINITY_DN51199_c0_g1	sp|Q9LK94|MDAR4_ARATH	64.84	492	162	6	1	485	1	488	0	603	12.18
TRINITY_DN53927_c6_g1	sp|Q570C0|TIR1_ARATH	56.91	492	212	0	32	523	9	500	0	566	7.58
TRINITY_DN53920_c2_g5	sp|Q9ZQ74|PP146_ARATH	36.79	492	260	10	17	472	125	601	7e-97	313	97.19
TRINITY_DN26778_c0_g1	sp|P30567|CATA2_GOSHI	84.35	492	77	0	1	492	1	492	0	896	28.22
TRINITY_DN55001_c2_g1	sp|Q9SJT7|VHAA2_ARATH	72.36	492	134	2	1	492	332	821	0	753	92.36
TRINITY_DN51862_c0_g2	sp|Q6AST1|HOX32_ORYSJ	38.82	492	267	12	2	468	374	856	6e-96	314	17.3
TRINITY_DN55129_c1_g1	sp|Q8RY66|AATPD_ARATH	54.07	492	205	6	27	509	1	480	0	538	464.62
TRINITY_DN54220_c1_g1	sp|O48538|RBOHF_ARATH	61.18	492	174	3	1	490	468	944	0	627	48.76
TRINITY_DN54423_c3_g1	sp|H2DH18|C7A12_PANGI	37.68	491	271	13	3	481	32	499	2e-94	301	85.33
TRINITY_DN54994_c0_g1	sp|Q9SX98|LHTL8_ARATH	59.27	491	189	4	11	492	29	517	0	593	48.1
TRINITY_DN55446_c3_g2	sp|P83436|COG7_HUMAN	24.85	491	284	17	68	527	310	746	8e-20	97.4	14.75
TRINITY_DN55477_c3_g1	sp|P48522|TCMO_CATRO	60.49	491	186	2	59	541	14	504	0	628	78.18
TRINITY_DN55255_c5_g1	sp|P48418|C75A1_PETHY	35.23	491	287	8	3	485	32	499	8e-97	308	18.1
TRINITY_DN53871_c2_g1	sp|F4HVJ3|POD1_ARATH	46.64	491	231	6	98	567	144	624	2e-144	438	59.57
TRINITY_DN52124_c0_g1	sp|Q9SGQ6|PP126_ARATH	29.74	491	293	9	121	605	328	772	3e-52	196	6.16
TRINITY_DN53750_c1_g1	sp|Q9SKX5|PAO2_ARATH	65.58	491	160	3	4	486	1	490	0	648	38.02
TRINITY_DN50413_c0_g1	sp|O04716|MSH6_ARATH	43.79	491	248	5	1	488	503	968	5e-124	399	5.59
TRINITY_DN52648_c1_g1	sp|O24585|CRI4_MAIZE	33.27	490	214	11	3	389	145	624	1e-63	223	3.06
TRINITY_DN54991_c3_g2	sp|Q8RY66|AATPD_ARATH	44.08	490	245	12	1	470	1	481	1e-129	393	15.41
TRINITY_DN51111_c0_g1	sp|F4ISQ7|TOP3B_ARATH	67.76	490	150	4	3	486	283	770	0	691	4.68
TRINITY_DN51984_c0_g1	sp|Q39183|D6KL2_ARATH	68.57	490	140	7	74	552	100	586	0	680	31.9
TRINITY_DN54719_c4_g1	sp|P40781|CYPR4_CYNCA	63.27	490	160	4	81	550	2	491	0	656	29.73
TRINITY_DN55292_c4_g5	sp|Q5XIL3|RPC3_RAT	23.88	490	301	15	1	457	75	525	2e-36	144	23.98
TRINITY_DN55274_c1_g1	sp|F4KAF2|MORC4_ARATH	61.02	490	172	7	156	640	124	599	0	623	121.01
TRINITY_DN51715_c1_g2	sp|Q944A6|SNF4_ARATH	54.9	490	205	7	25	513	11	485	4e-175	509	13.24
TRINITY_DN50818_c1_g1	sp|Q42384|PRL1_ARATH	66.53	490	144	6	5	488	11	486	0	640	24.14
TRINITY_DN50400_c0_g1	sp|Q53P98|SIPL2_ORYSJ	52.86	490	229	1	36	525	39	526	0	552	6.73
TRINITY_DN49508_c0_g1	sp|Q9SIT7|PP151_ARATH	35.58	489	271	8	37	485	151	635	2e-102	328	3.4
TRINITY_DN51100_c0_g1	sp|O22567|DXS1_ORYSJ	83.64	489	80	0	1	489	228	716	0	857	1.91
TRINITY_DN54747_c0_g1	sp|Q75LL6|TADA2_ORYSJ	50.31	489	191	10	1	452	83	556	4e-154	457	11
TRINITY_DN54711_c5_g1	sp|Q9FFR3|6PGD2_ARATH	80.16	489	93	3	1	487	1	487	0	809	218.82
TRINITY_DN53227_c1_g1	sp|Q8VZM1|NAA15_ARATH	55.62	489	201	6	1	486	420	895	4e-167	501	27.67
TRINITY_DN45067_c0_g1	sp|F4I1S7|ELP2_ARATH	51.94	489	218	8	2	482	12	491	3e-172	513	4.61
TRINITY_DN45025_c0_g1	sp|F4JYC8|PTM_ARATH	23.72	489	312	9	7	493	865	1294	3e-29	129	34.01
TRINITY_DN55307_c4_g1	sp|Q94JZ8|PUX7_ARATH	46.63	489	217	15	1	466	1	468	5e-128	386	19.31
TRINITY_DN54276_c2_g1	sp|Q9FZD1|PPR58_ARATH	31.7	489	315	9	73	546	135	619	6e-73	250	47.83
TRINITY_DN54793_c8_g1	sp|Q9SHJ3|CALS7_ARATH	65.57	488	168	0	1	488	1420	1907	0	684	21.01
TRINITY_DN54777_c5_g1	sp|Q9LEU8|ARLY_ARATH	67.83	488	155	1	47	534	28	513	0	710	42.84
TRINITY_DN51582_c0_g1	sp|Q0DYK7|CDPK5_ORYSJ	68.03	488	151	3	33	518	65	549	0	714	44.45
TRINITY_DN55727_c0_g2	sp|F4HRS2|SWTIE_ARATH	53.69	488	208	3	11	492	883	1358	3e-160	508	1.79
TRINITY_DN47152_c0_g1	sp|Q05001|NCPR_CATRO	82.17	488	85	2	1	487	228	714	0	837	4.43
TRINITY_DN54396_c2_g1	sp|Q55680|Y005_SYNY3	37.3	488	280	7	115	601	53	515	3e-94	315	71.12
TRINITY_DN54305_c1_g1	sp|Q55G83|ABKC_DICDI	31.56	488	264	8	186	615	156	631	1e-72	253	7.39
TRINITY_DN55514_c3_g3	sp|Q75HE6|MTHR_ORYSJ	75.41	488	120	0	1	488	1	488	0	802	26.22
TRINITY_DN54219_c1_g2	sp|Q43793|G6PDC_TOBAC	81.35	488	90	1	104	591	107	593	0	850	49.38
TRINITY_DN54993_c5_g1	sp|Q9ZVD0|SRRT_ARATH	46.41	487	203	14	7	485	284	720	1e-114	360	78.62
TRINITY_DN53587_c0_g1	sp|Q9SXA1|P4KA1_ARATH	80.9	487	92	1	1	486	1542	2028	0	841	17.49
TRINITY_DN53293_c0_g1	sp|F4JC97|PSME4_ARATH	42.51	487	263	6	1	474	1329	1811	6e-120	390	18.51
TRINITY_DN52280_c0_g1	sp|Q6NS26|CDKAL_XENLA	52.77	487	218	3	12	491	8	489	1e-180	530	25.49
TRINITY_DN51568_c0_g1	sp|Q9T034|SYFA_ARATH	71.25	487	136	3	22	507	2	485	0	724	13.62
TRINITY_DN51884_c0_g1	sp|P36428|SYA_ARATH	56.88	487	207	3	1	485	517	1002	0	546	30.37
TRINITY_DN53394_c1_g2	sp|Q7XSA2|AGO1B_ORYSJ	80.25	486	92	2	4	486	547	1031	0	817	16.23
TRINITY_DN52959_c1_g1	sp|O48791|SCAB1_ARATH	48.77	486	240	3	1	486	12	488	4e-154	455	6.84
TRINITY_DN52975_c0_g2	sp|Q9ASX5|Y5520_ARATH	61.73	486	182	3	63	546	44	527	0	639	44.89
TRINITY_DN55848_c0_g1	sp|Q9FZ45|Y1686_ARATH	54.94	486	187	10	14	485	7	474	8e-169	491	9.69
TRINITY_DN53154_c1_g1	sp|Q43531|CCAMK_LILLO	64.2	486	152	3	31	495	8	492	0	632	11.08
TRINITY_DN55653_c4_g2	sp|F4JTP5|STY46_ARATH	60	485	169	5	1	481	79	542	0	552	13.33
TRINITY_DN55634_c2_g1	sp|P93253|SAHH_MESCR	88.87	485	54	0	4	488	1	485	0	890	1582.28
TRINITY_DN51406_c0_g1	sp|Q94AC1|STR6_ARATH	42.89	485	184	7	3	486	188	580	5e-127	389	5.39
TRINITY_DN55935_c2_g1	sp|Q38953|DEAH5_ARATH	76.91	485	107	3	274	758	208	687	0	733	62.76
TRINITY_DN54236_c0_g1	sp|O22993|FTSI1_ARATH	49.07	485	224	4	110	590	74	539	3e-139	435	11.22
TRINITY_DN54981_c2_g4	sp|A3AVH5|RH13_ORYSJ	53.1	484	196	6	19	497	174	631	5e-167	500	3.76
TRINITY_DN54782_c3_g4	sp|Q84WC6|UBP7_ARATH	63.84	484	164	6	33	512	1	477	0	631	45.71
TRINITY_DN44445_c0_g1	sp|Q9LE20|DTX54_ARATH	60.12	484	173	4	21	484	1	484	0	567	1.43
TRINITY_DN46717_c0_g2	sp|Q8GY23|UPL1_ARATH	54.96	484	202	8	7	488	78	547	2e-152	488	3.21
TRINITY_DN55866_c1_g2	sp|Q9LUR0|CNDH2_ARATH	34.92	484	254	14	2	448	177	636	6e-63	223	34.21
TRINITY_DN55788_c7_g1	sp|O04086|Y1105_ARATH	47.93	484	223	12	4	464	111	588	1e-141	426	6.26
TRINITY_DN53801_c3_g1	sp|Q8VXZ5|XG113_ARATH	64.05	484	168	3	32	511	101	582	0	671	7.87
TRINITY_DN52180_c3_g1	sp|G3FIN8|UGTK4_MANES	33.68	484	270	13	8	462	7	468	7e-82	267	36.19
TRINITY_DN51612_c0_g1	sp|Q0WWW9|XYLL3_ARATH	65.91	484	162	2	56	539	76	556	0	625	11.8
TRINITY_DN55526_c1_g1	sp|Q8S8S7|PUB34_ARATH	45.45	484	247	6	290	768	322	793	8e-130	412	5.7
TRINITY_DN36243_c0_g1	sp|P70398|USP9X_MOUSE	39.05	484	219	10	26	453	1492	1955	8e-95	321	9.44
TRINITY_DN53309_c1_g1	sp|Q5Z880|HRD1_ORYSJ	55.69	483	194	7	24	491	1	478	3e-179	522	34.51
TRINITY_DN54701_c2_g2	sp|C0LGF4|FEI1_ARATH	57.14	483	166	5	39	496	28	494	0	539	5.29
TRINITY_DN53288_c1_g1	sp|P49972|SR542_SOLLC	81.99	483	86	1	51	533	1	482	0	856	26.88
TRINITY_DN54809_c3_g1	sp|Q5M731|TPS1L_ARATH	58.59	483	200	0	10	492	29	511	0	567	9.31
TRINITY_DN55623_c2_g2	sp|P42731|PABP2_ARATH	59.63	483	178	5	1	471	1	478	0	584	139.85
TRINITY_DN52921_c0_g1	sp|Q9JJA2|COG8_MOUSE	36.65	483	286	8	26	493	55	532	5e-100	321	20.33
TRINITY_DN54309_c5_g1	sp|Q8S528|AL2B7_ARATH	61.28	483	186	1	22	504	53	534	0	645	425.8
TRINITY_DN55508_c0_g3	sp|F4JSH1|APY7_ARATH	48.86	483	219	9	20	501	108	563	2e-149	454	11.31
TRINITY_DN51700_c1_g1	sp|B9RAJ0|DNPEP_RICCO	71.43	483	128	6	39	516	13	490	0	727	11.82
TRINITY_DN53459_c0_g1	sp|O23732|GSHB_BRAJU	55.28	483	207	3	24	501	51	529	0	570	24.14
TRINITY_DN54603_c2_g4	sp|Q9C9C4|ENO1_ARATH	75.93	482	105	3	35	516	6	476	0	751	30.62
TRINITY_DN54604_c5_g1	sp|P68158|EFTU_TOBAC	74.07	482	120	2	11	491	1	478	0	696	167.82
TRINITY_DN53323_c0_g1	sp|A8MR93|ALG12_ARATH	50.41	482	237	2	6	485	16	497	3e-177	514	8.48
TRINITY_DN54965_c1_g1	sp|Q10S72|4CLL4_ORYSJ	46.06	482	234	6	31	501	86	552	2e-131	399	55.17
TRINITY_DN54072_c0_g1	sp|Q2QS14|UGDH4_ORYSJ	87.34	482	59	1	1	482	1	480	0	876	23.73
TRINITY_DN55494_c0_g1	sp|Q9ZWJ3|U85A2_ARATH	36.51	482	279	9	2	467	7	477	1e-97	308	61.31
TRINITY_DN53954_c0_g1	sp|Q9AUV6|UGDH3_ORYSJ	84.02	482	75	1	1	482	1	480	0	849	6.45
TRINITY_DN53879_c4_g1	sp|Q8W4R8|P4KG6_ARATH	58.09	482	183	7	30	498	36	511	0	551	19.97
TRINITY_DN54337_c1_g1	sp|Q9MT28|THRC_SOLTU	78.01	482	101	2	94	573	34	512	0	789	456.6
TRINITY_DN42071_c0_g1	sp|Q9FJ57|TRN1_ARATH	30.29	482	290	14	1	460	594	1051	3e-62	225	6.37
TRINITY_DN54215_c5_g1	sp|Q9LJX4|PUM5_ARATH	26.76	482	230	19	20	424	8	443	2e-21	101	5.32
TRINITY_DN54661_c4_g1	sp|Q6I576|SPL9_ORYSJ	24.95	481	297	15	2	454	392	836	8e-30	127	9.33
TRINITY_DN53326_c0_g1	sp|Q84KI6|SQD1_SPIOL	69.65	481	130	5	1	475	11	481	0	708	14.2
TRINITY_DN55429_c3_g2	sp|Q00416|SEN1_YEAST	35.14	481	277	13	44	515	1399	1853	2e-76	272	10.36
TRINITY_DN54712_c6_g3	sp|Q9ASS7|CAAT2_ARATH	51.14	481	224	5	1	476	147	621	3e-159	473	25.74
TRINITY_DN55032_c0_g2	sp|Q9STU3|MAG2_ARATH	34.1	481	283	10	1	474	303	756	6e-77	264	119.88
TRINITY_DN52842_c0_g2	sp|O82265|SCC3_ARATH	44.28	481	258	5	11	487	479	953	2e-136	427	7.44
TRINITY_DN53822_c0_g1	sp|Q80ZK9|WDTC1_MOUSE	30.98	481	259	14	31	472	22	468	2e-50	191	18.13
TRINITY_DN55161_c2_g1	sp|P12955|PEPD_HUMAN	55.09	481	206	3	19	494	18	493	0	543	6.11
TRINITY_DN55918_c4_g3	sp|Q43116|PDI_RICCO	55.72	481	207	2	56	536	24	498	0	565	62.48
TRINITY_DN54288_c1_g1	sp|Q8L7S3|C3H24_ARATH	39.29	481	221	8	1	433	1	458	2e-99	321	5.78
TRINITY_DN54235_c3_g2	sp|Q9LMT2|PAPS1_ARATH	73.39	481	126	2	15	495	11	489	0	769	22.9
TRINITY_DN51729_c0_g1	sp|P58813|APGM_METKA	35.55	481	228	8	5	480	8	411	6e-84	271	13.5
TRINITY_DN51755_c0_g1	sp|Q9Y7U9|CCA2_SCHPO	32.85	481	282	8	73	544	36	484	4e-79	263	11
TRINITY_DN53423_c0_g1	sp|F4JCU0|SUA_ARATH	48.65	481	197	16	28	476	92	554	2e-119	380	3.92
TRINITY_DN48113_c0_g1	sp|B9RUN8|GUF1_RICCO	76.67	480	99	2	44	520	60	529	0	766	4.58
TRINITY_DN54683_c5_g3	sp|O22203|C98A3_ARATH	69.79	480	144	1	34	512	24	503	0	740	27.22
TRINITY_DN54693_c3_g3	sp|Q8L6Y1|UBP14_ARATH	56.04	480	184	9	1	465	329	796	7e-176	520	21.48
TRINITY_DN52048_c0_g1	sp|Q9C5D2|FBL4_ARATH	26.25	480	260	20	21	458	118	545	1e-19	95.5	15.32
TRINITY_DN54874_c1_g2	sp|Q9LS46|ALMT9_ARATH	45.83	480	241	9	19	490	103	571	2e-127	390	13.3
TRINITY_DN55850_c3_g1	sp|Q851L8|CESA5_ORYSJ	76.04	480	106	4	27	497	253	732	0	769	3.51
TRINITY_DN51005_c0_g1	sp|P93338|GAPN_NICPL	86.04	480	67	0	1	480	3	482	0	873	7.71
TRINITY_DN54125_c5_g4	sp|A7HYV8|DER_PARL1	41.04	480	250	8	97	566	4	460	2e-103	327	176.08
TRINITY_DN55543_c0_g2	sp|H2DH18|C7A12_PANGI	38.33	480	267	11	34	496	32	499	2e-97	310	15.06
TRINITY_DN53748_c1_g1	sp|Q9Y4E6|WDR7_HUMAN	20.83	480	285	11	5	464	455	859	2e-10	68.9	27
TRINITY_DN50882_c0_g1	sp|Q9FWA3|6GPD3_ARATH	79.58	480	95	3	7	484	6	484	0	793	73.87
TRINITY_DN55410_c2_g2	sp|F4ILR7|DEXH1_ARATH	68.48	479	146	1	5	478	195	673	0	704	5.75
TRINITY_DN54383_c4_g1	sp|Q13523|PRP4B_HUMAN	47.81	479	225	10	67	531	539	1006	1e-134	422	14.26
TRINITY_DN53144_c0_g1	sp|Q8S8S2|LPCT2_ARATH	50.31	479	229	4	117	590	58	532	5e-161	479	18.27
TRINITY_DN54288_c2_g1	sp|Q8LJW3|ACR4_ARATH	50.1	479	209	7	1	479	1	449	1e-152	449	115.52
TRINITY_DN53768_c2_g1	sp|Q9FHY8|HLB1_ARATH	58.66	479	171	7	220	676	90	563	0	545	29.35
TRINITY_DN51297_c0_g1	sp|Q9FYC2|PAO_ARATH	66.81	479	152	5	74	546	60	537	0	681	8.82
TRINITY_DN53384_c2_g1	sp|Q9M5Q1|FUT1_PEA	51.88	478	217	7	3	478	99	565	6e-178	518	8.75
TRINITY_DN54789_c3_g2	sp|O81970|C71A9_SOYBN	36.4	478	276	12	37	500	33	496	1e-88	287	60.37
TRINITY_DN54701_c2_g3	sp|C0LGF4|FEI1_ARATH	61.51	478	169	4	1	477	128	591	0	598	31.22
TRINITY_DN54587_c5_g1	sp|Q9FNK4|OAT_ARATH	64.23	478	165	4	1	476	1	474	0	637	19.65
TRINITY_DN54869_c1_g3	sp|Q4FE45|XB33_ARATH	57.53	478	182	7	1	464	1	471	0	528	27.65
TRINITY_DN49973_c1_g1	sp|Q2QS14|UGDH4_ORYSJ	84.94	478	72	0	19	496	1	478	0	860	26.03
TRINITY_DN51423_c3_g1	sp|Q9SK82|U85A1_ARATH	33.26	478	284	12	23	476	12	478	3e-83	272	20.21
TRINITY_DN54169_c0_g1	sp|Q8RWV3|CCL11_ARATH	52.51	478	152	12	9	473	1	416	3e-149	439	4.48
TRINITY_DN49303_c0_g1	sp|Q9FL59|FTIP1_ARATH	60.67	478	162	6	1	468	107	568	0	590	4.55
TRINITY_DN54068_c5_g1	sp|Q9SM02|ERG14_ARATH	70.23	477	135	2	65	541	62	531	0	700	13.94
TRINITY_DN55462_c6_g1	sp|Q9STS1|BADH2_ARATH	74.21	477	123	0	1	477	27	503	0	766	152.24
TRINITY_DN54710_c4_g1	sp|Q96372|CDC48_CAPAN	83.44	477	64	5	56	532	344	805	0	808	429.06
TRINITY_DN40604_c0_g1	sp|Q9FYR6|SYPM_ARATH	77.36	477	108	0	15	491	65	541	0	772	4.49
TRINITY_DN52984_c1_g1	sp|Q8L7Y9|NPC1_ARATH	66.04	477	161	1	1	477	44	519	0	681	18.46
TRINITY_DN51883_c0_g3	sp|P36428|SYA_ARATH	77.57	477	107	0	1	477	46	522	0	790	96.56
TRINITY_DN53852_c6_g1	sp|P52894|ALA2_HORVU	71.49	477	136	0	25	501	5	481	0	743	30.72
TRINITY_DN54106_c4_g2	sp|Q6Z4U4|BAK1_ORYSJ	82.6	477	77	2	1	477	58	528	0	741	34.14
TRINITY_DN55530_c10_g1	sp|Q9FJT9|PQQL_ARATH	55.77	477	182	4	1	474	506	956	0	561	7.36
TRINITY_DN53602_c1_g1	sp|Q8LF36|2A5T_ARATH	63.52	477	154	4	29	505	31	487	0	618	47.75
TRINITY_DN51304_c0_g1	sp|Q9LMT2|PAPS1_ARATH	47.38	477	231	7	6	465	7	480	6e-145	440	16.84
TRINITY_DN53365_c0_g1	sp|Q9SNV9|NRAM3_ARATH	62.82	476	172	2	80	555	27	497	0	635	29.05
TRINITY_DN54940_c1_g1	sp|P96613|MURF_BACSU	30.46	476	264	8	1	464	34	454	3e-53	191	9.25
TRINITY_DN55248_c4_g1	sp|P55826|PPOC_ARATH	71.43	476	136	0	81	556	58	533	0	706	31.04
TRINITY_DN55249_c0_g3	sp|C0LGI2|Y1677_ARATH	43.49	476	259	9	27	499	13	481	9e-125	393	11.62
TRINITY_DN53972_c5_g2	sp|P31023|DLDH_PEA	77.31	476	105	1	74	549	29	501	0	750	32.52
TRINITY_DN51877_c2_g1	sp|Q42586|UMPS_ARATH	66.39	476	153	5	1	472	4	476	0	640	52.81
TRINITY_DN52758_c0_g1	sp|Q9SGH2|MBD9_ARATH	44.33	476	249	8	1	466	969	1438	3e-111	371	4.51
TRINITY_DN55520_c5_g1	sp|Q941Q3|C3H37_ARATH	38.45	476	195	11	84	501	77	512	7e-98	312	207.7
TRINITY_DN54050_c6_g1	sp|P33543|TMKL1_ARATH	44.21	475	235	11	29	480	8	475	2e-92	301	27.46
TRINITY_DN53920_c2_g2	sp|Q9FWC1|TRE_ORYSJ	53.89	475	209	3	24	492	93	563	0	549	7.72
TRINITY_DN55053_c2_g1	sp|Q9C6S5|PHSB_ARATH	61.89	475	171	1	21	495	31	495	0	598	14.23
TRINITY_DN52852_c0_g1	sp|Q7XJS0|ASHR1_ARATH	42.74	475	254	6	1	459	4	476	6e-134	402	9.36
TRINITY_DN52858_c3_g1	sp|A9T6G5|TRM5_PHYPA	50.32	475	189	4	28	481	9	457	9e-160	469	10.01
TRINITY_DN52364_c0_g1	sp|F4I366|NRPA2_ARATH	50.32	475	232	2	1	474	201	672	1e-169	516	2.46
TRINITY_DN55746_c8_g3	sp|Q42523|MCCA_ARATH	58.74	475	190	1	1	475	118	586	0	576	5.9
TRINITY_DN18019_c0_g1	sp|Q85AU2|ATPA_ANTFO	91.37	475	41	0	1	475	23	497	0	886	11.1
TRINITY_DN55525_c2_g2	sp|Q9XFG3|TBG_PHYPA	94.53	475	22	1	16	486	1	475	0	946	73.48
TRINITY_DN53723_c2_g1	sp|F6H2F8|TRM51_VITVI	44.42	475	210	8	263	721	57	493	7e-115	365	25.78
TRINITY_DN54039_c6_g2	sp|Q9FNM7|RH26_ARATH	57.17	474	200	3	284	756	377	848	0	555	80.81
TRINITY_DN50350_c0_g1	sp|Q8L7A0|TAUE3_ARATH	49.16	474	205	10	1	457	18	472	2e-124	377	4.16
TRINITY_DN55496_c6_g2	sp|Q8GUM5|NICA_ARATH	47.47	474	240	5	1	470	207	675	7e-145	437	11.63
TRINITY_DN54739_c0_g1	sp|A7T167|GDAP2_NEMVE	36.71	474	269	5	85	556	43	487	1e-95	308	7.4
TRINITY_DN55255_c4_g1	sp|Q93WN0|SEBP2_ARATH	71.1	474	135	1	18	491	16	487	0	753	19.58
TRINITY_DN53964_c0_g1	sp|Q10EL1|C3H24_ORYSJ	40.72	474	189	17	1	441	345	759	1e-69	241	26
TRINITY_DN52961_c0_g1	sp|Q9CA67|CHLP_ARATH	75.11	474	104	5	10	477	2	467	0	698	35.33
TRINITY_DN51075_c0_g1	sp|Q0WWW9|XYLL3_ARATH	59.92	474	187	2	26	499	86	556	0	578	7.15
TRINITY_DN53821_c1_g1	sp|Q75HJ0|RH37_ORYSJ	78.9	474	94	3	3	473	125	595	0	738	19.45
TRINITY_DN53158_c0_g1	sp|Q9FGH9|E70B1_ARATH	41.77	474	247	7	11	482	176	622	6e-121	374	37.35
TRINITY_DN55513_c4_g1	sp|P11976|PSTA_DICDI	39.66	474	256	5	3	454	287	752	4e-81	276	16.78
TRINITY_DN54220_c1_g2	sp|Q67ZB3|FRL3_ARATH	32.91	474	280	11	18	487	7	446	1e-59	211	13.9
TRINITY_DN54480_c6_g2	sp|Q8VZJ0|SIA1_ARATH	64.69	473	155	4	10	478	3	467	0	645	3.17
TRINITY_DN55408_c3_g1	sp|Q9FNQ0|VIP4_ARATH	45.88	473	215	13	85	537	60	511	3e-102	330	81.48
TRINITY_DN55837_c0_g1	sp|Q7YJX6|PSBC_CALFG	96.41	473	17	0	1	473	1	473	0	909	41.98
TRINITY_DN55955_c6_g2	sp|Q54XK2|SC61A_DICDI	72.3	473	129	1	68	540	2	472	0	725	141.06
TRINITY_DN55979_c2_g1	sp|Q8LPZ7|CDPK3_ORYSJ	74.84	473	119	0	71	543	73	545	0	759	110.99
TRINITY_DN54291_c1_g1	sp|A8MS85|SPT61_ARATH	40.59	473	227	13	15	475	89	519	8e-76	265	81.96
TRINITY_DN51757_c0_g1	sp|F4I2H2|CHR9_ARATH	70.19	473	141	0	1	473	251	723	0	726	5.36
TRINITY_DN54463_c2_g1	sp|Q8LPR8|TI100_ARATH	52.75	472	205	6	88	554	110	568	6e-162	495	9.9
TRINITY_DN52402_c0_g1	sp|O64765|UAP2_ARATH	68.01	472	148	1	64	532	31	502	0	687	10.61
TRINITY_DN54015_c0_g1	sp|Q8VYR9|KEA5_ARATH	69.49	472	141	2	1	472	80	548	0	659	16.23
TRINITY_DN54820_c0_g1	sp|Q9FMF7|DIT21_ARATH	80.3	472	93	0	67	538	92	563	0	770	24.4
TRINITY_DN55072_c3_g1	sp|F4I171|MD15A_ARATH	36.65	472	247	13	11	449	882	1334	3e-68	241	157.77
TRINITY_DN44870_c0_g1	sp|P07038|PMA1_NEUCR	90.47	472	44	1	2	473	450	920	0	874	5.65
TRINITY_DN53190_c2_g2	sp|Q9SJF0|BSL2_ARATH	68.43	472	111	6	1	438	417	884	0	611	8.3
TRINITY_DN54234_c5_g2	sp|Q9SIZ8|RKP_ARATH	53.6	472	203	6	1	468	802	1261	2e-168	516	19.44
TRINITY_DN50848_c0_g1	sp|A5A7I7|CDPK4_SOLTU	72.67	472	129	0	20	491	82	553	0	722	13.33
TRINITY_DN54014_c0_g1	sp|Q9SEK3|HXK1_SPIOL	61.36	471	176	4	44	512	27	493	0	588	54.4
TRINITY_DN54351_c4_g2	sp|P43297|RD21A_ARATH	58.81	471	164	8	25	485	9	459	0	530	137.35
TRINITY_DN54677_c11_g5	sp|P53303|ZPR1_YEAST	42.77	470	230	9	32	494	46	483	5e-113	350	11.98
TRINITY_DN54447_c4_g1	sp|Q8H151|AAE13_ARATH	59.79	470	179	3	2	469	77	538	0	580	14.21
TRINITY_DN54483_c6_g2	sp|O49621|MLO1_ARATH	43.83	470	255	6	6	469	9	475	9e-138	414	10.49
TRINITY_DN50940_c0_g1	sp|Q9S9K4|ASPL2_ARATH	39.57	470	254	10	37	499	27	473	4e-107	334	9.85
TRINITY_DN52430_c0_g2	sp|Q655S1|FTSH2_ORYSJ	85.96	470	66	0	15	484	196	665	0	846	40.96
TRINITY_DN54765_c0_g1	sp|A4QP78|CNO11_DANRE	44.68	470	175	14	16	439	3	433	4e-107	331	42.93
TRINITY_DN55258_c2_g1	sp|Q9LN49|KCS4_ARATH	75.74	470	114	0	24	493	26	495	0	771	171.7
TRINITY_DN55237_c1_g3	sp|B9FXV5|IF4G_ORYSJ	48.51	470	181	15	14	471	1254	1674	2e-107	355	7.29
TRINITY_DN55635_c1_g1	sp|Q9MAH1|TTL1_ARATH	51.7	470	222	1	2	466	228	697	1e-169	501	10.37
TRINITY_DN55631_c3_g1	sp|P21529|CBP3_HORVU	61.49	470	167	5	69	532	35	496	0	618	53.75
TRINITY_DN20625_c0_g1	sp|Q6YU51|DXS2_ORYSJ	75.11	470	117	0	6	475	243	712	0	758	3.37
TRINITY_DN54230_c2_g1	sp|Q9FZB8|Y5181_ARATH	26.38	470	291	20	15	465	2	435	6e-30	127	8.53
TRINITY_DN50483_c0_g1	sp|Q9XES0|DXR_MENPI	99.57	470	2	0	6	475	1	470	0	961	2.84
TRINITY_DN54916_c0_g1	sp|O64769|POT11_ARATH	61.41	469	181	0	1	469	199	667	0	603	15.35
TRINITY_DN54798_c3_g1	sp|Q6VWJ6|WRK46_HORVU	40.72	469	215	11	110	557	13	439	3e-87	290	29.02
TRINITY_DN55280_c2_g1	sp|Q9FIV6|DGP10_ARATH	72.07	469	130	1	38	505	107	575	0	701	887
TRINITY_DN52923_c0_g1	sp|Q9FNA4|ELP1_ARATH	43.5	469	211	13	123	582	523	946	3e-98	331	14.11
TRINITY_DN55818_c5_g1	sp|Q56ZZ7|PLST4_ARATH	73.13	469	126	0	16	484	75	543	0	679	80.96
TRINITY_DN54158_c2_g1	sp|Q9CAF4|NUP1_ARATH	26.87	469	208	20	89	486	30	434	1e-10	68.9	26.13
TRINITY_DN48050_c0_g1	sp|O23240|D2HDH_ARATH	67.59	469	151	1	18	486	86	553	0	673	5.56
TRINITY_DN53984_c5_g1	sp|Q8LLD4|REP_ARATH	41.45	468	244	11	186	633	100	557	1e-100	325	10.96
TRINITY_DN55843_c8_g1	sp|Q9M7Q4|AI5L5_ARATH	39.1	468	191	17	23	468	21	416	1e-62	215	51.12
TRINITY_DN54383_c5_g3	sp|Q07346|DCE_PETHY	77.56	468	101	1	1	468	1	464	0	766	61.14
TRINITY_DN54370_c0_g1	sp|Q8GWR1|AAAS_ARATH	51.71	468	197	8	5	470	2	442	1e-164	479	12.84
TRINITY_DN55565_c1_g1	sp|Q8RV06|SDC2_ORYSJ	26.5	468	231	13	97	563	73	428	2e-41	160	214.89
TRINITY_DN53639_c3_g1	sp|Q9Y5Q8|TF3C5_HUMAN	25.43	468	237	18	18	416	24	448	4e-23	106	21.12
TRINITY_DN54616_c14_g1	sp|Q60AX5|RLMKL_METCA	30.62	467	230	13	32	492	7	385	2e-43	167	17.7
TRINITY_DN52407_c0_g1	sp|P20115|CISY4_ARATH	67.67	467	150	1	18	484	5	470	0	645	18.86
TRINITY_DN54725_c3_g2	sp|O82318|Y2579_ARATH	35.33	467	268	13	26	485	35	474	9e-56	204	10.2
TRINITY_DN50772_c2_g1	sp|Q3EDF8|PPR28_ARATH	30.41	467	310	4	3	457	101	564	3e-76	255	25.18
TRINITY_DN54863_c3_g2	sp|Q10LG8|TLP6_ORYSJ	50.54	467	157	9	1	457	1	403	4e-149	437	47.55
TRINITY_DN55375_c3_g2	sp|Q94B55|XB31_ARATH	45.4	467	220	9	1	455	1	444	9e-125	378	10.68
TRINITY_DN55361_c2_g1	sp|O23144|PPI1_ARATH	34.05	467	253	11	261	707	58	489	1e-49	189	35.91
TRINITY_DN55021_c3_g1	sp|Q5R8D8|DNJC7_PONAB	28.27	467	257	12	499	965	24	412	1e-34	143	31.56
TRINITY_DN52883_c0_g1	sp|Q94AP0|ALN_ARATH	61.46	467	175	4	41	505	37	500	0	593	40.43
TRINITY_DN54314_c2_g2	sp|Q39183|D6KL2_ARATH	68.52	467	127	9	70	519	123	586	0	631	20.93
TRINITY_DN49341_c0_g1	sp|Q9LND7|SKI16_ARATH	36.4	467	246	15	1	449	3	436	3e-93	295	18.52
TRINITY_DN54619_c5_g1	sp|Q9LW63|PP251_ARATH	36.05	466	255	4	107	535	256	715	1e-87	291	12.57
TRINITY_DN52071_c0_g1	sp|P19595|UGPA_SOLTU	76.39	466	109	1	2	466	4	469	0	714	42.78
TRINITY_DN43997_c0_g1	sp|P48702|RBL_EQUAR	98.93	466	5	0	1	466	1	466	0	961	6.05
TRINITY_DN55210_c6_g1	sp|Q9SCS2|CAMK5_ARATH	69.74	466	139	1	5	468	131	596	0	707	269.83
TRINITY_DN52200_c1_g1	sp|Q9LV03|GLUT1_ARATH	76.18	466	110	1	26	491	68	532	0	741	4.2
TRINITY_DN50121_c0_g1	sp|O64843|CID7_ARATH	30.69	466	225	21	11	402	11	452	5e-27	116	7.54
TRINITY_DN53810_c1_g1	sp|P73627|Y1770_SYNY3	53.43	466	210	5	348	812	5	464	3e-170	512	9.54
TRINITY_DN53889_c1_g1	sp|Q9LNU4|PSD3A_ARATH	69.1	466	139	3	23	485	25	488	0	622	47.1
TRINITY_DN41888_c0_g1	sp|Q6PDI5|ECM29_MOUSE	28.76	466	283	11	18	444	10	465	8e-49	186	21.36
TRINITY_DN45123_c0_g1	sp|Q8YQE2|DFA6_NOSS1	45.38	465	181	8	2	454	167	570	3e-141	424	10.95
TRINITY_DN54540_c3_g1	sp|B9HBA8|ACCC1_POPTR	82.37	465	79	1	25	489	67	528	0	819	23.64
TRINITY_DN53267_c6_g3	sp|F4KF65|IMPA9_ARATH	58.28	465	188	4	10	468	55	519	0	526	28.54
TRINITY_DN55028_c4_g3	sp|Q336R3|BRE1B_ORYSJ	41.51	465	270	2	3	466	177	640	2e-96	315	8.08
TRINITY_DN52763_c1_g1	sp|Q3UDW8|HGNAT_MOUSE	28.82	465	258	17	2	444	241	654	3e-37	147	25.3
TRINITY_DN53802_c2_g1	sp|Q9C8F1|IF5Y_ARATH	54.19	465	167	10	1	445	1	439	1e-148	437	83.9
TRINITY_DN55544_c2_g1	sp|Q10RZ1|BAMY2_ORYSJ	45.38	465	245	7	137	595	84	545	9e-143	432	132.3
TRINITY_DN54949_c3_g2	sp|Q7X7L3|ELP3_ORYSJ	91.16	464	40	1	1	464	111	573	0	896	17.35
TRINITY_DN50382_c0_g1	sp|Q9FXH1|PPR52_ARATH	21.98	464	277	8	33	454	75	495	2e-27	119	2.82
TRINITY_DN51916_c1_g1	sp|Q6FLF3|DBP2_CANGA	42.89	464	236	9	55	502	30	480	3e-116	361	3.51
TRINITY_DN55421_c1_g2	sp|Q9FEL7|LAX2_MEDTR	80.39	464	90	1	4	466	4	467	0	783	38.65
TRINITY_DN55858_c3_g2	sp|F4JTP5|STY46_ARATH	63.15	464	146	6	82	542	29	470	0	558	19.03
TRINITY_DN51864_c0_g1	sp|Q9LTV8|PP224_ARATH	35.78	464	267	5	1	435	153	614	3e-89	293	9.45
TRINITY_DN55723_c3_g1	sp|Q9FL69|AGD5_ARATH	40.52	464	171	15	4	442	2	385	5e-85	277	93.93
TRINITY_DN55908_c5_g1	sp|O94260|G3BP_SCHPO	24.35	464	249	18	10	433	18	419	1e-19	94	848.57
TRINITY_DN53714_c1_g1	sp|Q6NPS8|NDOR1_ARATH	52.37	464	191	10	35	490	7	448	1e-154	461	12.86
TRINITY_DN53362_c0_g1	sp|Q9FLX9|NLE1_ARATH	72.35	463	127	1	19	481	10	471	0	716	34.35
TRINITY_DN54976_c2_g1	sp|Q9SK82|U85A1_ARATH	34.13	463	263	13	2	452	38	470	1e-66	228	15.17
TRINITY_DN53285_c0_g1	sp|Q93ZG9|FKB53_ARATH	34.99	463	209	16	2	399	42	477	3e-64	219	14.55
TRINITY_DN42907_c0_g1	sp|Q9SAH3|Y1887_ARATH	35.64	463	232	16	7	453	3	415	7e-66	229	4.22
TRINITY_DN52520_c0_g1	sp|O81916|YC22_ARATH	49.46	463	183	7	89	549	64	477	7e-143	428	4.65
TRINITY_DN54169_c2_g1	sp|Q8L884|LAX4_MEDTR	45.57	463	251	1	18	479	6	468	1e-157	463	66.08
TRINITY_DN54339_c1_g2	sp|O23081|CRK41_ARATH	39.09	463	249	11	20	465	176	622	6e-89	292	11.62
TRINITY_DN48226_c0_g1	sp|Q9SJ40|VPS11_ARATH	59.83	463	159	7	1	448	255	705	0	547	22.05
TRINITY_DN53331_c2_g3	sp|Q6TGC6|CBK1_PNECA	47.19	462	231	6	32	483	43	501	1e-143	431	106.37
TRINITY_DN54906_c3_g2	sp|A2YMV6|WNK1_ORYSI	40.91	462	213	13	3	434	190	621	1e-84	280	86.16
TRINITY_DN54063_c1_g1	sp|Q41558|HBP1C_WHEAT	48.7	462	204	9	32	477	32	476	6e-132	397	3.11
TRINITY_DN54809_c4_g1	sp|Q56WD9|THIK2_ARATH	77.06	462	104	1	1	460	1	462	0	726	204.75
TRINITY_DN55075_c0_g1	sp|Q9SV13|SUT31_ARATH	48.92	462	226	3	1	453	185	645	5e-163	482	17.79
TRINITY_DN50126_c0_g1	sp|Q8VZL6|SWC4_ARATH	50.22	462	200	9	3	460	5	440	2e-141	419	5.37
TRINITY_DN52330_c0_g1	sp|Q38932|LCYE_ARATH	60.82	462	171	4	178	637	68	521	0	589	17.54
TRINITY_DN49848_c0_g1	sp|Q9C9C0|SPPA1_ARATH	58.44	462	179	4	1	460	206	656	0	538	10.66
TRINITY_DN47161_c0_g1	sp|P29150|POL1_TORVR	87.01	462	59	1	1	461	1	462	0	711	5
TRINITY_DN53488_c3_g2	sp|Q7ZY36|SCM1A_XENLA	39.61	462	264	5	48	505	23	473	1e-107	335	30.22
TRINITY_DN50954_c0_g1	sp|Q6K8E7|LCB1B_ORYSJ	60.52	461	180	1	43	503	23	481	0	600	29.82
TRINITY_DN52081_c1_g2	sp|Q940G0|TMN1_ARATH	83.08	461	77	1	1	460	129	589	0	739	40.56
TRINITY_DN53524_c1_g1	sp|Q3E6Q1|PPR32_ARATH	37.53	461	283	1	1	461	196	651	6e-101	327	8.35
TRINITY_DN53944_c4_g1	sp|Q9SAA9|CP511_ARATH	75.05	461	112	3	1	459	28	487	0	732	23.47
TRINITY_DN53866_c6_g2	sp|O23254|GLYC4_ARATH	83.95	461	74	0	4	464	2	462	0	820	59.58
TRINITY_DN53866_c6_g1	sp|O23254|GLYC4_ARATH	83.73	461	75	0	4	464	2	462	0	811	103.82
TRINITY_DN53876_c1_g1	sp|Q54ND5|MINP1_DICDI	27.55	461	259	13	54	461	101	539	4e-47	178	29.12
TRINITY_DN54118_c0_g1	sp|Q8W486|Y1491_ARATH	35.79	461	270	10	33	482	30	475	1e-80	266	9.03
TRINITY_DN55569_c3_g5	sp|Q9FIX3|PP407_ARATH	21.91	461	299	10	104	530	178	611	5e-15	82	23.61
TRINITY_DN53708_c1_g1	sp|O24617|MSH2_ARATH	68.76	461	137	2	2	461	419	873	0	668	3393.81
TRINITY_DN48063_c0_g1	sp|F4IPY2|SYCM_ARATH	66.81	461	150	2	1	459	96	555	0	652	4.46
TRINITY_DN55291_c6_g3	sp|Q9SCK0|AT13A_ARATH	30.87	460	284	8	45	485	144	588	4e-32	132	23.73
TRINITY_DN53962_c6_g1	sp|Q55BF2|NMD3_DICDI	50.65	460	219	5	9	467	3	455	1e-167	492	94.62
TRINITY_DN55311_c1_g1	sp|Q9AR19|GCN5_ARATH	63.26	460	155	4	6	456	112	566	0	617	34.23
TRINITY_DN55702_c6_g7	sp|Q42290|MPPB_ARATH	70	460	138	0	40	499	72	531	0	681	46.48
TRINITY_DN54303_c2_g1	sp|Q9LZD3|E70A1_ARATH	38.04	460	247	7	19	457	188	630	2e-102	325	28.08
TRINITY_DN53661_c2_g1	sp|O65012|C78A4_PINRA	57.17	460	180	7	4	456	97	546	7e-173	504	6.24
TRINITY_DN55409_c6_g3	sp|F4JQ95|DGK7_ARATH	51.85	459	205	5	49	505	47	491	2e-164	482	7.65
TRINITY_DN54507_c6_g1	sp|Q8W4B1|RCF3_ARATH	34.42	459	231	17	72	502	58	474	9e-58	208	48.2
TRINITY_DN54838_c2_g2	sp|Q0WM29|MMSA_ARATH	73.42	459	121	1	1	459	149	606	0	714	420.03
TRINITY_DN55013_c4_g2	sp|Q9ZU97|VAC14_ARATH	74.51	459	112	1	1	459	1	454	0	710	11.15
TRINITY_DN53082_c5_g2	sp|Q6WWW4|UPL3_ARATH	56.64	459	186	4	1	450	202	656	4e-153	483	4.17
TRINITY_DN13951_c0_g1	sp|Q96WV6|YHU2_SCHPO	29.41	459	249	16	6	420	1022	1449	2e-08	60.5	8.07
TRINITY_DN52282_c0_g1	sp|Q8GW20|Y5390_ARATH	55.24	458	183	7	67	514	75	520	2e-169	496	13.53
TRINITY_DN55794_c3_g1	sp|Q6ICX4|PTBP3_ARATH	60.92	458	132	6	1	458	1	411	0	552	66.36
TRINITY_DN53819_c2_g1	sp|Q7XBS0|DUR3_ORYSJ	81.66	458	82	2	1	457	106	562	0	707	7.05
TRINITY_DN54219_c1_g1	sp|Q9FY99|G6PD2_ARATH	80.35	458	90	0	1	458	135	592	0	804	47.84
TRINITY_DN47621_c0_g1	sp|Q9SIT7|PP151_ARATH	22.76	457	272	9	8	389	40	490	2e-33	136	3.98
TRINITY_DN54925_c3_g1	sp|Q9LUS8|P2C40_ARATH	52.3	457	154	7	86	483	42	493	4e-149	442	36.6
TRINITY_DN54946_c2_g3	sp|Q9DE27|RUVB2_XENLA	77.68	457	96	1	1	457	4	454	0	757	16.98
TRINITY_DN53549_c4_g1	sp|Q4WM08|CBHB_ASPFU	63.02	457	166	3	1	456	9	463	0	614	4.89
TRINITY_DN55483_c1_g1	sp|O22607|MSI4_ARATH	68.93	457	124	5	7	460	50	491	0	657	4.4
TRINITY_DN55021_c1_g1	sp|Q42290|MPPB_ARATH	64.99	457	159	1	14	469	72	528	0	636	94.07
TRINITY_DN52853_c0_g1	sp|Q9N0E7|MOCOS_BOVIN	29.1	457	261	17	159	568	46	486	1e-39	159	4.2
TRINITY_DN44878_c0_g1	sp|O48923|C71DA_SOYBN	50.55	457	218	4	1	452	52	505	4e-173	503	3.31
TRINITY_DN51093_c0_g1	sp|Q39030|KPK2_ARATH	57.99	457	177	6	30	485	22	464	4e-179	518	36.46
TRINITY_DN53040_c0_g1	sp|Q9S7R7|Y3903_ARATH	35.89	457	249	12	4	453	31	450	3e-79	260	12.38
TRINITY_DN52387_c0_g1	sp|Q3MBM5|MNME_ANAVT	50.33	457	201	6	1	453	29	463	4e-156	457	155.02
TRINITY_DN55704_c9_g3	sp|Q40082|XYLA_HORVU	73.09	457	119	1	29	481	23	479	0	716	51.67
TRINITY_DN55137_c4_g1	sp|P0DH62|Y4407_SELML	30.63	457	221	8	119	575	13	373	1e-49	185	25.49
TRINITY_DN54637_c2_g3	sp|Q2QM47|BSL2_ORYSJ	75.66	456	96	6	2	450	105	552	0	642	4.44
TRINITY_DN53393_c0_g1	sp|Q9M9E8|FB92_ARATH	34.43	456	247	12	1	429	513	943	3e-69	241	4.79
TRINITY_DN55467_c3_g1	sp|P55876|IF5_MAIZE	54.82	456	167	9	1	423	1	450	3e-152	446	48.38
TRINITY_DN55467_c4_g1	sp|P55876|IF5_MAIZE	51.54	456	184	8	1	428	1	447	2e-141	419	267.43
TRINITY_DN55434_c6_g1	sp|Q8GTS0|IP5P4_ARATH	41.23	456	212	12	49	484	87	506	9e-94	301	42.72
TRINITY_DN55044_c3_g2	sp|Q84MA5|CAAT1_ARATH	64.69	456	156	3	1	451	120	575	0	603	12.93
TRINITY_DN43594_c0_g1	sp|O34355|YTCJ_BACSU	33.33	456	285	7	36	487	4	444	1e-60	213	24.63
TRINITY_DN53765_c5_g1	sp|Q86Y56|DAAF5_HUMAN	26.1	456	314	9	2	444	404	849	1e-30	129	7
TRINITY_DN54902_c0_g7	sp|Q9LZU5|KN5D_ARATH	55.16	455	204	0	1	455	306	760	7e-159	484	15.1
TRINITY_DN54030_c1_g2	sp|Q8L884|LAX4_MEDTR	73.63	455	111	2	3	449	14	467	0	716	5.94
TRINITY_DN54783_c3_g2	sp|F4IG73|BCHC2_ARATH	39.34	455	241	11	2	445	1807	2237	6e-75	262	3.03
TRINITY_DN52910_c1_g1	sp|O70279|DGC14_MOUSE	28.57	455	239	14	38	469	35	426	9e-36	142	1005.68
TRINITY_DN55771_c1_g3	sp|Q9LUM0|FAB1B_ARATH	57.36	455	153	8	550	992	1343	1768	2e-150	496	23.73
TRINITY_DN53664_c0_g1	sp|Q9FMR9|RIN1_ARATH	82.42	455	80	0	13	467	4	458	0	785	27.12
TRINITY_DN54279_c2_g4	sp|Q5M729|ODP23_ARATH	61.76	455	158	6	78	524	93	539	0	571	66.03
TRINITY_DN47296_c0_g1	sp|Q8W0Z6|AP5M_ARATH	53.52	454	193	8	1	453	177	613	6e-157	465	29.21
TRINITY_DN55278_c0_g1	sp|Q8CFQ3|AQR_MOUSE	37.67	454	229	11	24	467	36	445	7e-83	284	7.55
TRINITY_DN53938_c1_g2	sp|P11976|PSTA_DICDI	41.41	454	212	8	2	405	457	906	2e-81	275	4.7
TRINITY_DN30660_c0_g1	sp|Q4WM08|CBHB_ASPFU	66.74	454	144	3	14	460	10	463	0	638	7.91
TRINITY_DN55103_c0_g1	sp|Q9XFS9|DXR_ARATH	74.89	454	107	5	16	463	23	475	0	700	9.71
TRINITY_DN55132_c0_g3	sp|P44797|PUR8_HAEIN	59.91	454	182	0	89	542	2	455	0	582	17.46
TRINITY_DN53457_c0_g2	sp|Q9ZP19|PPO1_IPOBA	43.39	454	234	12	1	446	44	482	9e-121	369	1.84
TRINITY_DN42655_c0_g1	sp|Q3E6Q1|PPR32_ARATH	30.62	454	270	5	32	443	43	493	7e-62	219	5.34
TRINITY_DN50985_c0_g1	sp|Q5ZLK1|DCA13_CHICK	50.77	453	215	3	1	453	1	445	3e-169	490	4.49
TRINITY_DN55206_c4_g1	sp|Q53197|Y4UC_SINFN	38.19	453	279	1	679	1131	58	509	6e-92	310	94.51
TRINITY_DN55228_c1_g2	sp|Q9FFJ3|PIRL1_ARATH	44.37	453	235	4	49	497	67	506	9e-105	329	21.08
TRINITY_DN55267_c0_g1	sp|Q0WUU6|PLT4_ARATH	48.34	453	210	4	14	465	72	501	5e-139	417	6.93
TRINITY_DN53972_c5_g1	sp|Q9LND7|SKI16_ARATH	38.85	453	256	11	53	501	1	436	1e-98	311	97.26
TRINITY_DN55099_c5_g1	sp|Q9LZJ3|XXT1_ARATH	62.91	453	137	5	11	442	4	446	0	587	85.45
TRINITY_DN51547_c0_g1	sp|Q3V384|AFG1L_MOUSE	37.97	453	206	14	82	496	59	474	4e-72	243	9.84
TRINITY_DN54255_c2_g1	sp|P28724|DHE4_GIAIN	43.49	453	240	5	228	670	3	449	3e-131	401	52.48
TRINITY_DN52666_c0_g1	sp|Q9LVM0|Y5830_ARATH	44.25	452	205	12	8	446	16	433	4e-97	311	7.36
TRINITY_DN55243_c3_g1	sp|F4IXE7|IDM1_ARATH	41.37	452	241	8	3	449	619	1051	1e-103	348	7.69
TRINITY_DN51438_c0_g1	sp|Q9XI21|PPR44_ARATH	31.86	452	291	8	267	714	144	582	3e-59	216	6.19
TRINITY_DN53356_c2_g1	sp|Q9LK21|CXE11_ARATH	53.22	451	152	8	21	463	61	460	8e-153	449	8.82
TRINITY_DN54922_c1_g1	sp|Q7XI75|CARM1_ORYSJ	69.18	451	129	4	63	506	53	500	0	652	20.29
TRINITY_DN54917_c5_g1	sp|O22224|NP93A_ARATH	59.87	451	180	1	26	476	314	763	0	550	9.24
TRINITY_DN53532_c1_g1	sp|C0LGW6|ERL1_ARATH	69.18	451	139	0	1	451	36	486	0	619	3.47
TRINITY_DN42983_c0_g1	sp|P37891|CBP3_ORYSJ	57.21	451	172	7	30	470	31	470	0	558	10
TRINITY_DN55012_c3_g1	sp|Q1W2L8|GSH1_TOBAC	77.61	451	94	1	48	491	72	522	0	757	587.13
TRINITY_DN52846_c1_g1	sp|F4J3G5|CTPA3_ARATH	60.09	451	157	3	84	532	80	509	0	563	16.37
TRINITY_DN51084_c0_g1	sp|Q9FMF6|PP444_ARATH	27.94	451	311	7	1	446	237	678	5e-54	197	5.61
TRINITY_DN53024_c1_g1	sp|Q8RVL2|DEK1_ARATH	51.22	451	207	5	10	451	2	448	1e-128	416	3.57
TRINITY_DN55708_c1_g2	sp|Q02028|HSP7S_PEA	80.27	451	76	3	20	458	256	705	0	711	67.24
TRINITY_DN54183_c10_g4	sp|Q63186|EI2BD_RAT	43.02	451	219	7	46	491	101	518	6e-112	348	44.77
TRINITY_DN54105_c3_g1	sp|Q9SQI8|ODP24_ARATH	68.51	451	121	3	51	498	48	480	0	561	70.38
TRINITY_DN49399_c0_g1	sp|Q704U0|XPO7A_XENLA	43.02	451	242	6	1	437	619	1068	3e-119	380	17.51
TRINITY_DN53731_c5_g2	sp|Q9C5J8|OEP80_ARATH	69.18	451	132	3	8	458	289	732	0	640	29.73
TRINITY_DN53769_c2_g2	sp|O81644|VILI2_ARATH	61.64	451	168	5	3	450	1	449	0	598	76.25
TRINITY_DN54408_c3_g1	sp|Q8VWF5|AML5_ARATH	42.44	450	172	15	1	375	274	711	2e-82	274	50.43
TRINITY_DN54422_c4_g1	sp|Q84P54|GATP1_SOLLC	76	450	107	1	106	555	66	514	0	741	42.32
TRINITY_DN55058_c4_g1	sp|Q0D3S3|OBGC1_ORYSJ	66.44	450	137	4	250	694	288	728	0	563	30.4
TRINITY_DN47148_c0_g1	sp|Q63170|DYH7_RAT	53.11	450	204	6	4	449	3327	3773	2e-158	504	4.54
TRINITY_DN53848_c3_g2	sp|Q9LZM1|ORP3A_ARATH	75.33	450	111	0	1	450	1	450	0	739	231.79
TRINITY_DN54133_c1_g1	sp|A2YMV6|WNK1_ORYSI	59.11	450	165	7	107	548	16	454	1e-178	530	84.11
TRINITY_DN54392_c3_g2	sp|P33629|TBA_PRUDU	98	450	9	0	5	454	1	450	0	926	173.44
TRINITY_DN53177_c1_g1	sp|Q7Z2K6|ERMP1_HUMAN	33.78	450	268	12	16	455	92	521	2e-67	246	15.18
TRINITY_DN53468_c1_g1	sp|Q9XIK4|NT101_ARATH	47.11	450	229	6	3	449	584	1027	9e-129	404	24.4
TRINITY_DN54665_c4_g1	sp|Q8RWT8|SYSM_ARATH	64.59	449	151	3	13	453	64	512	0	600	57.58
TRINITY_DN54434_c1_g5	sp|K4BV52|AOS1_SOLLC	44.54	449	242	5	8	454	71	514	1e-124	380	58.72
TRINITY_DN54071_c1_g1	sp|Q9FNX5|DRP1E_ARATH	76.17	449	103	2	1	445	4	452	0	725	84.75
TRINITY_DN55276_c0_g2	sp|Q8S0G4|GPDH1_ORYSJ	79.06	449	93	1	17	465	7	454	0	744	92.89
TRINITY_DN52951_c0_g1	sp|Q921I2|KLDC4_MOUSE	38.75	449	243	12	19	444	49	488	2e-95	310	12.76
TRINITY_DN55878_c5_g2	sp|Q9LZD3|E70A1_ARATH	41.43	449	246	5	1	445	197	632	4e-111	348	138.88
TRINITY_DN54143_c7_g1	sp|P54873|HMCS_ARATH	67.26	449	145	1	22	468	3	451	0	636	52.24
TRINITY_DN55975_c4_g2	sp|P49318|CATA2_RICCO	80.18	449	89	0	1	449	44	492	0	778	488.28
TRINITY_DN48687_c0_g1	sp|Q75LR2|AROF_ORYSJ	77.95	449	97	2	52	499	90	537	0	759	10.57
TRINITY_DN54666_c0_g1	sp|Q84ZC0|VATH_ORYSJ	60.04	448	172	1	11	451	5	452	0	579	81.86
TRINITY_DN54666_c0_g3	sp|Q84ZC0|VATH_ORYSJ	61.16	448	166	2	11	450	5	452	0	586	76.9
TRINITY_DN53997_c3_g4	sp|Q5VRY0|RH39_ORYSJ	64.29	448	137	5	49	481	60	499	0	570	26.7
TRINITY_DN54823_c1_g4	sp|Q2JD48|MURC_FRACC	39.06	448	220	9	1	430	81	493	5e-81	265	6.68
TRINITY_DN52942_c0_g1	sp|Q9SV01|FBW4_ARATH	28.57	448	279	7	13	436	23	453	2e-49	179	14.06
TRINITY_DN55783_c1_g4	sp|Q9LW63|PP251_ARATH	37.05	448	225	6	181	582	279	715	1e-86	290	24.98
TRINITY_DN53786_c1_g1	sp|Q9SR13|FLK_ARATH	48.88	448	169	16	29	449	163	577	3e-116	359	183.87
TRINITY_DN53711_c2_g1	sp|Q9S7C0|HSP7O_ARATH	65.85	448	151	1	1	448	1	446	0	651	197.65
TRINITY_DN48685_c0_g1	sp|Q10RP4|SE14_ORYSJ	50.22	448	201	8	1	440	154	587	4e-132	421	6.78
TRINITY_DN55447_c8_g1	sp|Q55774|Y182_SYNY3	37.36	447	251	5	1	444	150	570	4e-93	301	18.28
TRINITY_DN55264_c5_g1	sp|Q9C999|PILS2_ARATH	50.78	447	194	4	20	449	10	447	6e-148	436	74.44
TRINITY_DN55297_c5_g2	sp|O04866|ARGD_ALNGL	60.63	447	174	1	91	537	5	449	0	571	13.77
TRINITY_DN54848_c0_g1	sp|P25698|EF1A_SOYBN	94.63	447	24	0	30	476	1	447	0	883	22.74
TRINITY_DN44461_c0_g1	sp|Q9SZC9|HMA6_ARATH	53.69	447	189	4	12	452	515	949	3e-139	430	5.35
TRINITY_DN55316_c2_g2	sp|B9FMJ3|KN13A_ORYSJ	65.1	447	115	5	4	426	113	542	0	583	7.29
TRINITY_DN55070_c2_g1	sp|O49687|MYC4_ARATH	33.11	447	216	11	8	418	183	582	1e-57	204	6.31
TRINITY_DN54313_c0_g1	sp|Q9LYT2|PP287_ARATH	40.94	447	261	2	34	477	67	513	7e-132	400	11.1
TRINITY_DN56016_c2_g1	sp|F4HW02|GAT1_ARATH	49.1	446	221	3	21	465	11	451	3e-145	430	41.84
TRINITY_DN54498_c1_g2	sp|Q6P2B1|TNPO3_MOUSE	20.4	446	302	14	12	447	480	882	1e-06	55.1	24.94
TRINITY_DN45184_c0_g1	sp|Q7XR80|ARP8_ORYSJ	48.65	446	222	5	36	478	34	475	1e-141	422	6.98
TRINITY_DN49559_c0_g1	sp|Q9LVX1|C3H41_ARATH	28.7	446	259	16	38	446	206	629	4e-39	155	5.72
TRINITY_DN52450_c0_g1	sp|F4HW51|CHR20_ARATH	48.21	446	203	8	1	429	938	1372	1e-121	392	6.33
TRINITY_DN54941_c5_g1	sp|O81027|HMGCL_ARATH	56.95	446	150	6	1	428	36	457	2e-169	491	86.48
TRINITY_DN54572_c2_g1	sp|Q93WV0|WRK20_ARATH	45.07	446	206	10	47	483	36	451	3e-96	312	52.91
TRINITY_DN54847_c2_g1	sp|Q84M92|ARP4_ARATH	70.85	446	121	3	1	442	1	441	0	689	19.29
TRINITY_DN55611_c1_g1	sp|Q9FIK0|PFKA2_ARATH	60.09	446	168	4	87	532	3	438	0	546	11.44
TRINITY_DN52941_c3_g1	sp|Q85WB7|GSA_BRANA	77.58	446	98	1	36	479	28	473	0	730	25.07
TRINITY_DN55898_c4_g1	sp|Q9ZUH1|Y2424_ARATH	51.57	446	202	6	1	439	3	441	3e-156	456	5.97
TRINITY_DN54392_c2_g1	sp|Q9SL67|PRS4B_ARATH	90.81	446	38	2	1	446	1	443	0	820	107.49
TRINITY_DN40289_c0_g1	sp|Q9FZP1|HPSE3_ARATH	50.67	446	216	4	1	444	82	525	2e-157	464	9.72
TRINITY_DN54272_c2_g1	sp|Q6M9M7|Y1998_PARUW	34.3	446	218	9	119	561	10	383	4e-78	258	18.9
TRINITY_DN54286_c1_g1	sp|Q9LZJ3|XXT1_ARATH	65.92	446	128	5	13	444	11	446	0	602	30.35
TRINITY_DN53413_c6_g2	sp|Q852L0|HD16N_ORYSJ	78.7	446	93	2	1	445	263	707	0	767	46.66
TRINITY_DN54414_c3_g2	sp|Q9FHK9|MD26B_ARATH	30.11	445	251	13	7	423	4	416	4e-40	154	40.64
TRINITY_DN53547_c0_g1	sp|Q54VM3|TBC5A_DICDI	26.29	445	258	15	4	410	373	785	4e-38	155	5.53
TRINITY_DN52967_c1_g1	sp|Q9XI84|RBCMT_ARATH	49.44	445	211	6	2	438	41	479	1e-142	423	36.85
TRINITY_DN55322_c9_g1	sp|Q6Z4G8|COBL1_ORYSJ	66.07	445	143	5	28	467	1	442	0	622	92.13
TRINITY_DN46766_c0_g1	sp|Q0INC5|RH28_ORYSJ	73.93	445	116	0	1	445	194	638	0	691	11.02
TRINITY_DN55821_c5_g2	sp|Q3EAQ5|PTR36_ARATH	47.64	445	209	3	1	439	56	482	2e-136	408	32.18
TRINITY_DN53045_c3_g1	sp|P45951|ARP_ARATH	52.13	445	167	5	182	586	97	535	1e-149	449	39.06
TRINITY_DN41086_c0_g1	sp|O64668|PSNA_ARATH	50.34	445	197	7	5	435	19	453	3e-131	393	5.52
TRINITY_DN51352_c0_g1	sp|Q8LI34|MYST1_ORYSJ	49.44	445	155	10	27	464	64	445	4e-135	404	7.92
TRINITY_DN51393_c0_g1	sp|Q9FGK8|SC16B_ARATH	32.81	445	220	17	1	393	908	1325	5e-43	167	5.16
TRINITY_DN50425_c0_g1	sp|O74828|ESF1_SCHPO	30.34	445	215	10	22	440	265	640	4e-47	177	11.91
TRINITY_DN42323_c0_g1	sp|Q8H1Z0|CER3_ARATH	45.05	444	234	3	14	448	11	453	5e-131	399	5.21
TRINITY_DN55405_c0_g1	sp|Q32RU1|PSBB_STAPU	90.32	444	43	0	1	444	65	508	0	833	8.7
TRINITY_DN54772_c1_g1	sp|Q9CAF4|NUP1_ARATH	25.23	444	233	16	128	505	24	434	6e-06	53.9	82.95
TRINITY_DN55672_c3_g3	sp|P27322|HSP72_SOLLC	92.34	444	33	1	20	462	1	444	0	852	166.19
TRINITY_DN55820_c5_g1	sp|Q42971|ENO_ORYSJ	86.49	444	60	0	25	468	3	446	0	801	190.09
TRINITY_DN53036_c1_g1	sp|Q9LTR9|NMT1_ARATH	68.24	444	131	3	1	444	1	434	0	638	164.73
TRINITY_DN55786_c1_g1	sp|O94260|G3BP_SCHPO	24.55	444	281	13	15	446	18	419	3e-25	110	64.86
TRINITY_DN52724_c1_g1	sp|Q9FFH1|RLT2_ARATH	36.94	444	221	12	62	477	893	1305	1e-72	256	17.83
TRINITY_DN53140_c3_g3	sp|Q9FF81|VPS36_ARATH	51.35	444	176	11	27	460	12	425	4e-135	403	38.95
TRINITY_DN53617_c2_g1	sp|O65258|BAM2_ARATH	69.37	444	136	0	27	470	86	529	0	672	7.21
TRINITY_DN50967_c0_g1	sp|Q9M088|E135_ARATH	51.69	443	200	8	1	436	15	450	2e-159	468	3.36
TRINITY_DN52033_c0_g1	sp|Q9FM68|BAM4_ARATH	49.89	443	215	3	65	502	89	529	4e-158	468	19.73
TRINITY_DN53577_c1_g1	sp|Q8VY00|ESP3_ARATH	68.4	443	137	3	18	459	168	608	0	616	6.66
TRINITY_DN54521_c2_g1	sp|Q0WSY2|FPP4_ARATH	48.76	443	204	6	8	440	62	491	3e-108	354	37.67
TRINITY_DN53904_c6_g1	sp|Q9LNJ3|APF2_ARATH	55.3	443	162	9	52	490	74	484	8e-141	421	82.32
TRINITY_DN53923_c2_g1	sp|Q20748|ATAD3_CAEEL	41.99	443	231	4	3	442	72	491	4e-103	326	11.1
TRINITY_DN50587_c0_g1	sp|Q9LZR8|Y5370_ARATH	28.22	443	268	13	4	441	61	458	8e-46	171	5.95
TRINITY_DN47454_c0_g1	sp|Q8RY00|SIA2_ARATH	61.4	443	159	4	53	486	1	440	0	551	27.89
TRINITY_DN54339_c1_g1	sp|Q9SU29|UPL5_ARATH	43.34	443	246	3	75	515	432	871	3e-124	391	11.44
TRINITY_DN53759_c1_g1	sp|Q5JK39|LCB2D_ORYSJ	77.43	443	100	0	1	443	43	485	0	728	17.67
TRINITY_DN54612_c1_g1	sp|O94260|G3BP_SCHPO	28.28	442	258	18	48	465	18	424	4e-24	108	15.7
TRINITY_DN52084_c1_g1	sp|Q9LU46|RH35_ARATH	84.62	442	68	0	1	442	150	591	0	790	6.08
TRINITY_DN53396_c1_g2	sp|B9FS74|KN14L_ORYSJ	61.54	442	153	5	31	472	873	1297	0	550	34.4
TRINITY_DN54939_c7_g1	sp|O23461|ARAK_ARATH	68.1	442	135	2	1	442	601	1036	0	598	42.5
TRINITY_DN51991_c0_g1	sp|Q8L7L1|SPHK1_ARATH	41.18	442	246	4	4	443	14	443	5e-120	365	4.38
TRINITY_DN49780_c1_g1	sp|Q86B00|GLNA1_DICDI	31.67	442	267	11	25	443	52	481	1e-65	225	11.12
TRINITY_DN55393_c0_g1	sp|Q8VD65|PI3R4_MOUSE	29.19	442	250	12	683	1119	975	1358	5e-47	188	14.35
TRINITY_DN55355_c4_g2	sp|Q93YU2|RUS6_ARATH	54.52	442	187	4	131	570	62	491	5e-163	481	28.51
TRINITY_DN53898_c2_g1	sp|F4KGU4|DEAHC_ARATH	38.69	442	258	6	1	439	1341	1772	7e-96	321	12.11
TRINITY_DN54300_c1_g1	sp|Q9LD43|ACCA_ARATH	59.05	442	152	6	10	442	5	426	2e-176	522	88.12
TRINITY_DN53118_c6_g1	sp|O64518|MCA5_ARATH	52.04	442	174	8	4	441	3	410	3e-153	448	49.94
TRINITY_DN53444_c4_g1	sp|P0DKL6|S130B_ARATH	77.38	442	97	3	1	440	774	1214	0	733	34.5
TRINITY_DN54611_c6_g1	sp|Q7XZU3|SAC1_ARATH	53.06	441	165	6	1	404	211	646	2e-152	462	32.24
TRINITY_DN54697_c2_g1	sp|Q9FF86|DCR_ARATH	31.97	441	266	16	31	454	25	448	4e-52	188	19.86
TRINITY_DN52088_c1_g1	sp|P52420|PUR2_ARATH	69.61	441	122	2	20	449	92	531	0	632	16.31
TRINITY_DN47633_c0_g1	sp|Q9XGM8|MGAT1_ARATH	62.59	441	162	2	35	474	3	441	0	597	33.73
TRINITY_DN54918_c0_g1	sp|Q76DT2|TX60A_ACTVL	26.3	441	279	18	38	445	38	465	1e-30	127	98.65
TRINITY_DN54936_c3_g1	sp|Q9BQ70|TCF25_HUMAN	33.79	441	245	12	1	429	177	582	6e-67	233	23.68
TRINITY_DN53929_c2_g6	sp|F4HTQ1|MPRO1_ARATH	41.5	441	257	1	43	482	55	495	8e-115	360	3.37
TRINITY_DN54891_c1_g3	sp|Q7Y228|LAMP1_ARATH	51.93	441	187	4	1	441	265	680	9e-153	456	61.96
TRINITY_DN45647_c0_g1	sp|Q56XX3|Y2215_ARATH	44.22	441	212	14	8	434	10	430	8e-105	324	4.95
TRINITY_DN55897_c4_g3	sp|Q9SWA6|SNI1_ARATH	28.34	441	278	10	12	441	19	432	1e-35	140	9.06
TRINITY_DN54356_c0_g1	sp|O98997|RCA_VIGRR	74.6	441	104	4	12	447	1	438	0	668	55.36
TRINITY_DN53157_c8_g1	sp|Q88C93|ALGC_PSEPK	28.8	441	257	11	152	590	50	435	1e-37	149	57.39
TRINITY_DN55515_c7_g4	sp|Q6ICX4|PTBP3_ARATH	63.27	441	148	4	1	436	1	432	0	558	15.27
TRINITY_DN55978_c6_g1	sp|Q2R9D2|Y1176_ORYSJ	26.08	441	237	13	35	462	29	393	5e-28	120	41.53
TRINITY_DN54283_c7_g1	sp|F4KBP5|CHR4_ARATH	53.06	441	173	9	1	420	1052	1479	1e-121	402	7.68
TRINITY_DN55405_c0_g2	sp|Q7G6K7|FH3_ORYSJ	68.18	440	126	4	2	441	786	1211	0	597	10.77
TRINITY_DN53940_c2_g1	sp|Q66GP0|Y5738_ARATH	43.41	440	186	14	1	438	101	479	1e-100	320	37.84
TRINITY_DN55130_c2_g1	sp|Q93ZY2|ROGF1_ARATH	51.82	440	187	5	37	455	71	506	1e-138	416	4.44
TRINITY_DN53173_c2_g2	sp|Q52T38|ZDH22_ARATH	58.64	440	179	1	1	440	124	560	0	545	20.96
TRINITY_DN53682_c0_g1	sp|O04034|CCX5_ARATH	51.82	440	189	3	1	439	127	544	3e-137	412	16.74
TRINITY_DN53744_c0_g1	sp|O94260|G3BP_SCHPO	26.14	440	271	15	73	499	18	416	4e-26	114	15.16
TRINITY_DN50917_c0_g1	sp|Q9Y2L5|TPPC8_HUMAN	29.61	439	256	12	2	419	449	855	3e-44	171	3.69
TRINITY_DN55636_c3_g2	sp|O23140|AP2M_ARATH	89.29	439	46	1	1	439	1	438	0	823	63.35
TRINITY_DN55039_c7_g1	sp|Q8W486|Y1491_ARATH	37.13	439	239	11	101	525	60	475	5e-82	272	4.06
TRINITY_DN47510_c0_g1	sp|A5F5U6|BGAL_VIBC3	49.2	439	195	7	1	437	87	499	1e-133	416	9.16
TRINITY_DN48265_c0_g1	sp|Q570B4|KCS10_ARATH	64.46	439	131	2	6	419	110	548	0	602	25.57
TRINITY_DN54266_c4_g4	sp|F4KEY9|NAA25_ARATH	45.56	439	214	5	4	430	98	523	1e-100	329	23.81
TRINITY_DN53453_c1_g1	sp|Q8RY25|NU98A_ARATH	51.25	439	168	9	4	411	615	1038	7e-136	421	14.81
TRINITY_DN52400_c1_g1	sp|Q84R21|Y1559_ARATH	70.55	438	116	5	2	431	204	636	0	613	15.95
TRINITY_DN54055_c0_g1	sp|Q9C551|RH5_ARATH	65.98	438	143	3	2	433	99	536	0	605	76.36
TRINITY_DN53566_c0_g1	sp|Q9CAA8|PP108_ARATH	40.41	438	255	2	13	447	204	638	5e-115	360	5.43
TRINITY_DN54828_c2_g1	sp|Q6ZLP5|CIPKN_ORYSJ	62.79	438	152	5	12	441	1	435	0	572	39.65
TRINITY_DN55680_c3_g5	sp|Q3ED78|C3H7_ARATH	48.63	438	189	8	8	439	63	470	2e-134	402	23.7
TRINITY_DN55095_c3_g1	sp|Q9SGQ0|VOZ1_ARATH	57.31	438	155	9	1	421	1	423	2e-158	466	22.58
TRINITY_DN55004_c2_g2	sp|Q9FKG3|PFKA4_ARATH	70.78	438	125	3	79	514	68	504	0	667	223.7
TRINITY_DN55826_c2_g1	sp|O94260|G3BP_SCHPO	26.03	438	255	16	17	423	18	417	6e-26	112	12.26
TRINITY_DN54168_c0_g1	sp|Q67XQ0|Y4424_ARATH	71.69	438	96	7	20	454	26	438	0	596	42.31
TRINITY_DN55111_c5_g1	sp|Q9FK07|CLPX1_ARATH	70.78	438	115	3	30	457	142	576	0	625	23.74
TRINITY_DN53740_c3_g2	sp|P42698|DR111_ARATH	49.32	438	155	11	1	432	1	377	1e-106	328	17.37
TRINITY_DN54686_c4_g2	sp|Q9FIB6|PS12A_ARATH	71.85	437	123	0	25	461	5	441	0	647	195.34
TRINITY_DN54053_c3_g1	sp|Q8LPJ4|AB2E_ARATH	87.87	437	35	1	1	419	58	494	0	791	122.17
TRINITY_DN50714_c0_g1	sp|Q8SAB7|SPK1_ARATH	71.62	437	120	1	1	437	1236	1668	0	652	12.35
TRINITY_DN54510_c3_g1	sp|Q9P3W6|YLI2_SCHPO	24.26	437	286	13	30	447	5	415	4e-12	72.8	37.07
TRINITY_DN55601_c3_g1	sp|Q9SI52|P4KG7_ARATH	56.98	437	177	5	29	463	38	465	4e-166	498	21.76
TRINITY_DN49971_c0_g1	sp|O64967|HMDH2_GOSHI	66.82	437	139	3	9	440	188	623	0	606	8.05
TRINITY_DN49904_c0_g1	sp|Q3EDG5|TPST_ARATH	44.39	437	217	8	16	443	20	439	5e-123	375	8.49
TRINITY_DN55365_c6_g2	sp|P11976|PSTA_DICDI	41.88	437	223	4	2	413	293	723	2e-84	284	2.35
TRINITY_DN55394_c2_g2	sp|P35614|ERF1Z_ARATH	89.47	437	44	2	1	437	1	435	0	810	116.51
TRINITY_DN55382_c4_g1	sp|B3H4P1|PP450_ARATH	24.26	437	274	10	403	797	146	567	6e-32	136	12.02
TRINITY_DN52873_c2_g1	sp|Q9ZU97|VAC14_ARATH	62.24	437	154	3	1	433	94	523	0	550	4.81
TRINITY_DN55801_c1_g1	sp|Q8W207|CSN2_ARATH	80.78	437	84	0	4	440	2	438	0	757	39.93
TRINITY_DN55756_c2_g2	sp|P93836|HPPD_ARATH	65.22	437	135	5	111	540	14	440	0	545	26.15
TRINITY_DN53828_c0_g1	sp|Q5RD03|ARMC6_PONAB	27.69	437	285	10	25	449	28	445	4e-40	155	6.52
TRINITY_DN54141_c3_g1	sp|Q9C5Z3|EIF3E_ARATH	70.48	437	126	1	26	462	8	441	0	665	258.07
TRINITY_DN54395_c4_g1	sp|Q0D598|WNK1_ORYSJ	58.35	437	141	7	28	426	16	449	5e-170	501	8.65
TRINITY_DN51622_c0_g1	sp|Q0GZS3|USP_CUCME	70.25	437	129	1	2	438	172	607	0	651	5.67
TRINITY_DN48723_c0_g1	sp|A8MPR5|FTSI2_ARATH	61.1	437	165	3	1	437	442	873	0	536	32.42
TRINITY_DN51398_c0_g1	sp|Q54FQ8|EI2BG_DICDI	31.81	437	273	12	3	424	2	428	7e-69	232	30.21
TRINITY_DN54715_c2_g1	sp|Q43033|TCMO_PETCR	73.62	436	113	1	57	490	2	437	0	661	75.63
TRINITY_DN53267_c4_g1	sp|F4K2F0|EML3_ARATH	39.22	436	218	12	1	428	1	397	1e-73	244	4.05
TRINITY_DN54813_c1_g1	sp|B0X1Q4|RUMI_CULQU	22.71	436	264	14	23	429	1	392	1e-16	85.5	31.79
TRINITY_DN55326_c2_g2	sp|Q9LI61|AVT6A_ARATH	55.28	436	185	3	41	476	25	450	1e-165	483	105.72
TRINITY_DN50663_c0_g1	sp|Q9ZU91|E133_ARATH	56.88	436	186	2	80	515	23	456	0	537	6.4
TRINITY_DN47459_c0_g1	sp|F4K0C4|TR130_ARATH	54.82	436	182	4	1	432	404	828	9e-154	474	6.34
TRINITY_DN53802_c3_g1	sp|Q9CWX9|DDX47_MOUSE	67.2	436	138	3	3	434	19	453	0	611	49.31
TRINITY_DN55557_c1_g1	sp|Q8R3N1|NOP14_MOUSE	27.52	436	283	6	53	475	397	812	6e-46	175	11.85
TRINITY_DN54434_c1_g1	sp|O49543|MNIF1_ARATH	73.33	435	116	0	6	440	19	453	0	672	18.41
TRINITY_DN52474_c3_g1	sp|Q54TR5|ABKB_DICDI	28.51	435	262	10	42	455	200	606	3e-45	172	12.88
TRINITY_DN55488_c5_g2	sp|Q8W486|Y1491_ARATH	34.71	435	259	10	95	525	62	475	6e-76	254	15.95
TRINITY_DN54509_c3_g1	sp|Q9SA27|RH36_ARATH	57.47	435	183	1	48	482	59	491	0	544	75.48
TRINITY_DN55225_c2_g1	sp|Q8H594|WDR12_ORYSJ	48.97	435	204	5	4	429	11	436	5e-148	435	68.35
TRINITY_DN55369_c2_g1	sp|Q39117|TGT2_ARATH	34.48	435	218	10	1	385	81	498	5e-61	213	13.59
TRINITY_DN28020_c0_g1	sp|C0LGV1|RCH1_ARATH	48.97	435	219	2	16	450	60	491	2e-124	395	8.65
TRINITY_DN51424_c0_g1	sp|Q6XAT2|ERL2_ARATH	60.92	435	160	4	1	432	239	666	5e-169	506	9.74
TRINITY_DN55164_c5_g1	sp|Q9ASS2|FREE1_ARATH	51.26	435	160	11	171	584	198	601	8e-133	407	38.09
TRINITY_DN53133_c0_g1	sp|Q94AZ2|STP13_ARATH	62.53	435	159	3	5	435	72	506	0	575	24.29
TRINITY_DN45205_c0_g1	sp|Q9UUA2|PIF1_SCHPO	44.37	435	195	12	1	397	358	783	4e-101	324	5.44
TRINITY_DN50466_c0_g1	sp|Q8RXR2|CLCF_ARATH	56.09	435	178	4	1	435	354	775	4e-154	463	49.2
TRINITY_DN54659_c4_g1	sp|P98204|ALA1_ARATH	55.99	434	158	2	1	434	734	1134	6e-163	496	22.77
TRINITY_DN54925_c4_g1	sp|Q8VZP6|GUX8_ARATH	57.6	434	169	6	36	466	61	482	5e-172	501	161.89
TRINITY_DN55497_c1_g1	sp|Q9C5S2|IRE1A_ARATH	53	434	199	3	121	552	406	836	6e-147	451	11.57
TRINITY_DN53941_c5_g1	sp|Q8W4B1|RCF3_ARATH	35.71	434	244	11	80	495	70	486	3e-64	228	80.35
TRINITY_DN55607_c1_g1	sp|Q5THJ4|VP13D_HUMAN	25.35	434	266	14	98	482	3827	4251	2e-19	96.7	3.84
TRINITY_DN52218_c0_g1	sp|Q94KD3|VP52A_ARATH	71.2	434	124	1	67	500	25	457	0	647	30.01
TRINITY_DN51564_c0_g1	sp|Q700C2|SPL16_ARATH	33.64	434	233	15	2	425	584	972	6e-54	197	16.47
TRINITY_DN55516_c2_g1	sp|Q9LVX1|C3H41_ARATH	30.88	434	226	15	137	509	203	623	6e-39	155	7.59
TRINITY_DN55588_c2_g1	sp|Q9FI78|HST_ARATH	30.41	434	271	10	10	422	1	424	2e-53	190	34.18
TRINITY_DN49078_c0_g1	sp|P46547|PIP_AERSO	48.16	434	206	8	68	501	7	421	6e-131	394	14.96
TRINITY_DN54601_c3_g2	sp|F4IXE7|IDM1_ARATH	27.48	433	243	12	160	582	648	1019	4e-38	155	84.4
TRINITY_DN47240_c0_g1	sp|F4JGZ1|MED16_ARATH	44.34	433	212	5	1	405	481	912	8e-117	375	4.54
TRINITY_DN50764_c0_g1	sp|Q9LNQ4|ALA4_ARATH	61.43	433	161	2	16	445	772	1201	0	568	2.91
TRINITY_DN54852_c0_g2	sp|G3FIN8|UGTK4_MANES	35.33	433	234	15	31	438	65	476	2e-65	223	17.87
TRINITY_DN52995_c1_g1	sp|Q39183|D6KL2_ARATH	62.36	433	138	9	97	514	164	586	0	529	5.79
TRINITY_DN47392_c0_g1	sp|Q9SB50|AP4M_ARATH	73.9	433	111	2	1	432	20	451	0	668	11.88
TRINITY_DN52785_c0_g1	sp|P42744|AXR1_ARATH	54.97	433	186	4	3	427	91	522	3e-173	503	5.74
TRINITY_DN55186_c4_g1	sp|Q43497|MDAR_SOLLC	73.67	433	112	1	1	431	1	433	0	652	90.9
TRINITY_DN40040_c0_g1	sp|Q9SIT7|PP151_ARATH	34.18	433	219	8	1	372	211	638	1e-78	263	1.57
TRINITY_DN52168_c1_g1	sp|Q9FV71|E2FB_ARATH	49.42	433	175	15	18	430	26	434	1e-111	343	3.65
TRINITY_DN46552_c0_g1	sp|Q6ZI17|OML2_ORYSJ	44.34	433	198	12	3	408	391	807	1e-95	311	9.44
TRINITY_DN49291_c1_g1	sp|P57681|PCYOX_ARATH	53.58	433	193	3	8	432	45	477	4e-159	466	24.41
TRINITY_DN54252_c5_g2	sp|O23034|UBA5_ARATH	69.05	433	128	4	28	457	1	430	0	582	57.71
TRINITY_DN54470_c1_g1	sp|Q0JM17|RH56_ORYSJ	86.57	432	56	1	1	430	1	432	0	771	181.74
TRINITY_DN54562_c5_g1	sp|Q9LF80|XXT3_ARATH	61.57	432	150	4	1	430	28	445	0	573	451.5
TRINITY_DN53946_c3_g4	sp|O81983|SYS_HELAN	72.22	432	120	0	1	432	1	432	0	671	390.95
TRINITY_DN55675_c2_g2	sp|F4I1T7|NP214_ARATH	27.55	432	277	12	162	575	734	1147	1e-32	140	7.92
TRINITY_DN51530_c0_g1	sp|Q93YQ1|RTOR1_ARATH	48.38	432	206	8	52	479	818	1236	6e-128	409	7.17
TRINITY_DN46819_c0_g1	sp|Q0WLC6|PP349_ARATH	38.43	432	250	8	2	425	663	1086	1e-90	303	12.85
TRINITY_DN53636_c9_g1	sp|Q8VYF9|SRGT1_ARATH	53.7	432	165	5	28	457	391	789	9e-155	467	156.34
TRINITY_DN50491_c0_g1	sp|Q6X4A2|CIPKV_ORYSJ	66.2	432	146	0	15	446	13	444	0	612	9.67
TRINITY_DN54601_c3_g1	sp|F4IXE7|IDM1_ARATH	27.84	431	240	14	59	480	651	1019	7e-42	164	35.8
TRINITY_DN49598_c0_g1	sp|Q3E6Q1|PPR32_ARATH	29.23	431	238	11	18	447	135	499	1e-38	153	5.38
TRINITY_DN53575_c2_g3	sp|Q5BK48|TTC5_RAT	37.82	431	241	10	9	417	8	433	1e-80	261	28.79
TRINITY_DN55474_c3_g1	sp|Q3UDE2|TTL12_MOUSE	33.41	431	246	10	387	795	153	564	2e-76	266	92.86
TRINITY_DN54735_c1_g3	sp|Q5Z627|EF1G3_ORYSJ	61.02	431	151	4	1	429	1	416	0	531	210.77
TRINITY_DN54555_c4_g1	sp|Q9ATY5|UVH3_ARATH	54.29	431	158	5	317	747	891	1282	1e-136	445	12.69
TRINITY_DN55365_c6_g1	sp|P11976|PSTA_DICDI	44.55	431	190	2	13	395	175	604	4e-94	310	1.84
TRINITY_DN55042_c11_g1	sp|O94514|NOP56_SCHPO	63.57	431	153	3	1	429	1	429	0	557	39.51
TRINITY_DN52844_c4_g1	sp|Q84WJ2|PRI2_ARATH	63.81	431	156	0	48	478	21	451	0	602	76.54
TRINITY_DN50544_c0_g1	sp|Q0WT31|PMTP_ARATH	67.29	431	137	1	1	427	260	690	0	639	10.61
TRINITY_DN52582_c2_g1	sp|Q5NAY4|HISX_ORYSJ	74.71	431	107	2	68	497	39	468	0	663	26.47
TRINITY_DN53864_c1_g2	sp|Q10R17|PURA1_ORYSJ	71.69	431	122	0	79	509	58	488	0	667	44.41
TRINITY_DN53864_c1_g1	sp|O24578|PURA_MAIZE	71.69	431	122	0	75	505	54	484	0	663	16.05
TRINITY_DN55523_c5_g1	sp|Q7XZU0|SAC9_ARATH	35.27	431	244	10	2	421	728	1134	1e-57	211	11.48
TRINITY_DN55524_c3_g3	sp|Q94AI7|TPL_ARATH	61.95	431	155	3	41	471	710	1131	0	564	19.12
TRINITY_DN55927_c1_g2	sp|O23593|RGGB_ARATH	34.34	431	180	18	6	410	5	358	2e-33	133	733.04
TRINITY_DN54402_c5_g2	sp|P18025|TBB1_MAIZE	94.42	430	24	0	11	440	1	430	0	859	71.94
TRINITY_DN54588_c3_g1	sp|Q8LPZ7|CDPK3_ORYSJ	75.58	430	105	0	1	430	119	548	0	692	8.79
TRINITY_DN54523_c4_g1	sp|Q8VDM6|HNRL1_MOUSE	39.07	430	227	7	33	454	195	597	1e-80	274	360.03
TRINITY_DN55350_c0_g2	sp|F4JRS4|MORC7_ARATH	69.53	430	128	2	13	441	136	563	0	651	15.26
TRINITY_DN51454_c0_g1	sp|Q8RWU4|ATML1_ARATH	45.81	430	195	9	1	406	163	578	1e-116	364	5.26
TRINITY_DN50574_c0_g1	sp|A3KNB6|ODR4_XENLA	23.49	430	230	15	12	408	11	374	1e-13	76.6	4.67
TRINITY_DN54255_c1_g2	sp|Q8W575|CSN3_ARATH	50.23	430	205	4	2	429	4	426	5e-141	417	7.82
TRINITY_DN45297_c0_g1	sp|O24371|LOX31_SOLTU	60	430	163	5	1	427	491	914	2e-173	516	3.94
TRINITY_DN51750_c0_g1	sp|Q94AX4|DLD_ARATH	73.95	430	112	0	1	430	138	567	0	691	6.65
TRINITY_DN53409_c0_g1	sp|C0LGF5|Y1341_ARATH	49.07	430	206	4	3	428	5	425	1e-111	358	8.17
TRINITY_DN54660_c3_g1	sp|Q9SKK0|EBF1_ARATH	34.27	429	263	8	1	418	207	627	1e-59	210	24.89
TRINITY_DN54406_c2_g2	sp|P46032|PTR2_ARATH	40.09	429	248	3	21	444	29	453	8e-108	337	5.8
TRINITY_DN50952_c0_g1	sp|P0C5E2|LRL12_ARATH	46.62	429	203	9	41	464	209	616	7e-117	363	3
TRINITY_DN54057_c4_g1	sp|A5UMN6|DADD_METS3	38.23	429	241	7	49	475	24	430	1e-92	295	5.67
TRINITY_DN54074_c2_g3	sp|Q94AD8|FBW3_ARATH	43.82	429	221	5	71	492	66	481	4e-125	384	4.37
TRINITY_DN55220_c5_g1	sp|Q8H100|AGD8_ARATH	48.02	429	188	14	11	428	8	412	2e-115	351	19.29
TRINITY_DN55096_c3_g1	sp|Q8W4F0|DAR1_ARATH	65.5	429	133	5	60	484	136	553	0	563	117.46
TRINITY_DN52832_c1_g1	sp|B2V855|GATA_SULSY	26.81	429	240	11	16	384	71	485	1e-38	149	60.06
TRINITY_DN54172_c4_g1	sp|Q5Z5R4|C7016_ORYSJ	44.06	429	234	4	38	465	41	464	1e-133	402	23.54
TRINITY_DN55924_c12_g1	sp|Q9FMF6|PP444_ARATH	27.97	429	300	5	546	971	66	488	4e-45	178	7.33
TRINITY_DN51305_c0_g1	sp|Q9H7F0|AT133_HUMAN	30.3	429	255	8	1	392	714	1135	2e-52	194	15.74
TRINITY_DN54667_c0_g1	sp|Q9FHK9|MD26B_ARATH	28.97	428	252	14	1	394	7	416	9e-35	138	33.87
TRINITY_DN54699_c5_g1	sp|Q6K908|ARP3_ORYSJ	77.57	428	96	0	1	428	1	428	0	718	21.38
TRINITY_DN54470_c1_g2	sp|Q9LFN6|RH56_ARATH	89.95	428	42	1	1	428	1	427	0	776	24.53
TRINITY_DN52076_c0_g1	sp|Q6EWX0|ORC5_ARATH	40.65	428	221	5	2	420	129	532	5e-96	304	12.79
TRINITY_DN53347_c0_g1	sp|Q8LGH4|CUL4_ARATH	83.41	428	71	0	7	434	365	792	0	735	24.18
TRINITY_DN54085_c2_g1	sp|Q8W486|Y1491_ARATH	37.15	428	252	8	88	505	55	475	9e-82	271	4.9
TRINITY_DN55481_c5_g1	sp|P49132|TPT_FLATR	69.39	428	100	5	3	424	1	403	0	576	1551.31
TRINITY_DN54736_c3_g1	sp|Q9SLH0|EIL1_ARATH	57.01	428	135	6	37	441	35	436	1e-150	455	122.32
TRINITY_DN53287_c4_g2	sp|O22715|AP1M2_ARATH	87.38	428	54	0	1	428	1	428	0	800	54.01
TRINITY_DN53910_c13_g2	sp|Q5Z627|EF1G3_ORYSJ	61.68	428	151	4	1	427	1	416	0	530	94.89
TRINITY_DN54827_c1_g2	sp|Q8RXS6|INO80_ARATH	29.91	428	240	12	26	437	15	398	3e-40	159	18.24
TRINITY_DN44475_c0_g1	sp|Q94CD5|ATG7_ARATH	45.33	428	221	5	3	424	3	423	2e-124	383	11.32
TRINITY_DN51050_c1_g1	sp|Q6S7B0|TAF5_ARATH	64.02	428	139	4	1	426	251	665	0	565	9.05
TRINITY_DN54158_c2_g3	sp|Q40345|IDHP_MEDSA	77.1	428	98	0	34	461	4	431	0	710	8.07
TRINITY_DN53785_c4_g2	sp|O23593|RGGB_ARATH	37.85	428	179	18	1	411	1	358	6e-41	154	48.23
TRINITY_DN53357_c1_g1	sp|Q84JB8|RUS3_ARATH	52.46	427	179	6	10	419	11	430	2e-147	434	29.17
TRINITY_DN54996_c2_g5	sp|Q9LS42|CASP_ARATH	67.45	427	135	2	21	447	9	431	0	551	45.91
TRINITY_DN54980_c2_g1	sp|Q9FF86|DCR_ARATH	34.19	427	254	15	39	453	37	448	5e-53	191	198.81
[truncated: 16,136 more rows]

## Sheet: E.hyemale_Shoot
Gene ID	Annotation	percent identity	length	mismatch	gap open	query start	query end	subject start	subject end	evalue	bits	TPM
TRINITY_DN33780_c1_g1	sp|Q38970|ACC1_ARATH	67.26	2266	698	21	16	2251	2	2253	0	3125	155.25
TRINITY_DN33661_c1_g2	sp|Q9SSD2|PRP8A_ARATH	93.21	2240	150	2	1	2239	121	2359	0	4386	51.57
TRINITY_DN32977_c3_g1	sp|Q9HFE8|TRA1_SCHPO	27.81	1715	1015	43	29	1683	2148	3699	0	641	47.56
TRINITY_DN33831_c1_g1	sp|Q9SYP1|DEXHC_ARATH	76.01	1709	404	4	2	1709	458	2161	0	2761	23.58
TRINITY_DN33653_c1_g2	sp|Q42093|AB2C_ARATH	64.85	1616	556	7	4	1613	9	1618	0	2126	38.03
TRINITY_DN32658_c7_g2	sp|Q43155|GLTB_SPIOL	80.92	1504	287	0	11	1514	1	1504	0	2588	290.62
TRINITY_DN33562_c2_g2	sp|Q94FN2|MOR1_ARATH	59.96	1481	508	20	27	1494	570	1978	0	1699	29.92
TRINITY_DN33723_c2_g1	sp|F4J5S1|CLU_ARATH	56.54	1392	469	19	85	1412	70	1389	0	1498	42.74
TRINITY_DN32979_c1_g1	sp|Q9FNB0|CHLH_ARATH	76.57	1370	306	6	53	1413	18	1381	0	2192	68.25
TRINITY_DN31739_c2_g1	sp|Q8GY23|UPL1_ARATH	48.1	1368	572	32	2	1321	2300	3577	0	1059	59.9
TRINITY_DN32178_c2_g1	sp|F4HWY6|MYO11_ARATH	60.56	1326	513	6	1	1322	173	1492	0	1641	72.3
TRINITY_DN32933_c5_g1	sp|F4HXV6|NU155_ARATH	52.97	1312	559	22	1	1291	190	1464	0	1286	68.26
TRINITY_DN31671_c4_g1	sp|Q5G1S8|PP241_ARATH	39.11	1286	735	18	2	1268	160	1416	0	900	60.99
TRINITY_DN33649_c0_g1	sp|Q9LYS2|AB10C_ARATH	57.36	1271	523	7	14	1278	196	1453	0	1480	222.86
TRINITY_DN33562_c1_g1	sp|Q551A3|Y6689_DICDI	23.78	1266	719	38	94	1249	1643	2772	7e-67	253	16.13
TRINITY_DN33579_c1_g1	sp|Q6EVK6|BRM_ARATH	58.06	1247	433	25	8	1234	835	2011	0	1298	19.03
TRINITY_DN33671_c0_g1	sp|Q9FY48|KEG_ARATH	64.18	1234	433	6	1	1233	399	1624	0	1627	32.5
TRINITY_DN33685_c2_g1	sp|Q42510|GNOM_ARATH	59.64	1234	455	12	1	1202	203	1425	0	1477	117.61
TRINITY_DN33567_c2_g2	sp|Q94A40|COPA1_ARATH	67.97	1224	369	12	1	1209	1	1216	0	1744	103.94
TRINITY_DN32981_c4_g1	sp|Q8RWY6|CLASP_ARATH	49.17	1208	497	23	7	1129	262	1437	0	1055	49.56
TRINITY_DN32329_c3_g1	sp|F4JLM5|SYIC_ARATH	68.53	1201	353	7	5	1194	1	1187	0	1701	20.64
TRINITY_DN33094_c2_g1	sp|Q9SUG7|ATG11_ARATH	43.08	1193	568	26	24	1171	14	1140	0	873	51.76
TRINITY_DN33575_c2_g1	sp|Q6Q1P4|SMC1_ARATH	58.82	1190	484	2	41	1229	1	1185	0	1374	34.01
TRINITY_DN32498_c4_g1	sp|Q6WWW4|UPL3_ARATH	48.18	1179	509	31	1	1140	463	1578	0	907	55.84
TRINITY_DN33227_c1_g1	sp|Q4ADV7|RIC1_HUMAN	23.68	1178	704	37	1	1049	1	1112	1e-63	240	23.93
TRINITY_DN32751_c2_g2	sp|Q42877|RPB2_SOLLC	89.55	1177	121	2	26	1200	15	1191	0	2209	407.64
TRINITY_DN33803_c0_g1	sp|P18616|NRPB1_ARATH	78.81	1175	195	4	1	1125	483	1653	0	1883	28.95
TRINITY_DN32454_c2_g1	sp|Q9LFR0|GMAN2_ARATH	54.09	1174	468	20	28	1164	34	1173	0	1220	16.4
TRINITY_DN33116_c4_g1	sp|Q7Z2Z2|EFL1_HUMAN	38.79	1160	509	24	7	1025	19	1118	0	756	24.49
TRINITY_DN33775_c5_g1	sp|F4HWY6|MYO11_ARATH	61.74	1150	411	10	1	1149	365	1486	0	1429	29.79
TRINITY_DN31497_c5_g1	sp|Q15155|NOMO1_HUMAN	32.81	1140	629	34	12	1095	19	1077	1e-168	541	76.79
TRINITY_DN33413_c7_g2	sp|Q01549|PHY1_SELMA	73.09	1137	279	11	17	1143	2	1121	0	1718	56.53
TRINITY_DN33208_c3_g2	sp|Q9FIH8|SPP_ARATH	60.95	1132	420	8	152	1275	147	1264	0	1395	56.33
TRINITY_DN33462_c5_g1	sp|F4J3N2|FTSI5_ARATH	36.44	1128	671	15	152	1244	195	1311	0	651	22.01
TRINITY_DN33817_c0_g2	sp|Q01549|PHY1_SELMA	66.31	1125	360	9	12	1124	11	1128	0	1543	49.87
TRINITY_DN33468_c0_g2	sp|Q8BKC5|IPO5_MOUSE	36.88	1117	646	16	13	1101	11	1096	0	712	39.71
TRINITY_DN33455_c4_g2	sp|B9FFA3|KN7E_ORYSJ	56.21	1112	424	19	64	1148	73	1148	0	1097	89.89
TRINITY_DN33573_c4_g1	sp|Q9SGG3|ALA5_ARATH	64.23	1110	374	3	5	1098	108	1210	0	1499	47.88
TRINITY_DN33706_c5_g1	sp|Q69V23|CESA3_ORYSJ	72.24	1106	283	10	1	1095	1	1093	0	1603	82.39
TRINITY_DN33483_c3_g5	sp|Q9M0V3|DDB1A_ARATH	73.85	1090	283	2	2	1091	1	1088	0	1686	11.68
TRINITY_DN27742_c0_g1	sp|P29150|POL1_TORVR	98.43	1086	17	0	1	1086	1112	2197	0	2244	11.61
TRINITY_DN33695_c1_g1	sp|Q42601|CARB_ARATH	79.72	1085	220	0	106	1190	94	1178	0	1820	53.94
TRINITY_DN31966_c0_g2	sp|Q9LT02|PDR2_ARATH	69.77	1085	310	5	7	1087	109	1179	0	1559	42.85
TRINITY_DN31181_c2_g1	sp|Q8RY22|DEGP7_ARATH	68.63	1084	320	7	52	1124	21	1095	0	1479	91.89
TRINITY_DN32462_c5_g1	sp|O94653|BMS1_SCHPO	41.62	1074	502	28	8	1049	5	985	0	756	22.7
TRINITY_DN33837_c2_g1	sp|Q8H6B1|SPT16_MAIZE	63.99	1069	355	14	38	1090	1	1055	0	1354	220.13
TRINITY_DN33424_c0_g1	sp|P31251|UBE12_WHEAT	70.92	1059	297	4	1	1056	1	1051	0	1589	67.87
TRINITY_DN32394_c4_g2	sp|Q10NY2|TPR3_ORYSJ	63.67	1057	332	18	1	1027	99	1133	0	1325	52.47
TRINITY_DN33068_c8_g3	sp|Q9LTT8|VCS_ARATH	39.98	1043	546	27	1	1014	287	1278	0	640	23.54
TRINITY_DN32661_c0_g1	sp|F4HX15|LPAI_ARATH	60.6	1038	383	13	10	1036	73	1095	0	1216	135.96
TRINITY_DN33482_c6_g1	sp|O49954|GCSP_SOLTU	73.55	1036	264	5	8	1036	3	1035	0	1575	564.8
TRINITY_DN33758_c2_g1	sp|O65570|VILI4_ARATH	41.45	1035	517	13	1	1028	1	953	0	732	32.96
TRINITY_DN32069_c5_g2	sp|Q9FNQ1|DEXHE_ARATH	68.22	1032	321	2	1	1032	341	1365	0	1503	18.2
TRINITY_DN32329_c2_g1	sp|Q8RWB8|UPL6_ARATH	49.47	1031	494	13	1	1019	14	1029	0	989	5.65
TRINITY_DN33635_c1_g1	sp|P94078|MANA1_ARATH	53.79	1028	423	14	25	1047	27	1007	0	1093	56.23
TRINITY_DN33629_c4_g1	sp|Q15KI9|PHYLO_ARATH	43.55	1024	534	13	7	1022	662	1649	0	825	6.67
TRINITY_DN32093_c5_g2	sp|F4IHS2|SYD_ARATH	64.87	1022	309	10	22	994	461	1481	0	1261	26.46
TRINITY_DN33479_c1_g1	sp|Q9M2L4|ACA11_ARATH	58.04	1020	403	13	27	1031	1	1010	0	1147	72.23
TRINITY_DN33187_c3_g1	sp|Q9LJL3|PREP1_ARATH	70.92	1018	293	1	86	1103	66	1080	0	1532	50.49
TRINITY_DN32892_c1_g1	sp|F4IVL6|GRV2_ARATH	66.67	1017	297	10	1	1000	730	1721	0	1309	18.38
TRINITY_DN33234_c5_g1	sp|Q8VZG7|TSN1_ARATH	58.19	1014	382	19	46	1040	1	991	0	1149	51.49
TRINITY_DN33431_c3_g3	sp|Q8L611|SC31B_ARATH	46.88	1011	430	25	3	981	168	1103	0	775	213.17
TRINITY_DN33615_c3_g3	sp|Q8S4P6|EZ1_MAIZE	47.57	1009	397	19	21	1002	23	926	0	795	22.02
TRINITY_DN33561_c4_g2	sp|Q941L0|CESA3_ARATH	70.24	1008	269	12	33	1033	18	1001	0	1447	230.01
TRINITY_DN32805_c5_g1	sp|Q9M2L4|ACA11_ARATH	55.91	1007	424	10	19	1011	8	1008	0	1108	70.43
TRINITY_DN32613_c0_g1	sp|F4I893|ILA_ARATH	69.75	1005	297	2	1	999	1561	2564	0	1428	54.39
TRINITY_DN33605_c2_g1	sp|Q8W519|MMT1_MAIZE	54.24	1003	451	4	3	1005	90	1084	0	1127	9.06
TRINITY_DN32995_c5_g1	sp|O48844|PSD1A_ARATH	71.8	1000	243	10	521	1504	28	1004	0	1372	49.81
TRINITY_DN33800_c0_g1	sp|Q9SYI0|SECA1_ARATH	72.9	1000	256	5	55	1046	11	1003	0	1513	213.84
TRINITY_DN32428_c4_g1	sp|B1Q3J6|DNM1B_ORYSJ	55.76	999	410	15	6	999	556	1527	0	1098	113.24
TRINITY_DN32452_c0_g1	sp|Q9SAJ3|FTSHC_ARATH	44.83	997	473	17	30	1004	67	1008	0	851	19.32
TRINITY_DN33523_c5_g1	sp|Q9LVP0|Y5639_ARATH	52.16	995	465	7	2	994	92	1077	0	971	65.49
TRINITY_DN33337_c6_g2	sp|P98204|ALA1_ARATH	51.11	992	400	12	1	985	230	1143	0	988	21.29
TRINITY_DN33618_c2_g1	sp|Q9SY59|NFXL1_ARATH	51.16	991	422	17	266	1212	195	1167	0	988	28.52
TRINITY_DN32692_c0_g1	sp|Q9M0G7|MIK1_ARATH	34.82	988	572	22	32	984	30	980	1e-150	480	56.39
TRINITY_DN32217_c2_g6	sp|Q6ZY51|PWD_ARATH	59.09	985	362	7	2	959	225	1195	0	1159	31.29
TRINITY_DN32461_c4_g2	sp|Q8H0T4|UPL2_ARATH	57.88	983	362	14	13	988	2721	3658	0	1050	41.18
TRINITY_DN32470_c3_g3	sp|C0LGH3|Y5614_ARATH	41.73	980	513	23	59	1009	59	1009	0	718	160.6
TRINITY_DN33684_c4_g2	sp|Q2RBN7|CLH1_ORYSJ	87.35	980	124	0	1	980	678	1657	0	1785	216.3
TRINITY_DN33281_c1_g1	sp|P59015|VPS18_DANRE	33.95	978	561	26	53	1006	57	973	1e-173	540	15
TRINITY_DN33550_c5_g1	sp|Q9C5U0|AHK4_ARATH	57.32	977	371	16	69	1036	132	1071	0	1066	31.7
TRINITY_DN33244_c3_g1	sp|P93736|SYVM1_ARATH	64	975	345	4	87	1055	118	1092	0	1340	128.15
TRINITY_DN32769_c1_g2	sp|Q8GVE8|CAPP4_ARATH	63.9	975	312	7	21	994	97	1032	0	1245	28.63
TRINITY_DN32849_c4_g1	sp|O49545|BAME1_ARATH	42.36	975	479	24	57	999	47	970	0	666	19.35
TRINITY_DN33619_c1_g1	sp|Q9LZU5|KN5D_ARATH	54.37	973	443	1	27	999	42	1013	0	1048	63.89
TRINITY_DN33238_c0_g1	sp|Q5H7P5|EBM_LILLO	58.8	966	377	9	6	969	5	951	0	1164	168.93
TRINITY_DN31669_c3_g3	sp|Q9SMY8|FBL15_ARATH	47.19	960	439	11	19	971	85	983	0	796	89.7
TRINITY_DN32128_c7_g1	sp|P51063|CAPP_PICAB	77.6	960	209	3	14	969	6	963	0	1529	511.51
TRINITY_DN32938_c2_g3	sp|O22207|UBP5_ARATH	46.72	959	453	18	5	949	2	916	0	806	36.2
TRINITY_DN32858_c3_g1	sp|P36428|SYA_ARATH	67.12	958	312	3	1	956	46	1002	0	1329	35.86
TRINITY_DN33304_c2_g1	sp|P51059|CAPP2_MAIZE	76.93	958	213	3	12	963	12	967	0	1509	139.74
TRINITY_DN33321_c4_g4	sp|Q9SV21|COPB1_ARATH	74.37	956	237	4	37	992	1	948	0	1487	119.91
TRINITY_DN33801_c2_g1	sp|Q7XPY2|PMA1_ORYSJ	84.91	954	136	4	6	955	2	951	0	1625	527.13
TRINITY_DN31800_c3_g5	sp|Q9LZJ5|AB14C_ARATH	54.46	953	414	5	1	935	586	1536	0	1039	21.53
TRINITY_DN33514_c6_g1	sp|F4IXW2|BIG5_ARATH	58.34	953	351	11	2	954	831	1737	0	1112	34.13
TRINITY_DN32290_c7_g1	sp|O22161|ADLO1_ARATH	62.11	950	310	9	1	922	1	928	0	1089	27.1
TRINITY_DN33269_c1_g1	sp|Q8RXA7|SCD1_ARATH	56.48	949	369	11	1	939	271	1185	0	1053	7.63
TRINITY_DN32657_c3_g1	sp|Q8RWQ4|RGAP7_ARATH	53.69	948	329	20	1	916	1	870	0	823	74.45
TRINITY_DN33048_c2_g1	sp|F4HWE6|SEC5B_ARATH	46.45	943	460	11	2	934	140	1047	0	831	34.66
TRINITY_DN33651_c2_g3	sp|Q9SJM0|CALSA_ARATH	46.85	937	461	17	3	919	113	1032	0	848	32.72
TRINITY_DN32458_c3_g2	sp|P04045|PHSL1_SOLTU	67.99	934	290	5	49	974	34	966	0	1328	28.94
TRINITY_DN33478_c5_g1	sp|Q9LQ55|DRP2B_ARATH	60.81	934	316	14	1	909	4	912	0	1095	762.98
TRINITY_DN32518_c1_g1	sp|O65272|KEA2_ARATH	62.73	931	266	9	38	923	253	1147	0	1046	69.16
TRINITY_DN32660_c2_g1	sp|B9HQZ6|SYAP_POPTR	64.16	929	324	6	59	986	70	990	0	1213	21.86
TRINITY_DN33070_c0_g1	sp|O22941|IDE1_ARATH	52.91	928	407	3	47	973	66	964	0	1042	17.23
TRINITY_DN32962_c5_g1	sp|P93231|VPS41_SOLLC	59.38	928	350	5	10	913	36	960	0	1172	34.55
TRINITY_DN32260_c2_g2	sp|F4KEY9|NAA25_ARATH	37.07	928	521	15	1	917	176	1051	6e-175	543	130.76
TRINITY_DN32150_c4_g1	sp|F4INY4|HVT1_ARATH	53.34	928	403	7	26	943	5	912	0	998	28.34
TRINITY_DN33312_c1_g1	sp|P35100|CLPC_PEA	83.17	927	141	3	2	925	1	915	0	1518	102.38
TRINITY_DN32400_c2_g2	sp|Q84WW3|VIP2L_ARATH	73.62	925	225	8	1	915	120	1035	0	1376	15.3
TRINITY_DN32230_c3_g1	sp|Q9LF37|CLPB3_ARATH	80.13	916	170	4	77	988	44	951	0	1511	62.96
TRINITY_DN32974_c3_g2	sp|Q9LHE9|MYO1_ARATH	39.56	915	474	13	2	872	188	1067	0	627	19.04
TRINITY_DN32299_c1_g1	sp|Q6P5B0|RRP12_MOUSE	28.26	913	537	22	1	890	469	1286	6e-87	307	67.58
TRINITY_DN33339_c1_g1	sp|Q6TEP1|F91A1_DANRE	31.25	912	444	30	17	869	9	796	1e-104	352	55.65
TRINITY_DN31670_c5_g1	sp|Q9SV21|COPB1_ARATH	73.77	911	228	3	1	909	44	945	0	1409	31.98
TRINITY_DN33251_c0_g1	sp|Q8RWN7|P2C32_ARATH	43.23	909	409	27	53	920	1	843	0	621	142.22
TRINITY_DN32214_c0_g2	sp|O81742|APBLC_ARATH	78.66	909	173	6	1	905	1	892	0	1423	127.73
TRINITY_DN31426_c1_g1	sp|Q9ZUI6|AP1G2_ARATH	58.75	909	317	13	1	906	9	862	0	1058	28.62
TRINITY_DN33622_c3_g2	sp|Q94A18|AB29G_ARATH	29.41	908	575	23	120	996	476	1348	4e-108	374	156.31
TRINITY_DN32181_c3_g1	sp|Q9LJF3|BRL3_ARATH	52.32	906	399	12	1	895	261	1144	0	872	26.68
TRINITY_DN33306_c1_g2	sp|O60094|DPO5_SCHPO	23.26	903	522	32	65	928	37	807	2e-29	129	59.57
TRINITY_DN33458_c6_g1	sp|Q9C8E7|GLR33_ARATH	43.52	903	476	13	18	891	19	916	0	759	42.83
TRINITY_DN32464_c1_g1	sp|Q9XGW1|AGO10_ARATH	43.17	901	448	20	45	922	128	987	0	717	119.06
TRINITY_DN33000_c4_g1	sp|Q9LZJ5|AB14C_ARATH	48.33	900	425	10	1	863	332	1228	0	889	10.53
TRINITY_DN33076_c2_g3	sp|Q9FL28|FLS2_ARATH	35.37	899	533	10	1	868	58	939	7e-150	478	14.22
TRINITY_DN32533_c2_g2	sp|Q8H0S9|PSA_ARATH	71.19	899	241	5	73	970	2	883	0	1347	105.43
TRINITY_DN31301_c1_g2	sp|Q9SCZ4|FERON_ARATH	47.61	899	407	23	26	889	26	895	0	761	53.47
TRINITY_DN31932_c2_g1	sp|H3K2Y6|MED12_ARATH	37.75	898	498	23	1	862	1362	2234	3e-140	465	68.39
TRINITY_DN32908_c1_g1	sp|Q8GS71|KN4A_ARATH	48.49	897	377	14	1	891	205	1022	0	771	14.42
TRINITY_DN31921_c1_g2	sp|Q9LZJ5|AB14C_ARATH	54.29	897	368	5	1	862	648	1537	0	995	10.89
TRINITY_DN33341_c4_g3	sp|Q9S775|PKL_ARATH	62.57	895	302	16	1	883	321	1194	0	1092	8.09
TRINITY_DN33386_c0_g1	sp|Q9C8E7|GLR33_ARATH	44.18	894	471	11	25	907	29	905	0	773	41.67
TRINITY_DN32127_c5_g1	sp|Q43191|LOX15_SOLTU	49.72	893	407	15	75	958	3	862	0	848	90.17
TRINITY_DN32700_c5_g1	sp|Q75LH6|SPL6_ORYSJ	32.13	890	500	28	81	934	141	962	7e-120	395	41.85
TRINITY_DN33735_c3_g1	sp|Q42910|PPDK_MESCR	77.98	890	192	2	559	1444	60	949	0	1453	181.03
TRINITY_DN32355_c5_g1	sp|Q9LV11|PMA11_ARATH	84.04	890	132	3	4	887	3	888	0	1484	278.15
TRINITY_DN33555_c3_g1	sp|Q9SIZ8|RKP_ARATH	41.91	890	448	17	93	966	7	843	0	642	65.6
TRINITY_DN33370_c0_g2	sp|Q9ZQX6|ETOL1_ARATH	55.79	889	377	7	7	887	8	888	0	935	114.68
TRINITY_DN32323_c1_g1	sp|Q9LJD8|M3KE1_ARATH	52.6	886	335	15	4	869	548	1368	0	844	131.58
TRINITY_DN33759_c3_g1	sp|Q9M291|SC24C_ARATH	61.02	885	319	8	46	927	234	1095	0	1093	139.42
TRINITY_DN32391_c1_g1	sp|P42762|CLPD_ARATH	61.58	885	307	6	84	961	76	934	0	1097	94.56
TRINITY_DN31820_c0_g1	sp|Q8SAB7|SPK1_ARATH	66.4	884	278	8	1	878	263	1133	0	1189	9.11
TRINITY_DN32139_c2_g3	sp|Q8RY16|PEX6_ARATH	48.53	882	340	20	9	868	150	939	0	732	11.02
TRINITY_DN33513_c4_g1	sp|Q43191|LOX15_SOLTU	48.01	881	430	14	5	877	2	862	0	824	176.07
TRINITY_DN33646_c3_g1	sp|O22938|PXC3_ARATH	42.5	880	415	15	59	864	26	888	0	618	33.75
TRINITY_DN32445_c2_g1	sp|Q9LT96|Y5977_ARATH	41.07	879	460	19	1	845	86	940	3e-176	540	48.58
TRINITY_DN32427_c7_g3	sp|Q9LF41|UBE4_ARATH	61.8	877	315	8	9	884	153	1010	0	1094	49.46
TRINITY_DN32804_c3_g1	sp|F4J8K6|RRP5_ARATH	21.92	876	537	30	2	789	722	1538	6e-27	122	4.96
TRINITY_DN32457_c4_g1	sp|Q6TAS3|ADCS_SOLLC	51.66	875	332	13	58	905	84	894	0	845	13.64
TRINITY_DN32402_c0_g2	sp|Q9FJD4|IMB1_ARATH	64.99	874	292	8	16	883	1	866	0	1137	42.15
TRINITY_DN33658_c3_g1	sp|O23617|TPS5_ARATH	66.48	874	278	5	1	871	1	862	0	1230	77.94
TRINITY_DN32625_c6_g1	sp|Q9SFU6|CALS9_ARATH	70.38	871	249	3	1	871	1027	1888	0	1269	24.62
TRINITY_DN33258_c1_g1	sp|Q5VQ78|COB21_ORYSJ	78.05	870	188	1	1	870	1	867	0	1441	52.58
TRINITY_DN33272_c4_g1	sp|Q8RVL2|DEK1_ARATH	61.29	868	332	2	11	875	1285	2151	0	1108	56.11
TRINITY_DN31710_c2_g1	sp|F4IIM1|CSI1_ARATH	62.44	868	326	0	1	868	1257	2124	0	1116	20.69
TRINITY_DN33443_c3_g1	sp|F4IVL6|GRV2_ARATH	64.28	865	298	7	1	859	1695	2554	0	1057	32.53
TRINITY_DN33149_c4_g1	sp|O23617|TPS5_ARATH	64.93	864	279	5	1	857	1	847	0	1188	67.03
TRINITY_DN31841_c3_g1	sp|F4IAE9|Y1591_ARATH	54.35	863	322	12	1	841	372	1184	0	885	47.68
TRINITY_DN32420_c2_g1	sp|Q704U0|XPO7A_XENLA	45.71	862	443	13	3	850	218	1068	0	762	27.39
TRINITY_DN33033_c4_g2	sp|Q9LK35|THE1_ARATH	47.1	862	399	21	4	845	31	855	0	717	65.94
TRINITY_DN32421_c6_g1	sp|O82039|SPY_PETHY	73.4	861	225	1	3	863	5	861	0	1352	19.84
TRINITY_DN33376_c2_g1	sp|F8S296|ATG2_ARATH	30.2	861	512	26	125	978	762	1540	4e-83	300	61.33
TRINITY_DN32541_c0_g6	sp|C0LGW6|ERL1_ARATH	62.59	858	301	6	1	855	126	966	0	1053	20.3
TRINITY_DN32042_c2_g1	sp|Q9SW11|PUB35_ARATH	33.02	857	505	15	38	876	28	833	4e-144	454	118.2
TRINITY_DN32890_c1_g2	sp|Q9SCQ2|UPL7_ARATH	50.41	857	380	11	1	836	303	1135	0	816	53.06
TRINITY_DN32593_c3_g1	sp|Q9SIV2|PSD2A_ARATH	73.01	856	228	2	21	876	39	891	0	1287	215.36
TRINITY_DN32711_c6_g2	sp|Q8L7C2|CFM2_ARATH	38.71	855	427	15	35	818	144	972	2e-178	550	40.93
TRINITY_DN33736_c5_g1	sp|Q9SUQ7|CHX17_ARATH	44.09	855	424	19	2	839	3	820	0	618	30.83
TRINITY_DN33471_c2_g1	sp|Q9M8Y0|SEC_ARATH	77.08	855	196	0	85	939	52	906	0	1415	246.09
TRINITY_DN32598_c1_g1	sp|F4HZB2|BCHA1_ARATH	65.69	854	258	6	1	849	2765	3588	0	1192	139.8
TRINITY_DN33688_c4_g1	sp|O23617|TPS5_ARATH	68.19	852	266	2	1	852	1	847	0	1238	16.09
TRINITY_DN32002_c3_g2	sp|Q9LKW9|NHX7_ARATH	50.12	852	368	17	1	827	227	1046	0	783	26.5
TRINITY_DN32749_c3_g1	sp|Q42510|GNOM_ARATH	65.8	851	263	8	1	830	85	928	0	1144	59.71
TRINITY_DN33518_c4_g1	sp|Q6L4L4|SIZ1_ORYSJ	41.95	851	409	16	1	821	1	796	0	587	34.65
TRINITY_DN31720_c3_g1	sp|Q9LVP0|Y5639_ARATH	46.12	850	410	10	58	894	25	839	0	670	39.79
TRINITY_DN32045_c6_g1	sp|Q8RWZ5|SD25_ARATH	44.09	846	410	18	3	814	5	821	0	619	24.21
TRINITY_DN32485_c0_g1	sp|Q7ZVR1|WDR75_DANRE	25.68	845	503	23	2	825	13	753	6e-59	219	25.24
TRINITY_DN33065_c2_g1	sp|Q9S7C0|HSP7O_ARATH	59.76	845	313	10	65	896	1	831	0	1017	61.58
TRINITY_DN32999_c1_g1	sp|P49079|AKH1_MAIZE	70.65	845	244	2	2	846	80	920	0	1249	40.88
TRINITY_DN29988_c0_g1	sp|Q6ESI7|TPPII_ORYSJ	61.42	845	325	1	1	844	96	940	0	1115	18.45
TRINITY_DN32572_c3_g1	sp|Q9SMZ4|AASS_ARATH	50.12	844	375	15	4	837	257	1064	0	777	15.01
TRINITY_DN33762_c2_g1	sp|Q9ASR1|EF2_ARATH	88.85	843	94	0	13	855	1	843	0	1590	910.97
TRINITY_DN33570_c5_g1	sp|Q9LKJ3|PHSH_WHEAT	70.53	838	237	4	7	840	1	832	0	1260	52.88
TRINITY_DN32968_c0_g1	sp|O23617|TPS5_ARATH	60.12	835	303	3	19	853	43	847	0	1061	116.36
TRINITY_DN33626_c3_g1	sp|O23617|TPS5_ARATH	66.23	835	268	5	1	828	1	828	0	1172	4250.42
TRINITY_DN31984_c3_g1	sp|Q10NX8|BGAL6_ORYSJ	58.63	834	322	9	8	823	30	858	0	1015	90.58
TRINITY_DN33264_c0_g1	sp|Q9C5X9|HAC1_ARATH	66.87	833	255	8	53	868	753	1581	0	1175	7.15
TRINITY_DN33690_c1_g1	sp|Q9XHM1|EIF3C_MEDTR	63.15	833	271	7	1	819	17	827	0	995	71.15
TRINITY_DN32997_c2_g1	sp|A2YQ56|LONM_ORYSI	62.98	832	267	7	1	831	206	997	0	1034	172.62
TRINITY_DN33712_c4_g1	sp|B6EUA9|PR40A_ARATH	43.99	832	341	23	100	892	12	757	0	559	92.92
TRINITY_DN32985_c2_g1	sp|Q9FIZ7|OPLA_ARATH	71.45	830	231	4	8	832	6	834	0	1214	11.22
TRINITY_DN33423_c2_g2	sp|O04539|SNL4_ARATH	41.33	830	370	25	4	816	197	926	3e-168	530	26.69
TRINITY_DN32640_c5_g2	sp|Q9SHI1|IF2C_ARATH	56.16	828	319	8	140	937	208	1021	0	862	103.21
TRINITY_DN32922_c2_g1	sp|Q8VHK9|DHX36_MOUSE	38.41	828	404	19	284	1052	174	954	8e-176	549	11.65
TRINITY_DN32996_c5_g1	sp|Q5YLB5|GYRA_NICBE	59.78	828	320	4	1	819	105	928	0	1013	11.89
TRINITY_DN32997_c1_g1	sp|F4I116|SYLC_ARATH	64.13	828	286	7	1	825	266	1085	0	1100	31.31
TRINITY_DN31890_c2_g1	sp|F4JKK0|SUD1_ARATH	55.15	825	318	10	5	799	279	1081	0	849	76.54
TRINITY_DN32586_c3_g4	sp|Q10MJ1|CGEP_ORYSJ	69.33	825	250	3	35	857	76	899	0	1211	18.22
TRINITY_DN32353_c0_g1	sp|F4K2E9|PRP16_ARATH	80.24	825	156	4	1	823	436	1255	0	1385	8.46
TRINITY_DN32713_c0_g1	sp|Q9SZC9|HMA6_ARATH	56.43	824	329	9	31	843	145	949	0	884	20.32
TRINITY_DN33183_c2_g1	sp|Q9LZX8|BIG2_ARATH	62.01	824	278	12	1	798	876	1690	0	996	19.47
TRINITY_DN33297_c0_g1	sp|Q9CAA7|PUB42_ARATH	27.01	822	481	36	299	1043	246	1025	1e-48	192	60.15
TRINITY_DN32077_c5_g1	sp|Q9FFK6|NUP88_ARATH	36.63	819	455	22	11	804	27	806	1e-149	466	17.29
TRINITY_DN33360_c5_g1	sp|O23052|Y1515_ARATH	52.14	819	362	13	9	821	7	801	0	818	16.17
TRINITY_DN32921_c1_g1	sp|Q6L4L4|SIZ1_ORYSJ	38.75	818	408	24	8	783	29	795	3e-160	496	12.49
TRINITY_DN33522_c2_g1	sp|P48980|BGAL_SOLLC	54.83	817	356	6	64	870	22	835	0	912	403.2
TRINITY_DN32264_c3_g1	sp|Q9AWA5|GWD1_SOLTU	67.4	816	258	4	1	813	654	1464	0	1123	25.08
TRINITY_DN31090_c0_g1	sp|Q6AUV1|XDH_ORYSJ	66.79	816	271	0	1	816	554	1369	0	1145	16.48
TRINITY_DN33590_c2_g3	sp|Q43007|PLDA1_ORYSJ	62.99	816	278	11	1	796	1	812	0	1061	55.85
TRINITY_DN32957_c1_g1	sp|Q9LXT9|CALS3_ARATH	65.4	815	258	5	1	791	1125	1939	0	1077	29.67
TRINITY_DN33032_c4_g1	sp|Q9LF79|ACA8_ARATH	64.74	814	267	6	1	800	247	1054	0	1012	50.43
TRINITY_DN31705_c2_g1	sp|B9DFX7|HMA8_ARATH	56.63	814	334	8	29	840	78	874	0	905	69.46
TRINITY_DN31452_c2_g1	sp|Q6WWW4|UPL3_ARATH	55.47	813	304	17	1	798	1119	1888	0	808	24.96
TRINITY_DN31289_c3_g1	sp|P27612|PLAP_MOUSE	32.64	812	478	20	1	761	1	794	5e-125	399	57.75
TRINITY_DN32556_c3_g1	sp|Q6ZQ08|CNOT1_MOUSE	43.39	809	397	20	558	1341	1600	2372	0	658	103.74
TRINITY_DN33727_c5_g1	sp|O24301|SUS2_PEA	69.39	807	245	1	13	817	1	807	0	1198	143.06
TRINITY_DN33274_c1_g1	sp|Q8VXB1|HAK12_ORYSJ	51.3	805	338	7	6	773	5	792	0	850	32.03
TRINITY_DN31597_c0_g1	sp|Q7GB25|AB5C_ARATH	53.17	805	330	10	9	785	141	926	0	834	43.33
TRINITY_DN32138_c1_g1	sp|O64477|Y2913_ARATH	30.76	803	421	29	36	786	33	752	2e-88	304	6.72
TRINITY_DN33528_c4_g1	sp|Q9SFX2|PUB43_ARATH	26.53	803	514	22	112	860	27	807	3e-47	184	20.35
TRINITY_DN33128_c0_g1	sp|A8MS85|SPT61_ARATH	52.74	802	344	11	2	797	703	1475	0	837	19.58
TRINITY_DN33334_c3_g1	sp|Q9SFX2|PUB43_ARATH	22.35	801	532	26	258	989	21	800	3e-26	119	19.13
TRINITY_DN32153_c0_g1	sp|Q9FJD4|IMB1_ARATH	66.62	800	260	5	1	798	75	869	0	1099	33.83
TRINITY_DN33251_c0_g3	sp|Q9M9M4|CSLD3_ARATH	71.09	799	211	6	4	787	252	1045	0	1187	10.26
TRINITY_DN32329_c0_g1	sp|Q9FNQ1|DEXHE_ARATH	66.71	799	259	4	1	799	1364	2155	0	1122	18.9
TRINITY_DN33252_c5_g1	sp|Q5S2C3|PIR_ARATH	54.4	796	340	7	3	788	494	1276	0	886	4.01
TRINITY_DN32578_c3_g1	sp|P49608|ACOC_CUCMA	79.22	794	165	0	44	837	5	798	0	1324	134.77
TRINITY_DN32204_c6_g3	sp|Q6ZI17|OML2_ORYSJ	50.69	793	318	20	116	862	44	809	0	701	9.97
TRINITY_DN33110_c2_g1	sp|Q84ND9|POLIB_ARATH	59.52	793	314	5	4	791	244	1034	0	962	31.41
TRINITY_DN32815_c3_g2	sp|Q8GZ42|ATX5_ARATH	42.93	792	354	18	2	708	264	1042	0	587	179.98
TRINITY_DN33056_c2_g1	sp|Q9SX85|SEC3A_ARATH	62.83	791	280	8	1	783	13	797	0	1013	10.84
TRINITY_DN33357_c3_g1	sp|Q0WQF4|VP53A_ARATH	61.82	791	270	8	3	789	65	827	0	998	87.34
TRINITY_DN33638_c2_g1	sp|F4HYJ7|DEXH3_ARATH	65.78	789	268	2	1	789	280	1066	0	1053	4.7
TRINITY_DN32553_c2_g1	sp|Q96282|CLCC_ARATH	57.69	787	318	4	9	795	4	775	0	871	104.01
TRINITY_DN33675_c1_g1	sp|C0LGD7|Y1684_ARATH	52.23	785	351	11	30	802	33	805	0	748	28.2
TRINITY_DN31505_c2_g1	sp|O48963|PHOT1_ARATH	60.38	785	269	9	10	753	109	892	0	924	9.03
TRINITY_DN31797_c1_g1	sp|F4HQM3|NCER1_ARATH	60.2	784	294	8	14	785	1	778	0	956	89.2
TRINITY_DN32499_c3_g2	sp|Q942X8|HAK2_ORYSJ	59.77	783	297	5	61	840	16	783	0	977	146.35
TRINITY_DN33141_c0_g1	sp|Q9M9M4|CSLD3_ARATH	61.13	782	265	12	1	769	91	846	0	951	13.16
TRINITY_DN33377_c1_g1	sp|F4IIM1|CSI1_ARATH	62.82	780	286	3	1	780	1158	1933	0	946	42.57
TRINITY_DN32192_c1_g1	sp|Q9SL02|RAD50_ARATH	52.31	780	364	4	1	776	541	1316	0	780	40.41
TRINITY_DN31857_c7_g1	sp|Q8GUI6|JMJ14_ARATH	42.8	778	344	18	2	711	107	851	0	558	11.1
TRINITY_DN31515_c0_g1	sp|Q8TAF3|WDR48_HUMAN	34.58	778	380	24	15	772	5	673	8e-128	403	23.58
TRINITY_DN33777_c2_g1	sp|Q93ZY3|STT3A_ARATH	76.74	778	160	6	9	784	19	777	0	1208	156.07
TRINITY_DN33554_c2_g1	sp|Q9SFU0|SC24A_ARATH	61.95	778	281	7	1	768	266	1038	0	1019	91.05
TRINITY_DN33517_c3_g1	sp|F4HXZ1|BRO1_ARATH	60.23	777	298	5	41	815	1	768	0	901	38.75
TRINITY_DN32224_c1_g1	sp|B8ANF1|CHLH_ORYSI	82.86	776	133	0	14	789	612	1387	0	1362	15.22
TRINITY_DN32844_c2_g1	sp|A0A0P0X004|HMA9_ORYSJ	57.73	776	323	3	2	775	231	1003	0	890	18.99
TRINITY_DN33319_c5_g1	sp|P60300|CLCG_ARATH	55.8	776	319	8	29	797	1	759	0	831	69.51
TRINITY_DN33127_c4_g2	sp|Q8LPQ8|MSSP2_ARATH	53.48	776	282	13	16	777	14	724	0	735	13.66
TRINITY_DN32547_c0_g2	sp|F4JS25|SRFR1_ARATH	52	775	354	9	182	943	279	1048	0	802	75.91
TRINITY_DN32511_c5_g1	sp|Q9FUY2|LEUNG_ARATH	50.26	774	304	22	52	778	192	931	0	662	69.37
TRINITY_DN31782_c1_g4	sp|P53569|CEBPZ_MOUSE	32.08	773	391	17	22	783	207	856	3e-119	393	599.48
TRINITY_DN32831_c3_g1	sp|O65351|SBT17_ARATH	53.77	770	323	12	14	777	13	755	0	782	101.49
TRINITY_DN31148_c0_g1	sp|Q9FL59|FTIP1_ARATH	52.08	770	344	6	192	955	44	794	0	843	30.66
TRINITY_DN33446_c3_g1	sp|B9FM64|UFL1_ORYSJ	45.71	770	403	8	1	763	1	762	0	665	15.52
TRINITY_DN32685_c2_g2	sp|Q9SIC9|PP178_ARATH	50.59	769	360	9	141	906	135	886	0	754	81.27
TRINITY_DN32988_c3_g1	sp|Q5XGY1|TSR1_XENLA	42.13	769	393	20	52	807	59	788	1e-165	507	29.56
TRINITY_DN31924_c5_g2	sp|Q9S7C0|HSP7O_ARATH	61.51	769	284	7	1	761	1	765	0	991	125.41
TRINITY_DN32617_c3_g1	sp|P0CR38|SEC23_CRYNJ	49.61	768	366	8	4	762	3	758	0	780	73.46
TRINITY_DN32869_c3_g2	sp|Q9LHP4|RCH2_ARATH	45.83	768	402	8	4	760	60	824	0	623	25.78
TRINITY_DN32806_c3_g1	sp|Q8L831|NUDT3_ARATH	63.28	768	275	1	11	771	3	770	0	1028	38.35
TRINITY_DN32595_c3_g1	sp|Q8H3P9|HAK7_ORYSJ	61.98	768	273	7	17	770	49	811	0	977	53.83
TRINITY_DN32802_c1_g1	sp|F4K0C4|TR130_ARATH	43.55	767	343	14	2	742	554	1256	0	615	13.25
TRINITY_DN32132_c4_g1	sp|Q5XEZ5|CSC1_ARATH	58.15	767	309	4	1	760	1	762	0	926	43.69
TRINITY_DN31923_c1_g1	sp|Q9M907|PP217_ARATH	26.01	765	524	7	128	857	65	822	8e-85	298	28.68
TRINITY_DN31569_c2_g3	sp|Q9FMA3|PEX5_ARATH	54.97	764	297	14	1	753	1	728	0	789	79.12
TRINITY_DN32443_c1_g1	sp|P93733|PLDB1_ARATH	57.93	763	294	6	2	756	339	1082	0	900	8.72
TRINITY_DN32396_c2_g2	sp|C0LGI2|Y1677_ARATH	47.51	762	377	8	3	759	137	880	0	702	62.41
TRINITY_DN32680_c2_g1	sp|Q9FL59|FTIP1_ARATH	54.14	761	332	8	73	821	39	794	0	865	22.9
TRINITY_DN31477_c5_g1	sp|Q9LD37|CNG20_ARATH	47.44	761	340	18	71	819	33	745	0	634	41.96
TRINITY_DN32621_c4_g1	sp|Q56YN8|SMC3_ARATH	63.37	759	278	0	1	759	34	792	0	976	63.34
TRINITY_DN32537_c2_g1	sp|Q0JLS6|RHD3_ORYSJ	62.45	759	277	5	10	768	8	758	0	988	103.71
TRINITY_DN32614_c1_g2	sp|Q8S2T0|GRIP_ARATH	43.06	757	402	8	263	991	33	788	2e-146	462	8.21
TRINITY_DN33094_c1_g1	sp|Q9SLF3|TC132_ARATH	65.61	756	248	7	76	829	454	1199	0	964	60.44
TRINITY_DN31871_c0_g1	sp|F4I4B6|EX84A_ARATH	49.47	756	357	9	29	775	14	753	0	682	20.1
TRINITY_DN32746_c0_g1	sp|Q0WL80|UGGG_ARATH	59.47	755	291	7	2	754	795	1536	0	926	20.1
TRINITY_DN32819_c1_g3	sp|Q9C641|EFGM1_ARATH	72.98	755	197	3	24	775	1	751	0	1153	38.37
TRINITY_DN33664_c2_g1	sp|Q0DHL4|FTSH8_ORYSJ	68.83	754	220	6	98	850	77	816	0	1033	121.14
TRINITY_DN32344_c2_g1	sp|Q69LE7|PNP1_ORYSJ	57.39	751	308	2	9	747	91	841	0	900	18.67
TRINITY_DN32338_c2_g2	sp|O22993|FTSI1_ARATH	55.13	751	329	2	1	748	178	923	0	821	86.97
TRINITY_DN33509_c3_g1	sp|Q9FGK8|SC16B_ARATH	39.95	751	360	24	1	700	636	1346	3e-141	456	76.52
TRINITY_DN32665_c3_g1	sp|Q9SU29|UPL5_ARATH	32.67	750	455	17	91	807	139	871	4e-116	379	49.64
TRINITY_DN33600_c2_g2	sp|Q8L838|COG4_ARATH	58	750	277	7	3	740	15	738	0	869	16.56
TRINITY_DN32870_c6_g1	sp|Q8RWW0|ALE2_ARATH	46.52	748	336	19	15	749	42	738	0	558	45.14
TRINITY_DN32122_c5_g1	sp|A4GSN8|NUA_ARATH	44.18	747	392	5	23	758	377	1109	3e-179	570	30.03
TRINITY_DN31591_c0_g1	sp|Q94KI8|TPC1_ARATH	52.95	746	323	7	7	747	1	723	0	790	46.03
TRINITY_DN31901_c0_g1	sp|Q8GUP1|CTF77_ARATH	49.33	746	284	12	1	736	73	734	0	711	11.43
TRINITY_DN33429_c4_g1	sp|Q84N64|ARC5_ARATH	68.1	746	227	4	230	972	28	765	0	1046	67.55
TRINITY_DN31729_c6_g1	sp|Q9C8Z4|HEAT1_ARATH	22.79	746	484	19	6	712	708	1400	4e-20	100	7.91
TRINITY_DN31702_c3_g4	sp|O04933|SPSA2_CRAPL	58.58	746	258	10	19	762	272	968	0	870	6.55
TRINITY_DN32520_c4_g1	sp|Q8R3N1|NOP14_MOUSE	27.92	745	446	15	2	719	137	817	5e-73	259	140.74
TRINITY_DN32122_c4_g1	sp|Q0J7U6|TPR2_ORYSJ	65.68	743	227	7	1	739	399	1117	0	1005	23.88
TRINITY_DN33515_c4_g2	sp|O49289|RH29_ARATH	58.41	743	290	5	62	800	30	757	0	865	29.12
TRINITY_DN33818_c5_g1	sp|Q9STN3|SPT51_ARATH	60.3	743	277	9	1	739	214	942	0	894	72.26
TRINITY_DN28718_c0_g1	sp|Q9LXX6|SC15A_ARATH	52.36	741	339	5	1	737	58	788	0	807	32.67
TRINITY_DN32894_c4_g1	sp|H3K2Y6|MED12_ARATH	39.68	741	392	21	3	719	1525	2234	2e-114	386	57.09
TRINITY_DN31913_c3_g1	sp|O24133|CHLD_TOBAC	74.09	741	175	8	14	748	29	758	0	1063	22.98
TRINITY_DN32860_c2_g1	sp|Q8H0V6|AB3F_ARATH	67.57	740	207	5	8	747	7	713	0	1023	53.69
TRINITY_DN33475_c4_g2	sp|Q9M1H3|AB4F_ARATH	70.95	740	191	8	14	746	1	723	0	1031	106.64
TRINITY_DN31781_c2_g1	sp|B5WWZ9|FAO2_LOTJA	42.76	739	357	16	22	744	61	749	8e-178	535	96.78
TRINITY_DN29917_c0_g1	sp|I1SSI5|MAX2A_PETHY	41.73	738	387	11	50	776	3	708	0	553	12.39
TRINITY_DN32126_c3_g2	sp|Q8L5Y6|CAND1_ARATH	66.53	738	237	5	14	748	489	1219	0	951	25.39
TRINITY_DN33346_c3_g2	sp|Q8LGH4|CUL4_ARATH	77.2	737	168	0	91	827	56	792	0	1184	30.36
TRINITY_DN33160_c5_g1	sp|Q5YDB6|CPL1_ARATH	38.53	737	327	20	1	640	256	963	2e-139	438	11.84
TRINITY_DN32120_c1_g1	sp|Q6RHR6|DMI1_MEDTR	69.43	736	216	4	19	747	149	882	0	1014	35.66
TRINITY_DN32104_c3_g1	sp|Q9ZVX1|UBC23_ARATH	45.38	736	311	14	1	731	450	1099	0	570	18.69
TRINITY_DN31670_c4_g1	sp|Q3KTM0|FRO7_ARATH	41.55	734	383	14	10	717	34	747	0	552	11.4
TRINITY_DN33139_c5_g1	sp|P06408|PSAB_MARPO	93.6	734	47	0	1	734	1	734	0	1420	647.85
TRINITY_DN32196_c4_g2	sp|Q9M0Y8|NSF_ARATH	65.62	733	247	4	35	764	7	737	0	988	70.48
TRINITY_DN33402_c5_g1	sp|Q9FX21|STT3B_ARATH	78.72	733	151	3	9	736	2	734	0	1198	29.99
TRINITY_DN33587_c1_g1	sp|P52777|PALY_PINTA	64.21	732	248	6	24	752	13	733	0	950	18.91
TRINITY_DN32577_c2_g3	sp|Q9FUG4|XPB2_ARATH	81.67	731	127	5	36	764	40	765	0	1212	15.25
TRINITY_DN32409_c4_g2	sp|Q5VQ78|COB21_ORYSJ	81.92	730	132	0	1	730	1	730	0	1278	32.97
TRINITY_DN32639_c4_g1	sp|B9G2A8|BIG_ORYSJ	57.42	728	278	11	1	719	4259	4963	0	783	40.7
TRINITY_DN33745_c6_g2	sp|Q0WT31|PMTP_ARATH	52.34	728	270	14	1	690	1	689	0	739	173.51
TRINITY_DN32940_c0_g1	sp|Q9FME8|OPT4_ARATH	62.59	727	253	6	19	729	5	728	0	964	169.36
TRINITY_DN31608_c1_g1	sp|Q5VYK3|ECM29_HUMAN	26.82	727	394	18	8	669	493	1146	3e-62	231	5.67
TRINITY_DN32034_c0_g1	sp|Q84WB7|GT645_ARATH	56.2	726	309	5	49	767	41	764	0	854	36.06
TRINITY_DN32209_c2_g1	sp|Q9LKF9|CPSF2_ARATH	60.97	725	265	8	2	718	25	739	0	895	47.44
TRINITY_DN33448_c2_g1	sp|Q8RWZ3|IBR3_ARATH	63.31	725	249	4	2	710	98	821	0	951	176.25
TRINITY_DN33527_c0_g2	sp|Q8W1L6|MFP_ORYSJ	57.46	724	304	1	18	737	3	726	0	859	73.73
TRINITY_DN33655_c0_g1	sp|F4K3G5|EDM2_ARATH	42.94	722	340	13	68	755	223	906	2e-175	565	48.73
TRINITY_DN33145_c1_g1	sp|Q9SIF2|HS905_ARATH	70.64	722	205	3	98	817	63	779	0	1044	177.05
TRINITY_DN31777_c2_g1	sp|Q9FN05|PSL5_ARATH	65.24	722	215	11	4	708	11	713	0	972	38.29
TRINITY_DN33343_c2_g1	sp|P52777|PALY_PINTA	64.22	721	251	3	30	750	20	733	0	956	429.18
TRINITY_DN32374_c4_g2	sp|Q9LZQ9|DEAH2_ARATH	84.33	721	103	4	31	743	1	719	0	1286	56.92
TRINITY_DN33017_c4_g1	sp|Q8LPL6|AP2A1_ARATH	65	720	232	7	1	719	275	975	0	947	65.47
TRINITY_DN32742_c7_g1	sp|Q93V99|PDF2_ARATH	49.86	720	305	12	8	714	62	738	0	678	15.45
TRINITY_DN32718_c4_g3	sp|Q9LUM3|SBT15_ARATH	57.78	720	282	6	2	712	66	772	0	813	50.47
TRINITY_DN32510_c4_g1	sp|Q9SHL7|RP44A_ARATH	71.81	720	188	6	1	716	224	932	0	1075	14.09
TRINITY_DN33350_c2_g1	sp|Q9LVN0|GPDL7_ARATH	37.78	720	405	19	24	722	32	729	1e-140	439	23.33
TRINITY_DN32396_c2_g4	sp|O49809|MFPA_BRANA	63.89	720	258	2	37	755	7	725	0	938	68.23
TRINITY_DN33039_c6_g1	sp|Q39017|DGK1_ARATH	50.76	719	316	9	62	770	38	728	0	708	28.42
TRINITY_DN33603_c4_g1	sp|P48147|PPCE_HUMAN	58.41	719	283	5	88	804	5	709	0	883	18.83
TRINITY_DN32158_c0_g1	sp|Q3B724|CALS5_ARATH	61.75	719	248	6	2	719	474	1166	0	897	33.65
TRINITY_DN33602_c1_g1	sp|F4KBF3|AAE17_ARATH	57.38	718	291	7	19	731	5	712	0	818	23.08
TRINITY_DN30733_c0_g1	sp|Q9LXT9|CALS3_ARATH	56.49	717	293	7	1	709	117	822	0	850	8.3
TRINITY_DN31920_c1_g2	sp|X5JA13|SECAA_ARATH	67.22	717	221	6	2	712	26	734	0	932	14.17
TRINITY_DN33530_c0_g3	sp|Q9FQ03|XRN3_ARATH	53.7	717	279	14	2	697	263	947	0	722	40.67
TRINITY_DN33709_c2_g1	sp|Q5ZLW3|DYM_CHICK	31.7	716	424	16	1	703	1	664	4e-98	323	58.04
TRINITY_DN31114_c0_g2	sp|I1K0K6|EFGC2_SOYBN	84.43	713	110	1	75	786	68	780	0	1259	77.63
TRINITY_DN33349_c2_g1	sp|Q8LEV3|Y2060_ARATH	39.83	713	374	12	6	696	7	686	1e-167	509	9.65
TRINITY_DN31988_c2_g2	sp|Q9FPT1|UBP12_ARATH	78.68	713	146	6	7	715	13	723	0	1152	24.61
TRINITY_DN32555_c4_g2	sp|Q0WQ75|VPS51_ARATH	46.91	712	351	10	2	705	5	697	0	629	50.67
TRINITY_DN31240_c1_g1	sp|Q84ZN6|CESA8_ORYSJ	76.4	712	145	7	2	705	345	1041	0	1107	5.11
TRINITY_DN33363_c4_g1	sp|Q940B8|KN13A_ARATH	56.18	712	264	14	16	710	108	788	0	726	35.37
TRINITY_DN33269_c2_g2	sp|Q9LJX4|PUM5_ARATH	32.35	711	350	26	8	674	59	682	1e-60	223	13.2
TRINITY_DN32370_c2_g2	sp|F4JKH6|TSS_ARATH	30.66	711	367	26	1	683	1071	1683	3e-45	181	53.8
TRINITY_DN33560_c2_g1	sp|O04226|P5CS1_ORYSJ	70.18	711	212	0	4	714	3	713	0	1043	87.97
TRINITY_DN32655_c4_g2	sp|Q0D8I9|EIN2_ORYSJ	34.37	710	327	25	33	691	657	1278	3e-88	306	18.62
TRINITY_DN32976_c1_g3	sp|Q9LRB0|LCBK1_ARATH	48.38	709	304	19	34	700	74	762	0	587	39.99
TRINITY_DN31490_c0_g1	sp|Q149N8|SHPRH_HUMAN	29.48	709	378	18	11	715	1086	1676	8e-72	261	12.3
TRINITY_DN32542_c3_g2	sp|Q940X9|LRP1A_ARATH	41.67	708	294	23	109	788	209	825	1e-132	422	69.67
TRINITY_DN33307_c6_g1	sp|Q9FGS4|NADA_ARATH	52.4	708	253	10	131	837	88	712	0	684	62.15
TRINITY_DN33504_c3_g1	sp|Q9LXD6|BXL3_ARATH	56.92	708	284	7	15	716	81	773	0	828	60.9
TRINITY_DN33295_c9_g1	sp|Q59536|PTRB_MORLA	39.6	707	388	9	56	753	4	680	5e-173	520	18.83
TRINITY_DN33004_c1_g1	sp|Q8RXH2|NUP85_ARATH	44.19	706	358	8	27	724	38	715	0	588	466.7
TRINITY_DN33663_c4_g1	sp|F4K5K6|PMIR1_ARATH	33.71	706	349	25	99	721	493	1162	1e-84	296	14.7
TRINITY_DN32186_c0_g1	sp|O65418|APC4_ARATH	38.67	706	391	14	1	688	84	765	9e-138	430	96.98
TRINITY_DN33402_c6_g1	sp|B9DGD6|ACS_ARATH	73.09	706	176	2	51	756	50	741	0	1079	160.82
TRINITY_DN31723_c0_g1	sp|E4NKF8|PUB1_MEDTR	38.39	706	377	16	36	715	12	685	3e-148	456	31.76
TRINITY_DN33299_c1_g3	sp|Q6R2J8|SRF8_ARATH	52.77	705	293	13	27	721	9	683	0	682	74.97
TRINITY_DN32867_c3_g1	sp|A1L1F4|PDS5A_DANRE	24.75	703	445	31	29	693	596	1252	1e-17	92.4	46.04
TRINITY_DN33326_c5_g1	sp|A3GFA2|SEC23_PICST	23.33	703	455	21	100	744	34	710	2e-38	157	191.64
TRINITY_DN33444_c5_g1	sp|Q9C5Z1|EIF3B_ARATH	69.99	703	210	1	21	722	7	709	0	1069	89.58
TRINITY_DN33087_c1_g3	sp|Q9LFS8|SMC5_ARATH	53.13	702	328	1	16	716	312	1013	0	743	20.71
TRINITY_DN32261_c3_g1	sp|Q38998|AKT1_ARATH	49.86	702	333	6	19	715	4	691	0	692	141.26
TRINITY_DN33345_c9_g1	sp|Q93WK5|APRR7_ARATH	34.9	702	341	22	85	723	69	717	1e-84	289	20.87
TRINITY_DN32976_c1_g2	sp|Q9LRB0|LCBK1_ARATH	47.79	701	318	15	60	730	81	763	0	576	68.08
TRINITY_DN31285_c5_g1	sp|F4KCC2|PRT6_ARATH	38.37	701	362	16	2	698	681	1315	4e-122	407	9.68
TRINITY_DN31184_c0_g1	sp|Q7Z392|TPC11_HUMAN	25.29	700	413	22	57	704	7	648	8e-40	163	13.61
TRINITY_DN32573_c2_g1	sp|E4NKF8|PUB1_MEDTR	41.63	699	348	13	149	812	12	685	1e-158	486	104.45
TRINITY_DN31867_c1_g1	sp|Q942X8|HAK2_ORYSJ	61.46	698	261	5	68	759	1	696	0	890	70.15
TRINITY_DN32218_c1_g1	sp|F4J6F6|IREH1_ARATH	57.02	698	264	6	145	822	600	1281	0	770	29.32
TRINITY_DN31957_c2_g2	sp|Q9S7I6|RPK2_ARATH	47.13	698	313	14	15	686	480	1147	3e-176	541	46.79
TRINITY_DN32438_c6_g2	sp|Q94AI6|SEC6_ARATH	67.72	697	215	5	1	696	53	740	0	947	55.35
TRINITY_DN33073_c3_g1	sp|Q5Z974|FTSH1_ORYSJ	80.49	697	113	7	66	752	3	686	0	1073	160.19
TRINITY_DN33696_c6_g1	sp|Q9SGP2|HSL1_ARATH	43.62	697	370	7	8	702	37	712	7e-168	527	144.64
TRINITY_DN31514_c0_g2	sp|B9F4I8|LPA1_ORYSJ	51.72	696	248	17	46	716	56	688	0	652	5.68
TRINITY_DN31399_c2_g1	sp|O22808|LYK5_ARATH	34.91	696	380	20	8	677	5	653	1e-98	323	76.54
TRINITY_DN32313_c3_g1	sp|P31414|AVP1_ARATH	77.87	696	147	3	3	694	5	697	0	1092	154.73
TRINITY_DN33845_c3_g3	sp|Q9FL59|FTIP1_ARATH	55.89	696	296	3	6	696	48	737	0	800	10.9
TRINITY_DN31905_c1_g2	sp|Q9M3H5|HMA1_ARATH	62.45	695	251	6	20	711	103	790	0	843	34.12
TRINITY_DN31769_c3_g1	sp|Q9XEA0|SYLM_ARATH	63.74	695	252	0	1	695	271	965	0	949	10.33
TRINITY_DN32710_c3_g2	sp|F4HNU6|NRDC_ARATH	47.12	694	359	4	2	690	334	1024	0	669	50.1
TRINITY_DN32336_c2_g2	sp|Q43644|NDUS1_SOLTU	68.01	694	218	3	69	762	45	734	0	993	1158.99
TRINITY_DN31668_c2_g1	sp|B9DHT4|ARIA_ARATH	69.02	694	207	3	23	710	15	706	0	932	42.32
TRINITY_DN33043_c1_g1	sp|P0DM58|DI3L2_ARATH	41.13	693	349	12	135	802	73	731	9e-155	486	25.49
TRINITY_DN32607_c4_g1	sp|Q6NQJ6|RNR1_ARATH	42.86	693	390	4	83	773	114	802	4e-179	540	38.48
TRINITY_DN31722_c4_g1	sp|Q9M1I1|FB304_ARATH	59.74	693	255	11	4	683	677	1358	0	815	13.17
TRINITY_DN33581_c1_g1	sp|Q9SZW4|HMA2_ARATH	49.13	692	346	3	257	945	6	694	0	715	80.61
TRINITY_DN31818_c0_g1	sp|Q5N7W3|RPN2_ORYSJ	47.18	691	346	12	7	685	15	698	0	573	33.88
TRINITY_DN31633_c3_g1	sp|Q94AM1|OOPDA_ARATH	73.08	691	186	0	24	714	95	785	0	1071	119.19
TRINITY_DN32936_c0_g1	sp|Q8L850|PI5K9_ARATH	56.81	690	261	10	1	675	113	780	0	751	14.4
TRINITY_DN33347_c2_g1	sp|Q8LQJ8|FTSH5_ORYSJ	68.51	689	204	6	1	682	1	683	0	922	20.18
TRINITY_DN31895_c4_g1	sp|Q9SIF2|HS905_ARATH	63.95	688	233	8	96	776	58	737	0	896	33.6
TRINITY_DN31877_c6_g1	sp|Q8RXS6|INO80_ARATH	63.52	688	244	3	15	696	546	1232	0	899	6.78
TRINITY_DN31492_c2_g1	sp|P32674|PFLD_ECOLI	25.29	688	371	20	1	674	202	760	3e-39	158	56.37
TRINITY_DN30173_c0_g1	sp|Q43846|SSY3_SOLTU	68.6	688	214	1	1	688	543	1228	0	1013	18.84
TRINITY_DN32680_c2_g3	sp|D1ZKF3|AMPP1_SORMK	44.4	687	297	12	15	695	7	614	0	550	25.76
TRINITY_DN33054_c5_g2	sp|Q9ZU97|VAC14_ARATH	58.6	686	268	6	21	700	1	676	0	796	768.58
TRINITY_DN32288_c2_g1	sp|Q8LKS5|LACS7_ARATH	66.62	686	224	3	9	690	8	692	0	971	23.9
TRINITY_DN32846_c3_g1	sp|Q0WVZ1|Y3330_ARATH	39.94	686	359	13	41	691	58	725	4e-139	433	44.19
TRINITY_DN32376_c6_g1	sp|Q9STE8|TC753_ARATH	65.6	686	231	2	115	800	138	818	0	966	79.85
TRINITY_DN33075_c2_g1	sp|Q8H0U4|TNPO1_ARATH	61.75	685	253	3	1	684	212	888	0	885	25.72
TRINITY_DN32925_c5_g2	sp|Q9FME8|OPT4_ARATH	49.05	685	327	9	1	672	45	720	0	688	86.31
TRINITY_DN32069_c3_g1	sp|Q2RBN7|CLH1_ORYSJ	82.19	685	119	2	1	682	910	1594	0	1168	11.58
TRINITY_DN31302_c2_g3	sp|A5B4D2|GUFP_VITVI	75.18	685	165	2	22	706	1	680	0	1071	17.36
TRINITY_DN33405_c5_g1	sp|Q9DBG7|SRPRA_MOUSE	40.29	685	324	16	1	650	1	635	4e-148	451	38.87
TRINITY_DN32255_c6_g1	sp|Q9LV16|B3GTJ_ARATH	45.32	684	321	10	21	679	23	678	0	595	29.4
TRINITY_DN31644_c4_g1	sp|Q9LS42|CASP_ARATH	63.74	684	242	4	21	703	9	687	0	848	93.34
TRINITY_DN33292_c3_g1	sp|Q9C8G5|CSCLD_ARATH	51.1	683	322	4	2	679	32	707	0	710	32.55
TRINITY_DN31486_c3_g1	sp|Q84W55|IP5PF_ARATH	44.57	682	346	9	1	681	411	1061	0	579	185.71
TRINITY_DN31424_c0_g1	sp|Q6ZQ08|CNOT1_MOUSE	31.38	682	385	26	11	633	11	668	1e-77	277	47.77
TRINITY_DN31496_c3_g3	sp|Q8R5K4|NOL6_MOUSE	31.52	682	414	16	9	664	414	1068	6e-89	306	17.07
TRINITY_DN33024_c0_g1	sp|Q8GUM5|NICA_ARATH	44.35	681	365	8	1	673	1	675	0	576	15.11
TRINITY_DN33665_c5_g1	sp|Q0WVX5|SSY4_ARATH	58.44	681	274	5	10	682	329	1008	0	849	12.61
TRINITY_DN31585_c0_g1	sp|Q96PZ0|PUS7_HUMAN	34.36	681	309	15	46	722	111	657	3e-113	363	10.42
TRINITY_DN31485_c4_g3	sp|Q9FY74|CMTA1_ARATH	40.15	680	348	14	15	658	336	992	5e-151	469	29.95
TRINITY_DN33844_c2_g1	sp|Q9C6I8|NOG1_ARATH	68.53	680	190	8	2	670	5	671	0	923	84.32
TRINITY_DN32751_c2_g4	sp|Q8LHH9|SHL2_ORYSJ	54.34	679	298	6	1	675	524	1194	0	725	14.97
TRINITY_DN32250_c2_g4	sp|Q39054|CNX1_ARATH	60.03	678	244	5	50	723	16	670	0	799	19.81
TRINITY_DN33766_c0_g2	sp|Q9AWL7|GIGAN_ORYSJ	60.18	678	236	8	1	672	1	650	0	777	263.41
TRINITY_DN32411_c1_g1	sp|Q8GZN1|NPG1_ARATH	54.95	677	299	2	25	695	20	696	0	708	24.91
TRINITY_DN33724_c2_g1	sp|Q9STW6|HSP7F_ARATH	81.39	677	105	3	15	685	7	668	0	1098	326.6
TRINITY_DN32659_c4_g2	sp|Q93YS4|AB22G_ARATH	51.63	676	282	10	42	705	107	749	0	659	35.53
TRINITY_DN31472_c1_g2	sp|Q3SZI7|COG6_BOVIN	34.02	676	383	13	10	676	35	656	1e-121	384	59.54
TRINITY_DN32350_c4_g1	sp|P33543|TMKL1_ARATH	46.89	676	326	14	12	669	11	671	9e-168	503	235.66
TRINITY_DN31919_c3_g1	sp|O57683|SF3B1_XENLA	75.15	676	142	9	2	670	312	968	0	1004	122.46
TRINITY_DN32560_c4_g1	sp|O78328|DXS_CAPAN	82.49	674	118	0	58	731	46	719	0	1169	25.1
TRINITY_DN33324_c5_g1	sp|Q9ZVD0|SRRT_ARATH	45.02	673	273	16	19	652	106	720	1e-162	491	35.2
TRINITY_DN32989_c2_g1	sp|P33543|TMKL1_ARATH	46.28	672	329	13	10	657	8	671	2e-166	499	369.86
TRINITY_DN31507_c0_g1	sp|P0CZ23|ACOX3_ARATH	63.39	672	236	3	27	690	6	675	0	909	49.2
TRINITY_DN33408_c0_g2	sp|Q9LUM3|SBT15_ARATH	58.63	672	263	6	1	665	110	773	0	777	24.64
TRINITY_DN33063_c0_g1	sp|A7LXU3|BGH3B_BACO1	29.4	670	394	18	13	623	8	657	8e-80	275	67.87
TRINITY_DN32977_c2_g3	sp|C0LGK9|Y2242_ARATH	36.42	670	355	17	36	697	29	635	1e-104	345	31.54
TRINITY_DN32396_c2_g1	sp|Q9LUN4|CHX19_ARATH	49.85	670	317	10	47	708	1	659	0	586	41.88
TRINITY_DN32638_c1_g2	sp|F4J8D3|TPLAT_ARATH	71.45	669	189	2	16	683	1	668	0	945	15.73
TRINITY_DN31548_c3_g1	sp|Q9SJ40|VPS11_ARATH	59.19	669	238	9	2	654	26	675	0	793	38.77
TRINITY_DN31588_c2_g1	sp|Q9MA55|ACBP4_ARATH	54.56	669	272	11	12	663	9	662	0	719	166.13
TRINITY_DN32360_c2_g2	sp|Q9T074|PCKA_ARATH	78.03	669	130	6	10	669	9	669	0	1081	76.01
TRINITY_DN33027_c3_g1	sp|Q9SYM5|RHM1_ARATH	79.04	668	138	2	14	681	4	669	0	1124	73.77
TRINITY_DN33778_c7_g1	sp|Q67UC7|HAK17_ORYSJ	42.37	668	350	13	39	684	34	688	8e-176	526	94.41
TRINITY_DN32834_c0_g1	sp|Q2KI54|ARMC8_BOVIN	26.99	667	439	16	9	643	21	671	4e-51	192	29.94
TRINITY_DN31232_c0_g1	sp|Q9M9E8|FB92_ARATH	37.03	667	323	15	1	596	293	933	9e-126	400	4.21
TRINITY_DN33143_c6_g2	sp|Q10251|IF2P_SCHPO	56.67	667	269	10	35	690	421	1078	0	728	40.96
TRINITY_DN31742_c0_g1	sp|Q8LPQ6|AB28B_ARATH	64.62	667	222	5	31	697	62	714	0	843	14.26
TRINITY_DN31128_c0_g1	sp|F4HQD4|HSP7P_ARATH	57.06	666	261	8	1	653	171	824	0	732	5.54
TRINITY_DN31620_c6_g1	sp|Q9M1P7|BOR2_ARATH	54.8	666	252	9	2	663	66	686	0	720	30.38
TRINITY_DN32950_c4_g4	sp|Q9LV03|GLUT1_ARATH	74.59	665	168	1	18	682	68	731	0	1043	7.36
TRINITY_DN32300_c3_g1	sp|Q9LJR3|SPA3_ARATH	49.85	664	289	11	84	714	192	844	0	631	213.36
TRINITY_DN31898_c0_g1	sp|Q93YS4|AB22G_ARATH	50.38	663	263	9	184	844	150	748	0	637	30.71
TRINITY_DN31605_c2_g1	sp|Q5JJY4|P2C04_ORYSJ	55.05	663	267	9	24	668	8	657	0	710	26.3
TRINITY_DN33148_c0_g1	sp|Q9LM25|HRD3A_ARATH	57.92	663	263	5	12	672	1	649	0	792	52.55
TRINITY_DN32106_c1_g2	sp|O23141|SPE2_ARATH	51.28	663	276	12	1	634	1	645	0	628	95.88
TRINITY_DN31842_c2_g1	sp|Q0WVZ1|Y3330_ARATH	34.89	662	339	13	1	617	100	714	1e-112	362	7.17
TRINITY_DN32974_c4_g1	sp|O96005|CLPT1_HUMAN	40.48	662	342	12	5	625	17	667	4e-163	489	63.77
TRINITY_DN32771_c3_g1	sp|Q9FGN7|SCC4_ARATH	51.51	662	290	5	6	636	1	662	0	654	32.36
TRINITY_DN32505_c3_g1	sp|Q7T0Q5|NOL10_XENLA	41	661	338	11	1	634	42	677	2e-160	484	10.06
TRINITY_DN32703_c1_g1	sp|C0LGJ1|Y1743_ARATH	38.18	660	378	18	25	675	41	679	7e-119	387	360.8
TRINITY_DN33418_c0_g2	sp|Q9LNQ4|ALA4_ARATH	63.03	660	235	3	1	651	90	749	0	858	20.1
TRINITY_DN33285_c6_g1	sp|F4IP69|MIP3_ARATH	39.91	659	349	19	1	633	196	833	3e-139	434	9.08
TRINITY_DN33390_c2_g2	sp|Q9FHG4|LRKS7_ARATH	38.54	659	343	17	3	627	31	661	1e-134	418	17.51
TRINITY_DN33653_c1_g3	sp|Q9T0A0|LACS4_ARATH	62.16	658	246	1	1	655	1	658	0	881	38.06
TRINITY_DN32066_c2_g2	sp|Q9ZPV5|NOC2L_ARATH	45.29	658	327	9	152	783	63	713	0	597	34.66
TRINITY_DN31911_c2_g1	sp|Q8H1H9|AMO_ARATH	54.26	658	296	5	105	759	51	706	0	766	64.39
TRINITY_DN32785_c0_g1	sp|Q8BHB4|WDR3_MOUSE	42.07	656	356	9	2	644	272	916	3e-169	516	24.9
TRINITY_DN32095_c1_g1	sp|Q9LV93|AB5F_ARATH	67.84	656	204	3	122	770	36	691	0	875	23.65
TRINITY_DN33722_c1_g1	sp|Q8LF20|CAP2_ARATH	42.53	656	288	15	1	588	1	635	2e-140	429	145.16
TRINITY_DN33164_c1_g1	sp|Q9C5X3|KEULE_ARATH	55.95	656	279	7	64	716	18	666	0	720	16.4
TRINITY_DN31804_c1_g1	sp|O48788|Y2267_ARATH	50.08	655	293	13	34	681	26	653	0	577	20.44
TRINITY_DN31858_c4_g1	sp|Q8W4B1|RCF3_ARATH	28.85	655	369	18	1	649	83	646	2e-59	216	65.56
TRINITY_DN32094_c2_g1	sp|F4I096|MED13_ARATH	36.49	655	309	20	8	614	1316	1911	2e-98	336	108.64
TRINITY_DN32825_c4_g1	sp|Q7XZU3|SAC1_ARATH	52.67	655	269	6	3	617	4	657	0	701	10.46
TRINITY_DN33775_c5_g2	sp|F4HWY6|MYO11_ARATH	63.21	655	228	6	18	671	887	1529	0	830	52.67
TRINITY_DN33377_c1_g2	sp|F4IIM1|CSI1_ARATH	60.4	654	257	2	1	654	1079	1730	0	747	5
TRINITY_DN32924_c6_g1	sp|Q9FL28|FLS2_ARATH	35.07	653	369	12	2	621	529	1159	3e-104	349	239.78
TRINITY_DN31525_c4_g2	sp|O04235|SSRP1_VICFA	62.33	653	229	8	16	665	1	639	0	806	20.8
TRINITY_DN33380_c3_g3	sp|Q9FJR0|RENT1_ARATH	90.66	653	61	0	1	653	282	934	0	1236	69.25
TRINITY_DN31876_c4_g2	sp|Q8W4R8|P4KG6_ARATH	46.78	652	259	13	26	651	33	622	0	542	128.2
TRINITY_DN32624_c6_g1	sp|Q5YLB4|GYRB_NICBE	70.09	652	195	0	68	719	80	731	0	937	16.69
TRINITY_DN33569_c1_g2	sp|F4JRE0|TMN12_ARATH	73.47	652	166	6	53	703	7	652	0	940	150.62
TRINITY_DN32412_c0_g3	sp|Q94AN2|CHER1_ARATH	52.38	651	306	4	1	649	45	693	0	744	85.48
TRINITY_DN32750_c5_g1	sp|O65202|ACOX1_ARATH	54.92	650	253	4	6	615	7	656	0	729	33.14
TRINITY_DN31458_c1_g1	sp|Q01899|HSP7M_PHAVU	73.81	649	165	3	49	696	1	645	0	987	167.22
TRINITY_DN32893_c0_g1	sp|Q9LZD3|E70A1_ARATH	60.8	648	237	4	10	656	7	638	0	790	48.01
TRINITY_DN32322_c2_g1	sp|Q8GZ17|COBL7_ARATH	46.45	648	299	12	29	660	23	638	0	570	41.77
TRINITY_DN31642_c0_g2	sp|Q2QM47|BSL2_ORYSJ	62.19	648	205	6	2	611	138	783	0	778	31.83
TRINITY_DN31907_c1_g1	sp|Q93YU5|SEC8_ARATH	52.09	647	286	8	18	662	428	1052	0	624	43.13
TRINITY_DN31741_c1_g1	sp|Q9C5J3|RRC1_ARATH	70.94	647	162	11	13	653	1	627	0	904	21.36
TRINITY_DN31890_c3_g1	sp|O49545|BAME1_ARATH	52.48	646	296	3	8	653	149	783	0	668	10.2
TRINITY_DN33601_c1_g1	sp|Q8RWG1|AB1K1_ARATH	70.9	646	164	3	55	692	53	682	0	956	104.05
TRINITY_DN32853_c3_g2	sp|Q9C9Q8|PMTT_ARATH	47.06	646	311	9	18	638	41	680	0	602	26.51
TRINITY_DN31896_c0_g1	sp|Q8VWF8|RPOT2_NICSY	54.42	645	290	2	39	683	180	820	0	733	15.95
TRINITY_DN31883_c3_g1	sp|Q9ZT82|CALSC_ARATH	71.47	645	182	2	20	663	1060	1703	0	968	107.33
TRINITY_DN32772_c1_g2	sp|O65468|CRK8_ARATH	35.66	645	369	19	47	671	43	661	1e-103	337	49.26
TRINITY_DN31569_c2_g1	sp|Q8RXN0|AB11G_ARATH	59.38	645	246	4	17	656	43	676	0	752	16.41
TRINITY_DN32556_c3_g3	sp|A5YKK6|CNOT1_HUMAN	37.36	645	345	18	301	920	1608	2218	1e-118	405	7.07
TRINITY_DN32561_c0_g1	sp|O80452|AMPD_ARATH	71.01	645	145	5	1	631	152	768	0	943	31.21
TRINITY_DN33501_c5_g1	sp|Q93YS4|AB22G_ARATH	52.87	645	268	8	146	786	137	749	0	691	83.23
TRINITY_DN33092_c0_g1	sp|Q9LM76|PUB44_ARATH	45.96	644	330	9	1	640	27	656	5e-171	514	109
TRINITY_DN32312_c2_g2	sp|Q9FN37|PSKR2_ARATH	50.62	644	303	8	19	655	391	1026	0	618	25.1
TRINITY_DN32963_c0_g1	sp|Q02028|HSP7S_PEA	87.56	643	74	1	102	738	63	705	0	1144	119.82
TRINITY_DN33529_c1_g1	sp|O14325|YB7A_SCHPO	48.37	643	307	8	165	797	149	776	0	612	22.83
TRINITY_DN31735_c2_g1	sp|Q94AH6|CUL1_ARATH	77.6	643	141	1	5	647	2	641	0	1062	153.79
TRINITY_DN33271_c2_g3	sp|Q851L8|CESA5_ORYSJ	70.25	642	167	11	1	626	128	761	0	906	965.34
TRINITY_DN33213_c2_g3	sp|Q9LIG2|RLK6_ARATH	38.07	641	335	16	1	624	273	868	4e-115	372	22.98
TRINITY_DN32204_c6_g1	sp|Q6ZI17|OML2_ORYSJ	46.8	641	260	13	3	566	101	737	3e-169	509	6.25
TRINITY_DN33497_c5_g1	sp|Q67YI9|EPN2_ARATH	39	641	249	22	9	561	9	595	2e-99	330	80.52
TRINITY_DN33358_c2_g2	sp|Q9F234|AGL2_BACTQ	39.91	639	354	14	131	752	149	774	3e-146	456	1333.31
TRINITY_DN33564_c6_g1	sp|P42731|PABP2_ARATH	58.22	639	240	10	24	657	13	629	0	681	198.61
TRINITY_DN31799_c1_g1	sp|Q4PE39|SEC23_USTMA	52.74	639	276	10	3	626	141	768	0	661	65.65
TRINITY_DN33065_c1_g1	sp|Q6IMT1|SAB_ARATH	49.53	638	272	11	2	638	1913	2501	1e-168	538	16.6
TRINITY_DN32390_c0_g4	sp|Q39238|TSL_ARATH	60.5	638	225	11	1	622	61	687	0	747	14.09
TRINITY_DN32380_c3_g2	sp|Q9XI07|SWI3C_ARATH	32.13	638	351	12	9	627	88	662	9e-95	317	97.32
TRINITY_DN32099_c3_g1	sp|O64827|SUVR5_ARATH	40.82	637	307	14	56	634	757	1381	1e-137	442	16.87
TRINITY_DN32040_c4_g1	sp|Q9LHP4|RCH2_ARATH	37.21	637	323	7	68	630	72	705	3e-111	367	31.01
TRINITY_DN31369_c0_g1	sp|Q9MAG3|AB24G_ARATH	40.82	637	282	13	21	619	56	635	2e-148	464	9.74
TRINITY_DN33365_c2_g3	sp|Q9LZA6|SDP1_ARATH	51.02	637	256	13	23	622	56	673	0	610	5.94
TRINITY_DN31778_c7_g1	sp|O00410|IPO5_HUMAN	38.62	637	357	8	7	627	477	1095	3e-146	458	27.56
TRINITY_DN33097_c2_g3	sp|Q5Z974|FTSH1_ORYSJ	83.49	636	98	4	93	726	56	686	0	1051	37.54
TRINITY_DN32753_c1_g1	sp|Q9M9A8|APCB1_ARATH	36.79	636	308	15	18	631	7	570	2e-117	369	43.76
TRINITY_DN32073_c1_g2	sp|Q9FJ57|TRN1_ARATH	29.4	636	392	16	4	607	766	1376	1e-72	259	10.22
[truncated: 16,536 more rows]

## Sheet: E.telmateia_Rhizome
Gene ID	Annotation	percent identity	length	mismatch	gap open	query start	query end	subject start	subject end	evalue	bits	TPM
[truncated: 17,685 more rows]

[truncated: 1 more sheets: E.telmateia_Shoot]
