# Supplementary material for: Differential Accumulation of Metabolites and Transcripts Related to Flavonoid, Styrylpyrone, and Galactolipid Biosynthesis in Equisetum Species and Tissue Types
Source: Metabolites. 2022 Apr 29;12(5):403. doi: 10.3390/metabo12050403 (PMC9146389; doi:10.3390/metabo12050403)
Supplement: Supplementary file 1 [file metabolites-12-00403-s001.zip › ParrishEtAl_EquisetumMultiOmics_SupplTableS3.xlsx]

## Sheet: primer
Supplemental Table S3. Sequences of primers used for RT-qPCR.
Gene	Type	Name	Sequence
Actin	Forward Primer	Equi_act1_430F	CTTTATGCCAGTGGACGAACTA
Actin	Reverse Primer	Equi_act1_441R	TCTGCAAGATCAAGACGGAGAA
CHS	Forward Primer	Equi_CHS_qPCRF	GGCTCACCTTCCACCTCATG
CHS	Reverse Primer	Equi_CHS_qPCRR	CTTCAGCATTCCCTGACTC
p_CoumAS_arv	Forward Primer	Equi_p-coumaroyltriacetic acid synth_arvenseF	GGCGAAACTCCAGCTGAAAA
p_CoumAS_arv	Reverse Primer	Equi_p-coumaroyltriacetic acid synth_arvenseR	CAGTAGCTTGTTTACGCATATAATCC																					Cs
p_CoumAS_hyem	Forward Primer	Equi_p-coumaroyltriacetic acid synth_hyemaleF	TGGGCATTTACGTGAAGTAGGG
p_CoumAS_hyem	Reverse Primer	Equi_p-coumaroyltriacetic acid synth_hyemaleR	GAGCTTCCTTGCCACCTAGGA
p_CoumAS_telm	Forward Primer	Equi_p-coumaroyltriacetic acid synth_telmatiaF	TGGTGCTAGTGCCATTATCATT
p_CoumAS_telm	Reverse Primer	Equi_p-coumaroyltriacetic acid synth_telmatiaR	CCCGTCAATTGCACCATCT
DGD1	Forward Primer	Equi_DGD1_for	TCTGACCAAGAAGCTGACATAG
DGD1	Reverse Primer	Equi_DGD1_rev	GGTAGTTAGTATGCACCACTCC
MGD1	Forward Primer	Equi_MGDI_F	AGGAACACGAAGCTCGTTAAA
MGD1	Reverse Primer	Equi_MGDI_R	CCTTGGTTATAAGGCAGTCACA
PAL	Forward Primer	Equi_PAL_F	GGTGATCAAGAAGTCGCTGTA
PAL	Reverse Primer	Equi_PAL_R	GTCGATGTAGGAGAACACCG
DN_52675	Forward Primer	ETR_DN52675_for	CCACCCTGGAGGACCTG
DN_52675	Reverse Primer	ETR_DN52675_rev	CGGATGCACTAGACATGTTACC
